# Supplementary material for: Hypermutable hotspot enables the rapid evolution of self/non-self recognition genes in Dictyostelium
Source: bioRxiv. 2025 Aug 2:2025.08.01.668227. Preprint. [Version 1] doi: 10.1101/2025.08.01.668227 (PMC12324515; doi:10.1101/2025.08.01.668227)
Supplement: Supplement 2 [file media-2.xlsx]

## Sheet: 1-sequencing statistics
Table S1. Raw and filtered sequencing statistics for Dictyostelium genome assemblies
		Raw reads			Processed reads for assembly		Genome coverage
Strain	Species	Long read Gbp	Long read max length Mbp	Illumina # reads (million)	Long read Mbp	Illumina # reads (million)	Long read	Illumina
AX2-214	D. discoideum	1.53	0.15	9.88	1.44	8.86	40.3503	38.6019
CR116C	D. discoideum	1.36	0.34	5.89	1.29	5.28	19.6078	22.9989
OT3A	D. discoideum	1.02	0.14	8.42	0.62	5.79	6.79532	23.1776
M4B	D. discoideum (possible sister species)	2.73	0.19	2.92	1.85	1.91	23.4223	13.7323
S6B	D. discoideum (possible sister species)	1.79	0.28	14.36	1.6	11.5	11.2139	46.2376
KGL29A	D. citrinum	3.5	0.14	11.06	1.77	3.67	55.3274	28.5718
CF3B	D. citrinum	0.87	0.17	2.93	0.85	2.66	22.1001	23.6784
GS8B	D. citrinum	4.36	0.25	21.99	2.17	14.55	41.9337	78.7975
AR5b	D. dimigramaformum	1.03	0.2	2.68	1	2.44	27.6134	20.122
PJ11	D. intermedium	2.27	0.18	8.24	1.29	7.48	25.4504	54.6163

## Sheet: 2-CRAQ statistics
Table S2. Clipping-based Read Assembly Quality (CRAQ) metrics and quality statistics for the assembled Dictyostelium genomes. The covered rate reflects the percentage of genomes with sufficient coverage in both the Illumina and nanopore reads. Low confidence rate reflects the percentage of the genome with low coverage. Assembly Quality Indicators (AQI) scores range from 0 to 100; scores ≥ 90 are …
Species	Species	Covered rate	Low confidence rate	Regional AQI	Structural AQI
AX2-214	D. discoideum	0.9996	0	62.62	96.996
CR116C	D. discoideum	0.9993	0	30.004	94.173
OT3A	D. discoideum	0.996	0.000205	37.255	86.354
M4B	D. discoideum (possible sister species)	0.99822	0.00167	13.86	97.046
S6B	D. discoideum (possible sister species)	0.99795	0.00169	6.796e-08	91.831
CF3B	D. citrinum	0.9966	0.0002398	68.172	90.643
KGL29A	D. citrinum	0.9997	0	85.295	96.838
GS8B	D. citrinum	0.9999	3.06e-05	88.997	100
AR5B	D. dimigramaformum	0.9965	0.00011	18.537	86.441
PJ11	D. intermedium	0.9997	0.000368	63.682	100

## Sheet: 3-contig identities
Table S3. Contig identity across the genomes. Columns B to G list genomic contigs and scaffolds that correspond to the numbered chromosomes in the AX4 reference genome. Columns H to K list contigs that contain rDNA loci, with underlined contigs indicating those witha complete set of rRNA genes. Column L lists contigs containing mitochondrial DNA. Underlined contigs denote those that contain the c…
		Chromosome-to-contig mapping across assembled Dictyostelium strains, compared to the AX4 numbered chromosomes.						Contigs containing rDNA				Contigs containing mtDNA
Strain	Species	Chromosome 1	Chromosome 2	Chromosome 3	Chromosome 4	Chromosome 5	Chromosome 6	17_rRNA	5S_rRNA	5.8S_rRNA	26S_rRNA	mitochondrial
AX2-214	D. discoideum	contig_82, scaffold_65	contig_116, contig_73	contig_62	contig_86	contig_71	contig_128, contig_264, contig_80	contig_116, contig_146, contig_147, contig_73, contig_86	contig_116, contig_71, contig_73, contig_86, scaffold_65	contig_116, contig_146, contig_147, contig_73, contig_86	contig_116, contig_147, contig_71, contig_73, contig_86, scaffold_65	>5 contigs
CR116C	D. discoideum	contig_23	contig_19, contig_22, contig_247	scaffold_4, contig_24, contig_25	contig_13	contig_20	scaffold_4, contig_25	contig_204, contig_23, contig_388, contig_8, contig_9	contig_22, contig_364, contig_5	contig_8, contig_9	contig_13, contig_14, contig_16, contig_20, contig_212, contig_22, contig_388, contig_7, contig_8	contig_350
OT3A	D. discoideum	contig_30, contig_227, contig_229, contig_ 255	contig_23, contig_28, contig_96, contig_326	contig_26, contig_29, contig_81, contig_293, contig_314	contig_32, contig_209, contig_275, contig_277, contig_302, contig_325, contig_330	contig_1, contig_206, contig_235, contig_311, contig_321, contig_322	contig_194, contig_210, contig_239, contig_253, contig_293	contig_108, contig_250, contig_280, contig_318	contig_247, contig_280, contig_29, contig_324	contig_280, contig_318	contig_217, contig_247, contig_250, contig_280, contig_311, contig_318	contig_265, contig_393
M4B	D. discoideum (possible sister species)	contig_51, contig_63	contig_74, contig_60, contig_7	contig_5, contig_41, contig_27	contig_5, contig_27, contig_75, contig_227	contig_37	contig_5, contig_41		contig_63		contig_238, contig_37, contig_41	>5 contigs
S6B	D. discoideum (possible sister species)	contig_206, contig_514, contig_568, contig_648	contig_101, contig_218, contig_312, contig_575, contig_796	contig_75, contig_98, contig_208, contig_602, contig_697	contig_119, contig_152, conitg_468, contig_479, contig_578	contig_468, contig_546, contig_550, contig_557, contig_655	contig_40, contig_98, contig_341, contig_527, contig_558, contig_560	contig_783, contig_791	contig_393, contig_788, contig_791	contig_783, contig_791	contig_29, contig_557, contig_75, contig_783, contig_791	>5 contigs
CF3B	D. citrinum	contig_3, contig_75, contig_79, contig_84, contig_87	contig_19, contig_31, contig_43, contig_55, contig_97, contig_104, contig_107	contig_32, contig_50, contig_74, contig_77, contig_81, contig_90, contig_189	contig_6, contig_7, contig_92, contig_117, contig_145,	contig_34, contig_41, contig_77, contig_83	contig_4, contig_32, contig_50	contig_1, contig_101, contig_102, contig_117, contig_5	contig_102, contig_7	contig_102	contig_102, contig_34, contig_84	contig_78,contig_94,
KGL29A	D. citrinum	contig_59	contig_52, contig_19	contig_50, contig_51	scaffold_60	contig_2	contig_50, contig_51	contig_144, contig_146, contig_59, scaffold_104	contig_144	contig_144	contig_144, contig_146, contig_2, scaffold_104	contig_135
GS8B	D. citrinum	contig_222	contig_6, contig_204	contig_244, contig_34	contig_17	contig_6	contig_244,contig_34	contig_383	contig_244, contig_383	contig_383	contig_204, contig_383, contig_6	>5 contigs
AR5B	D. dimigramaformum	contig_3, contig_8, contig_9, contig_10, contig_20	contig_5, contig_6, contig_12, contig_27, contig_116	contig_11, contig_13, contig_17, contig_19, contig_75, contig_80 contig_112	contig_18, contig_21, contig_22, contig_25, contig_86	contig_4, scaffold_15	contig_14, contig_17, scaffold_15	contig_153, contig_19	contig_143, contig_149	contig_153	contig_153, contig_4	contig_43, contig_66
PJ11	D. intermedium	contig_250, contig_271	contig_283, contig_256, contig_270	contig_271, contig_230, contig_250	contig_106	contig_187	contig_230, contig_250	contig_187, contig_196, contig_356, contig_357, contig_387, contig_390	contig_187, contig_356, contig_357	contig_187, contig_356, contig_357	contig_106, contig_187, contig_250, contig_356, contig_357, contig_387	contig _1, conting_3
TNS-C-14	D. firmibasis	CM069769.1	CM069770.1, CM069768.1	CM069765.1	CM069766.1	CM069767.1	CM069765.1

## Sheet: 4-tgr gene families
Table S4. tgr gene IDs and classifications across the genomes. Column A lists the gene IDs for all recovered tgr genes from AX4 to D. purpureum. Column B lists the DDB numbers for genes in the reference AX4 genome. Column C lists the gene IDs for tgr genes that were sufficiently intact to be part of the phylogenetic tree in Fig 3. Column D indicates which genome the gene came from: AX2, AX4, the …
all_TGR_containing_gene	Ax4 geneID	curated_TGR_genes	species/strain	BC locus?	orthogroup	family by phylogeny
DD_AX2_00000143-RA		DD_AX2_00000143-RA	AX2	syntenic w DC_GS_00006398		tgrA
DD_AX2_00000183-RA			AX2	syntenic w DDB0304796|DDB_G0278167	OG13	tgrA
DD_AX2_00006632-RA		DD_AX2_00006632-RA	AX2	syntenic w tgrA5		tgrA
DD_AX2_00008670-RA			AX2		OG13	tgrA
DD_AX2_00011944-RA		DD_AX2_00011944-RA	AX2	syntenic w tgrA4		tgrA
DD_AX2_00011949-RA			AX2		OG13	tgrA
DD_AX2_00011950-RA			AX2	syntenic w DD_AX2_00011950	OG13	tgrA
DD_AX2_00011951-RA			AX2		OG13	tgrA
DD_AX2_00011982-RA		DD_AX2_00011982-RA	AX2	syntenic w tgrA3		tgrA
DD_AX2_00011983-RA		DD_AX2_00011983-RA	AX2	syntenic w tgrA1		tgrA
DD_AX2_00011984-RA		DD_AX2_00011984-RA	AX2		OG13	tgrA
DD_AX2_00011985-RA		DD_AX2_00011985-RA	AX2		OG13	tgrA
DD_AX2_00011986-RA		DD_AX2_00011986-RA	AX2		OG13	tgrA
DD_AX2_00011987-RA		DD_AX2_00011987-RA	AX2		OG13	tgrA
DD_AX2_00011988-RA		DD_AX2_00011988-RA	AX2		OG13	tgrA
DD_AX2_00011989-RA		DD_AX2_00011989-RA	AX2		OG13	tgrA
DD_AX2_00011990-RA			AX2		OG13	tgrA
DD_AX2_00001358-RA		DD_AX2_00001358-RA	AX2	Y syntenic w tgrB1		tgrB
DD_AX2_00001361-RA		DD_AX2_00001361-RA	AX2	Y syntenic w tgrB2		tgrB
DD_AX2_00001331-RA		DD_AX2_00001331-RA	AX2	Y syntenic w tgrC3		tgrC
DD_AX2_00001334-RA		DD_AX2_00001334-RA	AX2	Y syntenic w tgrC2		tgrC
DD_AX2_00001357-RA		DD_AX2_00001357-RA	AX2	Y syntenic w tgrC1		tgrC
DD_AX2_00001363			AX2	Y syntenic w DD_CR_00010340		tgrC
DD_AX2_00001648-RA		DD_AX2_00001648-RA	AX2	syntenic w tgrC5		tgrC
DD_AX2_00011992-RA		DD_AX2_00011992-RA	AX2	syntenic w tgrC4		tgrC
DD_AX2_00002509-RA		DD_AX2_00002509-RA	AX2	syntenic w tgrD1		tgrD
DD_AX2_00002510-RA		DD_AX2_00002510-RA	AX2	syntenic w tgrE1		tgrE
DD_AX2_00010848-RA		DD_AX2_00010848-RA	AX2		tgrF1	tgrF
DD_AX2_00010849-RA		DD_AX2_00010849-RA	AX2		tgrG1	tgrG
DD_AX2_00004136-RA		DD_AX2_00004136-RA	AX2		tgrH	tgrH
DD_AX2_00004147-RA		DD_AX2_00004147-RA	AX2		tgrH	tgrH
DD_AX2_00004135-RA		DD_AX2_00004135-RA	AX2		tgrI2	tgrI
DD_AX2_00004146-RA		DD_AX2_00004146-RA	AX2		tgrI1	tgrI
DD_AX2_00004189-RA		DD_AX2_00004189-RA	AX2		tgrI3	tgrI
DD_AX2_00008257-RA		DD_AX2_00008257-RA	AX2	syntenic w tgrJ1		tgrJ
DD_AX2_00004267-RA		DD_AX2_00004267-RA	AX2		tgrK	tgrK
DD_AX2_00008258-RA		DD_AX2_00008258-RA	AX2	syntenic w tgrK1		tgrK
DD_AX2_00008259-RA		DD_AX2_00008259-RA	AX2	syntenic w tgrK2		tgrK
DD_AX2_00008262-RA		DD_AX2_00008262-RA	AX2	syntenic w tgrK3		tgrK
DD_AX2_00003535-RA		DD_AX2_00003535-RA	AX2	syntenic w DD_AX2_00003780	tgrL1	tgrL
DD_AX2_00003780			AX2	syntenic w tgrM2	tgrM2	tgrM
DD_AX2_00005043-RA		DD_AX2_00005043-RA	AX2		tgrM1	tgrM
DD_AX2_00008788-RA		DD_AX2_00008788-RA	AX2	syntenic w tgrN1		tgrN
DD_AX2_00011368-RA		DD_AX2_00011368-RA	AX2		tgrO4	tgrO
DD_AX2_00011426-RA		DD_AX2_00011426-RA	AX2		tgrO	tgrO
DD_AX2_00011427-RA		DD_AX2_00011427-RA	AX2		tgrO1	tgrO
DD_AX2_00011428-RA		DD_AX2_00011428-RA	AX2		tgrO2	tgrO
DD_AX2_00011429-RA		DD_AX2_00011429-RA	AX2		tgrO3	tgrO
DD_AX2_00004536-RA		DD_AX2_00004536-RA	AX2		tgrP1	tgrP
DD_AX2_00011056-RA		DD_AX2_00011056-RA	AX2		tgrQ1	tgrQ
DD_AX2_00007025-RA		DD_AX2_00007025-RA	AX2		tgrR1	tgrR
DD_AX2_00007927-RA		DD_AX2_00007927-RA	AX2		tgrR2	tgrR
DD_AX2_00008206-RA		DD_AX2_00008206-RA	AX2		tgrS1	tgrS
DD_AX2_00005440-RA		DD_AX2_00005440-RA	AX2			tgrT
DD_AX2_00005042-RA		DD_AX2_00005042-RA	AX2
DDB0304796|DDB_G0278167	DDB0304796|DDB_G0278167		AX4		OG13	tgrA
tgrA1_Ax4	DDB0304458|DDB_G0291622	tgrA1_Ax4	AX4			tgrA
tgrA2_Ax4	DDB0304459|DDB_G0291666	tgrA2_Ax4	AX4			tgrA
tgrA3_Ax4	DDB0233647|DDB_G0291668	tgrA3_Ax4	AX4			tgrA
tgrA4_Ax4	DDB0304453|DDB_G0291514	tgrA4_Ax4	AX4	N, but syntenic out to Dfir		tgrA
tgrA5_Ax4	DDB0167589|DDB_G0274225	tgrA5_Ax4	AX4	N, but syntenic out to Dfir		tgrA
tgrB1_Ax4	DDB0266979|DDB_G0280689	tgrB1_Ax4	AX4	Y		tgrB
tgrB2_Ax4	DDB0304742|DDB_G0280693	tgrB2_Ax4	AX4	Y		tgrB
tgrC1_Ax4	DDB0214927|DDB_G0280531	tgrC1_Ax4	AX4	Y		tgrC
tgrC2_Ax4	DDB0304729|DDB_G0280635	tgrC2_Ax4	AX4	Y		tgrC
tgrC3_Ax4	DDB0304730|DDB_G0280623	tgrC3_Ax4	AX4	Y		tgrC
tgrC4_Ax4	DDB0304732|DDB_G0291454	tgrC4_Ax4	AX4			tgrC
tgrC5_Ax4	DDB0238680|DDB_G0281407	tgrC5_Ax4	AX4			tgrC
tgrD1_Ax4	DDB0191406|DDB_G0286825	tgrD1_Ax4	AX4			tgrD
tgrE1_Ax4	DDB0233529|DDB_G0286851	tgrE1_Ax4	AX4			tgrE
tgrF1_Ax4	DDB0233719|DDB_G0292732	tgrF1_Ax4	AX4			tgrF
tgrG1_Ax4	DDB0304745|DDB_G0292772	tgrG1_Ax4	AX4			tgrG
tgrH1_Ax4	DDB0304746|DDB_G0283323	tgrH1_Ax4	AX4			tgrH
tgrI1_Ax4	DDB0304749|DDB_G0283335	tgrI1_Ax4	AX4			tgrI
tgrI2_Ax4	DDB0304750|DDB_G0283317	tgrI2_Ax4	AX4			tgrI
tgrI3_Ax4	DDB0304791|DDB_G0283249	tgrI3_Ax4	AX4			tgrI
tgrJ1_Ax4	DDB0305020|DDB_G0271556	tgrJ1_Ax4	AX4			tgrJ
tgrK1_Ax4	DDB0304760|DDB_G0271586	tgrK1_Ax4	AX4			tgrK
tgrK2_Ax4	DDB0304761|DDB_G0271646	tgrK2_Ax4	AX4			tgrK
tgrK3_Ax4	DDB0304782|DDB_G0271654		AX4			tgrK
tgrL1_Ax4	DDB0304751|DDB_G0284659	tgrL1_Ax4	AX4			tgrL
tgrM1_Ax4	DDB0238302|DDB_G0288711	tgrM1_Ax4	AX4		tgrM1	tgrM
tgrM2_Ax4	DDB0304752|DDB_G0288709	tgrM2_Ax4	AX4		tgrM2	tgrM
tgrN1_Ax4	DDB0304806|DDB_G0272736	tgrN1_Ax4	AX4			tgrN
tgrO1_Ax4	DDB0304789|DDB_G0268490	tgrO1_Ax4	AX4			tgrO
tgrO2_Ax4	DDB0304787|DDB_G0267654	tgrO2_Ax4	AX4			tgrO
tgrO3_Ax4	DDB0304788|DDB_G0268304	tgrO3_Ax4	AX4			tgrO
tgrO4_Ax4	DDB0304807|DDB_G0268284	tgrO4_Ax4	AX4			tgrO
tgrP1_Ax4	DDB0304748|DDB_G0287605	tgrP1_Ax4	AX4			tgrP
tgrQ1_Ax4	DDB0201624|DDB_G0292562	tgrQ1_Ax4	AX4			tgrQ
tgrR1_Ax4	DDB0233716|DDB_G0275745	tgrR1_Ax4	AX4		tgrR1	tgrR
tgrR2_Ax4	DDB0304808|DDB_G0277627	tgrR2_Ax4	AX4		tgrR2	tgrR
tgrS1_Ax4	DDB0304803|DDB_G0271598	tgrS1_Ax4	AX4			tgrS
DDB0350756_DDB_G0289561_Ax4	DDB0350756|DDB_G0289561	tgrT1_Ax4	AX4		tgrT1	tgrT
DC_CF_00000050-RA			DC_CF		OG13	tgrA
DC_CF_00002874-RA			DC_CF		OG13	tgrA
DC_CF_00003626-RA		DC_CF_00003626-RA	DC_CF			tgrA
DC_CF_00005591-RA		DC_CF_00005591-RA	DC_CF			tgrA
DC_CF_00005825-RA			DC_CF		OG13	tgrA
DC_CF_00005848-RA & 5849			DC_CF		split_tgr	tgrA
DC_CF_00005943-RA		DC_CF_00005943-RA	DC_CF			tgrA
DC_CF_00008221-RA			DC_CF		OG13	tgrA
DC_CF_00010573-RA		DC_CF_00010573-RA	DC_CF			tgrA
DC_CF_00010922-RA		DC_CF_00010922-RA	DC_CF	Y syntenic w tgrC1		tgrC/D outgroup
DC_CF_00010925-RA		DC_CF_00010925-RA	DC_CF			tgrC/D outgroup
DC_CF_00011279-RA		DC_CF_00011279-RA	DC_CF			tgrC/D outgroup
DC_CF_00005604-RA		DC_CF_00005604-RA	DC_CF			tgrCDKL outgroup
DC_CF_00011282-RA & 12283			DC_CF		split_tgr	tgrD
DC_CF_00003053-RA		DC_CF_00003053-RA	DC_CF			tgrF
DC_CF_00003054-RA		DC_CF_00003054-RA	DC_CF			tgrG
DC_CF_00000985-RA		DC_CF_00000985-RA	DC_CF			tgrH
DC_CF_00009282-RA		DC_CF_00009282-RA	DC_CF			tgrH
DC_CF_00000984-RA		DC_CF_00000984-RA	DC_CF			tgrI
DC_CF_00000989-RA		DC_CF_00000989-RA	DC_CF			tgrI
DC_CF_00009283-RA		DC_CF_00009283-RA	DC_CF			tgrI
DC_CF_00010926-RA		DC_CF_00010926-RA	DC_CF	Y syntenic w tgrB1		tgrJ outgroup
DC_CF_00001622-RA		DC_CF_00001622-RA	DC_CF			tgrL
DC_CF_00008114-RA		DC_CF_00008114-RA	DC_CF	syntenic w tgrM2	tgrM1	tgrM
DC_CF_00008115-RA		DC_CF_00008115-RA	DC_CF		tgrM2	tgrM
DC_CF_00006559-RA		DC_CF_00006559-RA	DC_CF	syntenic w tgrN1		tgrN
DC_CF_00010143-RA		DC_CF_00010143-RA	DC_CF			tgrO
DC_CF_00009121-RA		DC_CF_00009121-RA	DC_CF			tgrP
DC_CF_00003244-RA		DC_CF_00003244-RA	DC_CF			tgrQ
DC_CF_00004927-RA		DC_CF_00004927-RA	DC_CF		tgrR1	tgrR
DC_CF_00006207-RA		DC_CF_00006207-RA	DC_CF		tgrR2	tgrR
DC_CF_00010342-RA			DC_CF			tgrS
DC_CF_00000620-RA		DC_CF_00000620-RA	DC_CF			tgrT
DC_GS_00000103-RA			DC_GS	syntenic w DC_GS_00000103	OG13	tgrA
DC_GS_00001069-RA			DC_GS	syntenic w DC_GS_00001069	OG13	tgrA
DC_GS_00004705-RA		DC_GS_00004705-RA	DC_GS	N, syntenic with KG and PJ		tgrA
DC_GS_00004707-RA		DC_GS_00004707-RA	DC_GS			tgrA
DC_GS_00006398-RA		DC_GS_00006398-RA	DC_GS	N, syntenic with KG and PJ		tgrA
DC_GS_00009430-RA		DC_GS_00009430-RA	DC_GS	syntenic w tgrA5		tgrA
DC_GS_00005358-RA		DC_GS_00005358-RA	DC_GS	Y syntenic w DC_GS_00005358		tgrC/D outgroup
DC_GS_00005363-RA		DC_GS_00005363-RA	DC_GS			tgrC/D outgroup
DC_GS_00006385			DC_GS	syntenic w DC_KG_00005526		tgrC/D outgroup?
DC_GS_00007465-RA		DC_GS_00007465-RA	DC_GS			tgrF
DC_GS_00007464-RA		DC_GS_00007464-RA	DC_GS			tgrG
DC_GS_00002793-RA		DC_GS_00002793-RA	DC_GS			tgrH
DC_GS_00002790-RA		DC_GS_00002790-RA	DC_GS			tgrI
DC_GS_00002791-RA		DC_GS_00002791-RA	DC_GS			tgrI
DC_GS_00002792-RA		DC_GS_00002792-RA	DC_GS			tgrI
DC_GS_00005359-RA		DC_GS_00005359-RA	DC_GS	Y syntenic w tgrB1		tgrJ outgroup
DC_GS_00003403-RA		DC_GS_00003403-RA	DC_GS			tgrL
DC_GS_00001976-RA		DC_GS_00001976-RA	DC_GS	syntenic w tgrM2	tgrM1	tgrM
DC_GS_00001977-RA		DC_GS_00001977-RA	DC_GS		tgrM2	tgrM
DC_GS_00000265-RA		DC_GS_00000265-RA	DC_GS	syntenic w tgrN1		tgrN
DC_GS_00011071-RA		DC_GS_00011071-RA	DC_GS			tgrO
DC_GS_00011072-RA			DC_GS			tgrO
DC_GS_00002447-RA		DC_GS_00002447-RA	DC_GS			tgrP
DC_GS_00007270-RA		DC_GS_00007270-RA	DC_GS			tgrQ
DC_GS_00008095-RA		DC_GS_00008095-RA	DC_GS		tgrR2	tgrR
DC_GS_00008865-RA		DC_GS_00008865-RA	DC_GS		tgrR1	tgrR
DC_GS_00001617-RA		DC_GS_00001617-RA	DC_GS			tgrT
DC_KG_00000587-RA		DC_KG_00000587-RA	DC_KG			tgrA
DC_KG_00002071-RA		DC_KG_00002071-RA	DC_KG	syntenic w DC_GS_00004705		tgrA
DC_KG_00003848-RA			DC_KG	syntenic w DC_GS_00001069	OG13	tgrA
DC_KG_00005539-RA		DC_KG_00005539-RA	DC_KG	syntenic w DC_GS_00006398		tgrA
DC_KG_00006821-RA		DC_KG_00006821-RA	DC_KG			tgrA
DC_KG_00006823-RA			DC_KG		OG13	tgrA
DC_KG_00008582-RA & 8583			DC_KG		split_tgr	tgrA
DC_KG_00008675-RA		DC_KG_00008675-RA	DC_KG	syntenic w tgrA5		tgrA
DC_KG_00010585-RA		DC_KG_00010585-RA	DC_KG			tgrA
DC_KG_00002714-RA & 2715 & 2716			DC_KG	Y syntenic w DC_GS_00005358	split_tgr	tgrC/D outgroup
DC_KG_00002715			DC_KG	Y syntenic w tgrC1		tgrC/D outgroup
DC_KG_00002720-RA		DC_KG_00002720-RA	DC_KG	syntenic w DD_CR_00009380 & DD_CR_00010340 & DD_CR_00012696		tgrC/D outgroup
DC_KG_00002730-RA		DC_KG_00002730-RA	DC_KG	syntenic w DD_CR_00009380 & DD_CR_00012709		tgrC/D outgroup
DC_KG_00002732-RA		DC_KG_00002732-RA	DC_KG			tgrC/D outgroup
DC_KG_00005526-RA		DC_KG_00005526-RA	DC_KG	syntenic w DC_KG_00005526		tgrCDKL outgroup
DC_KG_00006639-RA		DC_KG_00006639-RA	DC_KG			tgrF
DC_KG_00006638-RA		DC_KG_00006638-RA	DC_KG			tgrG
DC_KG_00001797-RA			DC_KG			tgrH
DC_KG_00001798-RA		DC_KG_00001798-RA	DC_KG			tgrI
DC_KG_00001799-RA		DC_KG_00001799-RA	DC_KG			tgrI
DC_KG_00001800-RA		DC_KG_00001800-RA	DC_KG			tgrI
DC_KG_00001801-RA		DC_KG_00001801-RA	DC_KG			tgrI
DC_KG_00002721-RA		DC_KG_00002721-RA	DC_KG	Y syntenic w tgrB1		tgrJ outgroup
DC_KG_00001166-RA		DC_KG_00001166-RA	DC_KG			tgrL
DC_KG_00004774-RA		DC_KG_00004774-RA	DC_KG	syntenic w tgrM2	tgrM1	tgrM
DC_KG_00004775-RA		DC_KG_00004775-RA	DC_KG		tgrM2	tgrM
DC_KG_00010795-RA		DC_KG_00010795-RA	DC_KG	syntenic w tgrN1		tgrN
DC_KG_00008997-RA		DC_KG_00008997-RA	DC_KG			tgrO
DC_KG_00005245-RA		DC_KG_00005245-RA	DC_KG			tgrP
DC_KG_00006444-RA		DC_KG_00006444-RA	DC_KG			tgrQ
DC_KG_00007288-RA		DC_KG_00007288-RA	DC_KG		tgrR2	tgrR
DC_KG_00008098-RA		DC_KG_00008098-RA	DC_KG		tgrR1	tgrR
DC_KG_00007207-RA			DC_KG			tgrS
DC_KG_00004423-RA		DC_KG_00004423-RA	DC_KG			tgrT
DD_CR_00000631-RA & 632			DD_CR	syntenic w DD_AX2_00003780	split_tgr	tgrA
DD_CR_00003658-RA		DD_CR_00003658-RA	DD_CR			tgrA
DD_CR_00003659-RA		DD_CR_00003659-RA	DD_CR			tgrA
DD_CR_00005277-RA		DD_CR_00005277-RA	DD_CR	syntenic w tgrA5		tgrA
DD_CR_00005859-RA		DD_CR_00005859-RA	DD_CR	syntenic w DC_GS_00006398		tgrA
DD_CR_00005896-RA			DD_CR	syntenic w DDB0304796|DDB_G0278167	OG13	tgrA
DD_CR_00007508-RA		DD_CR_00007508-RA	DD_CR			tgrA
DD_CR_00007509-RA		DD_CR_00007509-RA	DD_CR			tgrA
DD_CR_00010321-RA		DD_CR_00010321-RA	DD_CR			tgrA
DD_CR_00010322-RA			DD_CR		OG13	tgrA
DD_CR_00010978-RA			DD_CR			tgrA
DD_CR_00010979-RA		DD_CR_00010979-RA	DD_CR			tgrA
DD_CR_00010980-RA		DD_CR_00010980-RA	DD_CR			tgrA
DD_CR_00011010-RA			DD_CR		OG13	tgrA
DD_CR_00011012-RA			DD_CR		OG13	tgrA
DD_CR_00011013-RA		DD_CR_00011013-RA	DD_CR			tgrA
DD_CR_00011014-RA		DD_CR_00011014-RA	DD_CR			tgrA
DD_CR_00011020			DD_CR	syntenic w tgrA4		tgrA
DD_CR_00011021-RA			DD_CR	syntenic w DD_AX2_00011950	OG13	tgrA
DD_CR_00011022-RA		DD_CR_00011022-RA	DD_CR			tgrA
DD_CR_00011030			DD_CR	syntenic w tgrA4		tgrA
DD_CR_00011034-RA		DD_CR_00011034-RA	DD_CR			tgrA
DD_CR_00011035-RA		DD_CR_00011035-RA	DD_CR			tgrA
DD_CR_00011036-RA		DD_CR_00011036-RA	DD_CR			tgrA
DD_CR_00011037-RA		DD_CR_00011037-RA	DD_CR			tgrA
DD_CR_00009309-RA		DD_CR_00009309-RA	DD_CR	Y syntenic w tgrB1		tgrB
DD_CR_00009319-RA & 9320			DD_CR	Y syntenic w tgrB1?	split_tgr	tgrB
DD_CR_00009384-RA		DD_CR_00009384-RA	DD_CR	Y syntenic w tgrB1		tgrB
DD_CR_00010306-RA		DD_CR_00010306-RA	DD_CR	Y syntenic w tgrB1		tgrB
DD_CR_00010312-RA & 10313			DD_CR	Y syntenic w tgrB1?	split_tgr	tgrB
DD_CR_00010342			DD_CR	Y syntenic w tgrB1		tgrB
DD_CR_00012699-RA		DD_CR_00012699-RA	DD_CR	Y syntenic w tgrB1?		tgrB
DD_CR_00012703-RA		DD_CR_00012703-RA	DD_CR			tgrB
DD_CR_00012712-RA		DD_CR_00012712-RA	DD_CR			tgrB
DD_CR_00012885-RA		DD_CR_00012885-RA	DD_CR			tgrB
DD_CR_00010970-RA		DD_CR_00010970-RA	DD_CR	syntenic w DDB0347576|DDB_G0291540		tgrB??? Not a tgr???
DD_CR_00007145-RA			DD_CR	syntenic w DD_OT_00007390		tgrC
DD_CR_00009308-RA		DD_CR_00009308-RA	DD_CR	Y syntenic w tgrC1		tgrC
DD_CR_00009380-RA		DD_CR_00009380-RA	DD_CR	syntenic w DC_KG_00002720		tgrC
DD_CR_00009381-RA			DD_CR			tgrC
DD_CR_00009611-RA		DD_CR_00009611-RA	DD_CR	syntenic w tgrC5		tgrC
DD_CR_00010305-RA		DD_CR_00010305-RA	DD_CR	syntenic w DD_M4_00010505		tgrC
DD_CR_00010309-RA			DD_CR	Y syntenic w tgrC1		tgrC
DD_CR_00010311-RA		DD_CR_00010311-RA	DD_CR			tgrC
DD_CR_00010340-RA & 10341			DD_CR	Y syntenic w DD_CR_00010340	split_tgr	tgrC
DD_CR_00010353-RA		DD_CR_00010353-RA	DD_CR	Y syntenic w tgrC1 & tgrC3		tgrC
DD_CR_00010359			DD_CR	Y syntenic w tgrC1		tgrC
DD_CR_00010365-RA		DD_CR_00010365-RA	DD_CR	Y syntenic w tgrC3		tgrC
DD_CR_00010969-RA		DD_CR_00010969-RA	DD_CR			tgrC
DD_CR_00011070-RA		DD_CR_00011070-RA	DD_CR	syntenic w tgrC4		tgrC
DD_CR_00012678-RA			DD_CR			tgrC
DD_CR_00012696-RA		DD_CR_00012696-RA	DD_CR	syntenic w DC_KG_00002720		tgrC
DD_CR_00012698-RA		DD_CR_00012698-RA	DD_CR			tgrC
DD_CR_00012702-RA		DD_CR_00012702-RA	DD_CR			tgrC
DD_CR_00012709-RA		DD_CR_00012709-RA	DD_CR	syntenic w DC_KG_00002730		tgrC
DD_CR_00012711-RA		DD_CR_00012711-RA	DD_CR			tgrC
DD_CR_00012716-RA		DD_CR_00012716-RA	DD_CR			tgrC
DD_CR_00012884-RA		DD_CR_00012884-RA	DD_CR			tgrC
DD_CR_00012895-RA			DD_CR			tgrC
DD_CR_00012898-RA			DD_CR			tgrC
DD_CR_00007139			DD_CR	syntenic w DD_OT_00007384		tgrC?
DD_CR_00001876-RA		DD_CR_00001876-RA	DD_CR	syntenic w tgrD1		tgrD
DD_CR_00001875-RA		DD_CR_00001875-RA	DD_CR	syntenic w tgrE1		tgrE
DD_CR_00006937-RA		DD_CR_00006937-RA	DD_CR			tgrF
DD_CR_00006936-RA		DD_CR_00006936-RA	DD_CR			tgrG
DD_CR_00000200-RA		DD_CR_00000200-RA	DD_CR			tgrH
DD_CR_00000206-RA		DD_CR_00000206-RA	DD_CR			tgrH
DD_CR_00000248-RA			DD_CR			tgrH
DD_CR_00000251-RA		DD_CR_00000251-RA	DD_CR			tgrH
DD_CR_00000262-RA		DD_CR_00000262-RA	DD_CR			tgrH
DD_CR_00000321-RA			DD_CR			tgrH
DD_CR_00000324-RA		DD_CR_00000324-RA	DD_CR			tgrH
DD_CR_00000474-RA			DD_CR			tgrH
DD_CR_00012921-RA			DD_CR			tgrH
DD_CR_00000195-RA		DD_CR_00000195-RA	DD_CR			tgrI
DD_CR_00000199-RA		DD_CR_00000199-RA	DD_CR			tgrI
DD_CR_00000205-RA		DD_CR_00000205-RA	DD_CR			tgrI
DD_CR_00000246-RA		DD_CR_00000246-RA	DD_CR			tgrI
DD_CR_00000247-RA		DD_CR_00000247-RA	DD_CR			tgrI
DD_CR_00000250-RA		DD_CR_00000250-RA	DD_CR			tgrI
DD_CR_00000263-RA		DD_CR_00000263-RA	DD_CR			tgrI
DD_CR_00000264-RA		DD_CR_00000264-RA	DD_CR			tgrI
DD_CR_00000266-RA		DD_CR_00000266-RA	DD_CR			tgrI
DD_CR_00000268-RA		DD_CR_00000268-RA	DD_CR			tgrI
DD_CR_00000320-RA		DD_CR_00000320-RA	DD_CR			tgrI
DD_CR_00000323-RA		DD_CR_00000323-RA	DD_CR			tgrI
DD_CR_00000473-RA		DD_CR_00000473-RA	DD_CR			tgrI
DD_CR_00011423-RA		DD_CR_00011423-RA	DD_CR			tgrI
DD_CR_00011558-RA & 11559 & 11560			DD_CR	syntenic w tgrJ1	split_tgr	tgrJ
DD_CR_00000119-RA		DD_CR_00000119-RA	DD_CR	syntenic w DD_CR_00000119		tgrK
DD_CR_00010810			DD_CR	syntenic w DD_OT_00010774		tgrK
DD_CR_00011561-RA		DD_CR_00011561-RA	DD_CR	syntenic w tgrK1		tgrK
DD_CR_00011563-RA		DD_CR_00011563-RA	DD_CR	syntenic w DD_CR_00011563		tgrK
DD_CR_00011564-RA		DD_CR_00011564-RA	DD_CR			tgrK
DD_CR_00011565-RA		DD_CR_00011565-RA	DD_CR			tgrK
DD_CR_00000873-RA		DD_CR_00000873-RA	DD_CR			tgrL
DD_CR_00002741-RA		DD_CR_00002741-RA	DD_CR	syntenic w tgrM2	tgrM2	tgrM
DD_CR_00002742-RA		DD_CR_00002742-RA	DD_CR		tgrM1	tgrM
DD_CR_00012082-RA		DD_CR_00012082-RA	DD_CR	syntenic w tgrN1		tgrN
DD_CR_00009083-RA		DD_CR_00009083-RA	DD_CR			tgrO
DD_CR_00009102-RA		DD_CR_00009102-RA	DD_CR			tgrO
DD_CR_00009127-RA		DD_CR_00009127-RA	DD_CR			tgrO
possibly DD_CR_00000196-RA & 197 & 198			DD_CR		split_tgr	tgrO
DD_CR_00002259-RA		DD_CR_00002259-RA	DD_CR			tgrP
DD_CR_00006739-RA		DD_CR_00006739-RA	DD_CR			tgrQ
DD_CR_00004008-RA		DD_CR_00004008-RA	DD_CR		tgrR2	tgrR
DD_CR_00004879-RA		DD_CR_00004879-RA	DD_CR		tgrR1	tgrR
DD_CR_00011513-RA		DD_CR_00011513-RA	DD_CR			tgrS
DD_CR_00003119-RA		DD_CR_00003119-RA	DD_CR			tgrT
DD_M4_00000414-RA		DD_M4_00000414-RA	DD_M4	syntenic w DC_GS_00006398		tgrA
DD_M4_00000416-RA			DD_M4		OG13	tgrA
DD_M4_00000497-RA		DD_M4_00000497-RA	DD_M4			tgrA
DD_M4_00002650-RA			DD_M4		OG13	tgrA
DD_M4_00004440-RA		DD_M4_00004440-RA	DD_M4			tgrA
DD_M4_00004734-RA		DD_M4_00004734-RA	DD_M4	syntenic w tgrA5		tgrA
DD_M4_00006230-RA			DD_M4		OG13	tgrA
DD_M4_00009345-RA			DD_M4	syntenic w DD_AX2_00003780	OG13	tgrA
DD_M4_00009346-RA			DD_M4		OG13	tgrA
DD_M4_00009347-RA			DD_M4		OG13	tgrA
DD_M4_00009752-RA		DD_M4_00009752-RA	DD_M4	syntenic w tgrA1		tgrA
DD_M4_00009792			DD_M4	syntenic w tgrA4		tgrA
DD_M4_00009794-RA			DD_M4		OG13	tgrA
maybe DD_M4_00009793-RA & 9795			DD_M4		split_tgr	tgrA
DD_M4_00010479			DD_M4	Y syntenic w tgrB1		tgrB
DD_M4_00010513			DD_M4	Y syntenic w tgrB1		tgrB
DD_M4_00010515-RA		DD_M4_00010515-RA	DD_M4	Y syntenic w DD_CR_00009319		tgrB
DD_M4_00012470			DD_M4	Y syntenic w tgrB1		tgrB
DD_M4_00006364-RA		DD_M4_00006364-RA	DD_M4	syntenic w tgrC5		tgrC
DD_M4_00009753-RA		DD_M4_00009753-RA	DD_M4	syntenic w tgrC4		tgrC
DD_M4_00010457			DD_M4	Y syntenic w tgrC3		tgrC
DD_M4_00010462-RA			DD_M4			tgrC
DD_M4_00010463-RA			DD_M4	Y syntenic w DD_CR_00010340		tgrC
DD_M4_00010505-RA		DD_M4_00010505-RA	DD_M4	syntenic w DD_CR_00010305		tgrC
DD_M4_00010512-RA		DD_M4_00010512-RA	DD_M4	Y syntenic w tgrC1		tgrC
DD_M4_00010514-RA		DD_M4_00010514-RA	DD_M4			tgrC
DD_M4_00007273-RA		DD_M4_00007273-RA	DD_M4	syntenic w tgrD1		tgrD
DD_M4_00007274-RA		DD_M4_00007274-RA	DD_M4	syntenic w tgrE1		tgrE
DD_M4_00001561-RA		DD_M4_00001561-RA	DD_M4			tgrF
DD_M4_00001560-RA		DD_M4_00001560-RA	DD_M4			tgrG
DD_M4_00000144-RA		DD_M4_00000144-RA	DD_M4			tgrH
DD_M4_00000234-RA			DD_M4			tgrH
DD_M4_00000990-RA		DD_M4_00000990-RA	DD_M4			tgrH
DD_M4_00000093-RA		DD_M4_00000093-RA	DD_M4			tgrI
DD_M4_00012179-RA & 12180			DD_M4	syntenic w tgrJ1	split_tgr	tgrJ
DD_M4_00012182-RA		DD_M4_00012182-RA	DD_M4	syntenic w tgrJ1		tgrJ
DD_M4_00012174			DD_M4	syntenic w tgrK1		tgrK
DD_M4_00012177-RA & 12178			DD_M4		split_tgr	tgrK
DD_M4_00012181-RA		DD_M4_00012181-RA	DD_M4	syntenic w DD_CR_00011563		tgrK
DD_M4_00009097-RA		DD_M4_00009097-RA	DD_M4			tgrL
DD_M4_00003695-RA		DD_M4_00003695-RA	DD_M4	syntenic w tgrM2	tgrM1	tgrM
DD_M4_00003696-RA		DD_M4_00003696-RA	DD_M4		tgrM2	tgrM
DD_M4_00011639-RA		DD_M4_00011639-RA	DD_M4	syntenic w tgrN1		tgrN
DD_M4_00007514-RA		DD_M4_00007514-RA	DD_M4			tgrO
DD_M4_00007515-RA		DD_M4_00007515-RA	DD_M4			tgrO
DD_M4_00007518-RA		DD_M4_00007518-RA	DD_M4			tgrO
DD_M4_00007528-RA		DD_M4_00007528-RA	DD_M4			tgrO
DD_M4_00007531-RA		DD_M4_00007531-RA	DD_M4			tgrO
DD_M4_00007532-RA		DD_M4_00007532-RA	DD_M4			tgrO
DD_M4_00007533-RA		DD_M4_00007533-RA	DD_M4			tgrO
DD_M4_00007575-RA		DD_M4_00007575-RA	DD_M4			tgrO
DD_M4_00007576-RA		DD_M4_00007576-RA	DD_M4			tgrO
DD_M4_00007593-RA		DD_M4_00007593-RA	DD_M4			tgrO
DD_M4_00007623-RA & 7624			DD_M4		split_tgr	tgrO
DD_M4_00012219-RA		DD_M4_00012219-RA	DD_M4			tgrO
DD_M4_00004180-RA		DD_M4_00004180-RA	DD_M4			tgrP
DD_M4_00001336-RA		DD_M4_00001336-RA	DD_M4			tgrQ
DD_M4_00005150-RA		DD_M4_00005150-RA	DD_M4		tgrR1	tgrR
DD_M4_00006027-RA		DD_M4_00006027-RA	DD_M4		tgrR2	tgrR
DD_M4_00004374-RA		DD_M4_00004374-RA	DD_M4			tgrS
DD_M4_00010521-RA			DD_M4			tgrS
DD_M4_00012234-RA & 12235			DD_M4		split_tgr	tgrS
DD_M4_00003309-RA		DD_M4_00003309-RA	DD_M4			tgrT
DD_OT_00001179-RA		DD_OT_00001179-RA	DD_OT	syntenic w tgrA5		tgrA
DD_OT_00003481-RA			DD_OT		OG13	tgrA
DD_OT_00007067-RA			DD_OT	syntenic w DD_AX2_00003780	OG13	tgrA
DD_OT_00009300-RA			DD_OT	syntenic w DDB0304796|DDB_G0278167	OG13	tgrA
DD_OT_00009301-RA			DD_OT	syntenic w DC_GS_00006398	OG13	tgrA
DD_OT_00009337			DD_OT	syntenic w DC_GS_00006398		tgrA
DD_OT_00009338-RA			DD_OT		OG13	tgrA
DD_OT_00009339-RA		DD_OT_00009339-RA	DD_OT			tgrA
DD_OT_00010002-RA		DD_OT_00010002-RA	DD_OT	syntenic w tgrA4		tgrA
DD_OT_00010003-RA		DD_OT_00010003-RA	DD_OT			tgrA
DD_OT_00012360-RA		DD_OT_00012360-RA	DD_OT			tgrA
DD_OT_00012361-RA		DD_OT_00012361-RA	DD_OT			tgrA
DD_OT_00012362-RA			DD_OT		OG13	tgrA
DD_OT_00006560-RA		DD_OT_00006560-RA	DD_OT	Y syntenic w tgrB1		tgrB
DD_OT_00006570			DD_OT	Y syntenic w DD_CR_00009319		tgrB
DD_OT_00006498-RA		DD_OT_00006498-RA	DD_OT	Y syntenic w tgrC3		tgrC
DD_OT_00006503-RA		DD_OT_00006503-RA	DD_OT	syntenic w DD_CR_00012709		tgrC
DD_OT_00006509			DD_OT	Y syntenic w DD_CR_00010340		tgrC
DD_OT_00006522-RA		DD_OT_00006522-RA	DD_OT	Y syntenic w DD_CR_00010340		tgrC
DD_OT_00006543-RA			DD_OT		?not sure about this one.. Not on the tree?	tgrC
DD_OT_00006558-RA			DD_OT	Y syntenic w tgrC1		tgrC
DD_OT_00006559-RA		DD_OT_00006559-RA	DD_OT	syntenic w DD_CR_00010305 & DD_CR_00012696 & DD_CR_00012709		tgrC
DD_OT_00007384-RA		DD_OT_00007384-RA	DD_OT	syntenic w DD_CR_00007139		tgrC
DD_OT_00007390-RA		DD_OT_00007390-RA	DD_OT	syntenic w DD_CR_00007145		tgrC
DD_OT_00008438-RA		DD_OT_00008438-RA	DD_OT	syntenic w tgrC5		tgrC
DD_OT_00012350-RA		DD_OT_00012350-RA	DD_OT	syntenic w tgrC4		tgrC
DD_OT_00005716-RA		DD_OT_00005716-RA	DD_OT	syntenic w tgrD1		tgrD
DD_OT_00005717-RA		DD_OT_00005717-RA	DD_OT	syntenic w tgrE1		tgrE
DD_OT_00003469-RA		DD_OT_00003469-RA	DD_OT			tgrF
DD_OT_00003468-RA		DD_OT_00003468-RA	DD_OT			tgrG
DD_OT_00001448-RA		DD_OT_00001448-RA	DD_OT			tgrH
DD_OT_00006755-RA		DD_OT_00006755-RA	DD_OT			tgrH
DD_OT_00006910-RA		DD_OT_00006910-RA	DD_OT			tgrH
DD_OT_00011736-RA		DD_OT_00011736-RA	DD_OT			tgrH
DD_OT_00011747-RA		DD_OT_00011747-RA	DD_OT			tgrH
DD_OT_00013315-RA			DD_OT			tgrH
DD_OT_00013442-RA		DD_OT_00013442-RA	DD_OT			tgrH
DD_OT_00001447-RA		DD_OT_00001447-RA	DD_OT			tgrI
DD_OT_00006753-RA		DD_OT_00006753-RA	DD_OT			tgrI
DD_OT_00006754-RA		DD_OT_00006754-RA	DD_OT			tgrI
DD_OT_00006909-RA		DD_OT_00006909-RA	DD_OT			tgrI
DD_OT_00010973-RA		DD_OT_00010973-RA	DD_OT			tgrI
DD_OT_00010974-RA		DD_OT_00010974-RA	DD_OT			tgrI
DD_OT_00010975-RA		DD_OT_00010975-RA	DD_OT			tgrI
DD_OT_00011726-RA		DD_OT_00011726-RA	DD_OT			tgrI
DD_OT_00011727-RA		DD_OT_00011727-RA	DD_OT			tgrI
DD_OT_00011728-RA		DD_OT_00011728-RA	DD_OT			tgrI
DD_OT_00011730-RA		DD_OT_00011730-RA	DD_OT			tgrI
DD_OT_00011731-RA		DD_OT_00011731-RA	DD_OT			tgrI
DD_OT_00011733-RA		DD_OT_00011733-RA	DD_OT			tgrI
DD_OT_00011735-RA		DD_OT_00011735-RA	DD_OT			tgrI
DD_OT_00011748-RA		DD_OT_00011748-RA	DD_OT			tgrI
DD_OT_00011750-RA		DD_OT_00011750-RA	DD_OT			tgrI
DD_OT_00011752-RA		DD_OT_00011752-RA	DD_OT			tgrI
DD_OT_00001652-RA		DD_OT_00001652-RA	DD_OT	syntenic w tgrJ1		tgrJ
DD_OT_00001653-RA		DD_OT_00001653-RA	DD_OT	syntenic w tgrK1		tgrK
DD_OT_00001654-RA		DD_OT_00001654-RA	DD_OT			tgrK
DD_OT_00010774-RA		DD_OT_00010774-RA	DD_OT	syntenic w DD_OT_00010774		tgrK
DD_OT_00011043-RA & 11044		DD_OT_00011044-RA	DD_OT	syntenic w DD_CR_00000119	split_tgr	tgrK
DD_OT_00011045-RA		DD_OT_00011045-RA	DD_OT			tgrK
DD_OT_00010486-RA		DD_OT_00010486-RA	DD_OT			tgrL
DD_OT_00008145-RA		DD_OT_00008145-RA	DD_OT	syntenic w tgrM2	tgrM2	tgrM
DD_OT_00008146-RA		DD_OT_00008146-RA	DD_OT		tgrM1	tgrM
DD_OT_00002171-RA		DD_OT_00002171-RA	DD_OT	syntenic w tgrN1		tgrN
DD_OT_00010931-RA		DD_OT_00010931-RA	DD_OT			tgrO
DD_OT_00010932-RA		DD_OT_00010932-RA	DD_OT			tgrO
DD_OT_00010950-RA		DD_OT_00010950-RA	DD_OT			tgrO
DD_OT_00011198-RA		DD_OT_00011198-RA	DD_OT			tgrP
DD_OT_00003278-RA		DD_OT_00003278-RA	DD_OT			tgrQ
DD_OT_00000791-RA		DD_OT_00000791-RA	DD_OT		tgrR1	tgrR
DD_OT_00004383-RA		DD_OT_00004383-RA	DD_OT		tgrR2	tgrR
DD_OT_00011862-RA		DD_OT_00011862-RA	DD_OT		tgrR2	tgrR
DD_OT_00001603-RA		DD_OT_00001603-RA	DD_OT			tgrS
DD_OT_00004996-RA		DD_OT_00004996-RA	DD_OT			tgrT
DD_S6_00000346-RA		DD_S6_00000346-RA	DD_S6	syntenic w tgrA5		tgrA
DD_S6_00003745-RA		DD_S6_00003745-RA	DD_S6			tgrA
DD_S6_00003746-RA			DD_S6		OG13	tgrA
DD_S6_00003747-RA			DD_S6		OG13	tgrA
DD_S6_00003748-RA			DD_S6		OG13	tgrA
DD_S6_00004100-RA		DD_S6_00004100-RA	DD_S6			tgrA
DD_S6_00004102-RA			DD_S6		OG13	tgrA
DD_S6_00006931-RA			DD_S6		OG13	tgrA
DD_S6_00007500-RA		DD_S6_00007500-RA	DD_S6			tgrA
DD_S6_00007501-RA			DD_S6		OG13	tgrA
DD_S6_00008099-RA & 8100			DD_S6		split_tgr	tgrA
DD_S6_00009632-RA		DD_S6_00009632-RA	DD_S6			tgrA
DD_S6_00009879-RA			DD_S6		OG13	tgrA
DD_S6_00009887-RA		DD_S6_00009887-RA	DD_S6			tgrA
DD_S6_00009888-RA			DD_S6		OG13	tgrA
DD_S6_00009889-RA			DD_S6		OG13	tgrA
DD_S6_00010592-RA		DD_S6_00010592-RA	DD_S6	syntenic w tgrA4		tgrA
DD_S6_00010593-RA		DD_S6_00010593-RA	DD_S6			tgrA
DD_S6_00010595-RA		DD_S6_00010595-RA	DD_S6			tgrA
DD_S6_00010596-RA		DD_S6_00010596-RA	DD_S6			tgrA
DD_S6_00010690-RA		DD_S6_00010690-RA	DD_S6			tgrA
DD_S6_00010691-RA			DD_S6		OG13	tgrA
DD_S6_00011421-RA			DD_S6		OG13	tgrA
DD_S6_00011422-RA			DD_S6		OG13	tgrA
DD_S6_00011423-RA			DD_S6		OG13	tgrA
DD_S6_00011424-RA			DD_S6		OG13	tgrA
DD_S6_00011425-RA		DD_S6_00011425-RA	DD_S6			tgrA
DD_S6_00011427-RA			DD_S6		OG13	tgrA
DD_S6_00007770-RA		DD_S6_00007770-RA	DD_S6	Y syntenic w tgrB1		tgrB
DD_S6_00008816-RA & 8817			DD_S6		split_tgr	tgrB
DD_S6_00008824-RA			DD_S6			tgrB
DD_S6_00008833-RA			DD_S6			tgrB
DD_S6_00008834-RA			DD_S6			tgrB
DD_S6_00008874			DD_S6	Y syntenic w tgrB1		tgrB
DD_S6_00007765-RA			DD_S6	Y syntenic w tgrC1		tgrC
DD_S6_00007771-RA		DD_S6_00007771-RA	DD_S6	Y syntenic w tgrC1 & tgrC3		tgrC
DD_S6_00007775-RA			DD_S6	Y syntenic w tgrC2		tgrC
DD_S6_00007784-RA		DD_S6_00007784-RA	DD_S6	Y syntenic w tgrC3		tgrC
DD_S6_00008802-RA			DD_S6			tgrC
DD_S6_00008806-RA		DD_S6_00008806-RA	DD_S6			tgrC
DD_S6_00008818-RA		DD_S6_00008818-RA	DD_S6			tgrC
DD_S6_00008823-RA		DD_S6_00008823-RA	DD_S6			tgrC
DD_S6_00008831-RA			DD_S6			tgrC
DD_S6_00008835-RA		DD_S6_00008835-RA	DD_S6			tgrC
DD_S6_00008890			DD_S6	Y syntenic w tgrC3		tgrC
DD_S6_00008891-RA		DD_S6_00008891-RA	DD_S6			tgrC
DD_S6_00008893-RA		DD_S6_00008893-RA	DD_S6			tgrC
DD_S6_00008894-RA		DD_S6_00008894-RA	DD_S6			tgrC
DD_S6_00001906-RA		DD_S6_00001906-RA	DD_S6	syntenic w tgrD1		tgrD
DD_S6_00001905-RA		DD_S6_00001905-RA	DD_S6	syntenic w tgrE1		tgrE
DD_S6_00011306-RA		DD_S6_00011306-RA	DD_S6			tgrF
DD_S6_00011307-RA		DD_S6_00011307-RA	DD_S6			tgrG
DD_S6_00008554-RA		DD_S6_00008554-RA	DD_S6			tgrH
DD_S6_00008613-RA & 8614			DD_S6		split_tgr	tgrH
DD_S6_00008624-RA		DD_S6_00008624-RA	DD_S6			tgrH
DD_S6_00008636-RA		DD_S6_00008636-RA	DD_S6			tgrH
DD_S6_00008550-RA		DD_S6_00008550-RA	DD_S6			tgrI
DD_S6_00008553-RA		DD_S6_00008553-RA	DD_S6			tgrI
DD_S6_00008556-RA		DD_S6_00008556-RA	DD_S6			tgrI
DD_S6_00008616-RA		DD_S6_00008616-RA	DD_S6			tgrI
DD_S6_00008620-RA		DD_S6_00008620-RA	DD_S6			tgrI
DD_S6_00008621-RA		DD_S6_00008621-RA	DD_S6			tgrI
DD_S6_00008625-RA		DD_S6_00008625-RA	DD_S6			tgrI
DD_S6_00008627-RA		DD_S6_00008627-RA	DD_S6			tgrI
DD_S6_00008630-RA		DD_S6_00008630-RA	DD_S6			tgrI
DD_S6_00008635-RA		DD_S6_00008635-RA	DD_S6			tgrI
DD_S6_00008138-RA & 8139			DD_S6	syntenic w tgrJ1	split_tgr	tgrJ
DD_S6_00008142-RA		DD_S6_00008142-RA	DD_S6			tgrJ
DD_S6_00008130-RA		DD_S6_00008130-RA	DD_S6			tgrK
DD_S6_00008137-RA		DD_S6_00008137-RA	DD_S6	syntenic w tgrK1		tgrK
DD_S6_00008141-RA		DD_S6_00008141-RA	DD_S6			tgrK
DD_S6_00008721-RA		DD_S6_00008721-RA	DD_S6			tgrK
DD_S6_00008722-RA		DD_S6_00008722-RA	DD_S6			tgrK
DD_S6_00003020-RA		DD_S6_00003020-RA	DD_S6			tgrL
DD_S6_00005657-RA		DD_S6_00005657-RA	DD_S6	syntenic w tgrM2	tgrM1	tgrM
DD_S6_00005658-RA		DD_S6_00005658-RA	DD_S6		tgrM2	tgrM
DD_S6_00010713-RA		DD_S6_00010713-RA	DD_S6	syntenic w tgrN1		tgrN
DD_S6_00008676-RA		DD_S6_00008676-RA	DD_S6			tgrO
DD_S6_00011127-RA & 11128			DD_S6		split_tgr	tgrO
DD_S6_00011146-RA		DD_S6_00011146-RA	DD_S6			tgrO
DD_S6_00011147-RA		DD_S6_00011147-RA	DD_S6			tgrO
DD_S6_00011148-RA		DD_S6_00011148-RA	DD_S6			tgrO
DD_S6_00010392-RA		DD_S6_00010392-RA	DD_S6			tgrP
DD_S6_00009993-RA		DD_S6_00009993-RA	DD_S6			tgrQ
DD_S6_00000657-RA		DD_S6_00000657-RA	DD_S6		tgrR1	tgrR
DD_S6_00001565-RA		DD_S6_00001565-RA	DD_S6		tgrR2	tgrR
DD_S6_00008187-RA		DD_S6_00008187-RA	DD_S6			tgrS
DD_S6_00005278-RA		DD_S6_00005278-RA	DD_S6			tgrT
DDIM_AR_00000052-RA			DDIM_AR		OG13	tgrA
DDIM_AR_00000079-RA			DDIM_AR		OG13	tgrA
DDIM_AR_00001215-RA		DDIM_AR_00001215-RA	DDIM_AR			tgrA
DDIM_AR_00004290-RA			DDIM_AR		OG13	tgrA
DDIM_AR_00004344-RA			DDIM_AR			tgrA
DDIM_AR_00005614			DDIM_AR	syntenic w tgrA1		tgrA
DDIM_AR_00005654-RA			DDIM_AR		OG13	tgrA
DDIM_AR_00005822-RA & 5823			DDIM_AR		split_tgr	tgrA
DDIM_AR_00006615-RA		DDIM_AR_00006615-RA	DDIM_AR	syntenic w tgrA5		tgrA
DDIM_AR_00008795-RA			DDIM_AR		OG13	tgrA
DDIM_AR_00010988-RA & 10987			DDIM_AR		split_tgr	tgrA
DDIM_AR_00010989-RA			DDIM_AR		OG13	tgrA
DDIM_AR_00012028-RA		DDIM_AR_00012028-RA	DDIM_AR			tgrA
DDIM_AR_00012600-RA			DDIM_AR		OG13	tgrA
DDIM_AR_00008219-RA		DDIM_AR_00008219-RA	DDIM_AR		further outgroup	tgrBEJ
DDIM_AR_00008130			DDIM_AR	Y syntenic w tgrC1		tgrCDKL outgroup??
DDIM_AR_00003443-RA		DDIM_AR_00003443-RA	DDIM_AR			tgrF
DDIM_AR_00003442-RA		DDIM_AR_00003442-RA	DDIM_AR			tgrG
DDIM_AR_00008220-RA		DDIM_AR_00008220-RA	DDIM_AR			tgrK
DDIM_AR_00001222-RA		DDIM_AR_00001222-RA	DDIM_AR	syntenic w tgrM2	tgrM1	tgrM
DDIM_AR_00001223-RA		DDIM_AR_00001223-RA	DDIM_AR		tgrM2	tgrM
DDIM_AR_00010174-RA		DDIM_AR_00010174-RA	DDIM_AR	syntenic w tgrN1		tgrN
DDIM_AR_00006060-RA		DDIM_AR_00006060-RA	DDIM_AR			tgrP
DDIM_AR_00003242-RA		DDIM_AR_00003242-RA	DDIM_AR			tgrQ
DDIM_AR_00001850-RA		DDIM_AR_00001850-RA	DDIM_AR		tgrR1	tgrR
DDIM_AR_00002765-RA		DDIM_AR_00002765-RA	DDIM_AR		tgrR2	tgrR
CM069765.1_cds_KAK5584079.1_2337		CM069765.1_cds_KAK5584079.1_2337	Dfir	Y		Dfir/Dint only, tgrCDK outgroup
CM069765.1_cds_KAK5584088.1_2344		CM069765.1_cds_KAK5584088.1_2344	Dfir			Dfir/Dint only, tgrCDK outgroup
CM069765.1_cds_KAK5584091.1_2347 & 2348			Dfir		split_tgr	Dfir/Dint only, tgrCDK outgroup
CM069765.1_cds_KAK5584093.1_2349		CM069765.1_cds_KAK5584093.1_2349	Dfir			Dfir/Dint only, tgrCDK outgroup
CM069765.1_cds_KAK5584094.1_2350		CM069765.1_cds_KAK5584094.1_2350	Dfir			Dfir/Dint only, tgrCDK outgroup
CM069765.1_cds_KAK5584095.1_2351		CM069765.1_cds_KAK5584095.1_2351	Dfir			Dfir/Dint only, tgrCDK outgroup
CM069765.1_cds_KAK5583152.1_1408			Dfir			tgrA
CM069765.1_cds_KAK5583153.1_1409			Dfir			tgrA
CM069765.1_cds_KAK5583154.1_1410		CM069765.1_cds_KAK5583154.1_1410	Dfir			tgrA
CM069765.1_cds_KAK5583196.1_1460			Dfir	syntenic w DI_PJ_00008877 & DI_PJ_00008908		tgrA
CM069765.1_cds_KAK5583197.1_1461			Dfir	syntenic w DI_PJ_00008879		tgrA
CM069765.1_cds_KAK5583198.1_1462			Dfir			tgrA
CM069765.1_cds_KAK5583200.1_1464		CM069765.1_cds_KAK5583200.1_1464	Dfir	syntenic w DI_PJ_00008933		tgrA
CM069765.1_cds_KAK5583556.1_1817		CM069765.1_cds_KAK5583556.1_1817	Dfir	syntenic w tgrA4		tgrA
CM069768.1_cds_KAK5577020.1_6785		CM069768.1_cds_KAK5577020.1_6785	Dfir	syntenic w tgrA5		tgrA
CM069770.1_cds_KAK5575331.1_10379		CM069770.1_cds_KAK5575331.1_10379	Dfir	syntenic w DI_PJ_00009117		tgrA
KAK5583199.1			Dfir		OG13	tgrA
CM069765.1_cds_KAK5584084.1_2338		CM069765.1_cds_KAK5584084.1_2338	Dfir	Y syntenic w tgrB1		tgrBEJ
KAK5584079.1		lcl|CM069765.1_cds_KAK5584079.1_2337	Dfir	Y syntenic w tgrC3		tgrCDKL outgroup??
KAK5584085.1			Dfir	Y syntenic w tgrC2		tgrCDKL outgroup??
CM069765.1_cds_KAK5582222.1_461		CM069765.1_cds_KAK5582222.1_461	Dfir			tgrF
CM069765.1_cds_KAK5582200.1_462		CM069765.1_cds_KAK5582200.1_462	Dfir			tgrG
CM069766.1_cds_KAK5581638.1_4835		CM069766.1_cds_KAK5581638.1_4835	Dfir			tgrH
CM069766.1_cds_KAK5581687.1_4861			Dfir			tgrH
CM069766.1_cds_KAK5581604.1_4808		CM069766.1_cds_KAK5581604.1_4808	Dfir			tgrI
CM069766.1_cds_KAK5581605.1_4810		CM069766.1_cds_KAK5581605.1_4810	Dfir			tgrI
CM069766.1_cds_KAK5581655.1_4833		CM069766.1_cds_KAK5581655.1_4833	Dfir			tgrI
CM069766.1_cds_KAK5581669.1_4862		CM069766.1_cds_KAK5581669.1_4862	Dfir			tgrI
CM069767.1_cds_KAK5578986.1_5587		CM069767.1_cds_KAK5578986.1_5587	Dfir	syntenic w tgrM2	tgrM2	tgrM
CM069767.1_cds_KAK5578987.1_5588		CM069767.1_cds_KAK5578987.1_5588	Dfir		tgrM1	tgrM
CM069770.1_cds_KAK5575183.1_10219		CM069770.1_cds_KAK5575183.1_10219	Dfir	syntenic w tgrN1		tgrN
CM069766.1_cds_KAK5581516.1_4700		CM069766.1_cds_KAK5581516.1_4700	Dfir			tgrO
CM069766.1_cds_KAK5581517.1_4701 & 4702			Dfir		split_tgr	tgrO
CM069766.1_cds_KAK5581539.1_4733		CM069766.1_cds_KAK5581539.1_4733	Dfir			tgrO
CM069766.1_cds_KAK5581540.1_4734		CM069766.1_cds_KAK5581540.1_4734	Dfir			tgrO
CM069766.1_cds_KAK5581541.1_4735		CM069766.1_cds_KAK5581541.1_4735	Dfir			tgrO
CM069766.1_cds_KAK5581542.1_4736		CM069766.1_cds_KAK5581542.1_4736	Dfir			tgrO
CM069770.1_cds_KAK5574815.1_9858		CM069770.1_cds_KAK5574815.1_9858	Dfir			tgrO
CM069770.1_cds_KAK5574816.1_9859		CM069770.1_cds_KAK5574816.1_9859	Dfir			tgrO
CM069770.1_cds_KAK5574818.1_9861		CM069770.1_cds_KAK5574818.1_9861	Dfir			tgrO
CM069770.1_cds_KAK5574824.1_9868		CM069770.1_cds_KAK5574824.1_9868	Dfir			tgrO
CM069770.1_cds_KAK5574825.1_9869		CM069770.1_cds_KAK5574825.1_9869	Dfir			tgrO
CM069767.1_cds_KAK5578537.1_5149		CM069767.1_cds_KAK5578537.1_5149	Dfir			tgrP
CM069765.1_cds_KAK5582369.1_623		CM069765.1_cds_KAK5582369.1_623	Dfir			tgrQ
CM069768.1_cds_KAK5577542.1_7292		CM069768.1_cds_KAK5577542.1_7292	Dfir		tgrR1	tgrR
CM069768.1_cds_KAK5578262.1_8044		CM069768.1_cds_KAK5578262.1_8044	Dfir		tgrR2	tgrR
CM069767.1_cds_KAK5579312.1_5932		CM069767.1_cds_KAK5579312.1_5932	Dfir			tgrT
DI_PJ_00004155-RA			DI_PJ			Dfir/Dint only, tgrCDK outgroup
DI_PJ_00004614-RA		DI_PJ_00004614-RA_2	DI_PJ	Y		Dfir/Dint only, tgrCDK outgroup
DI_PJ_00004618-RA		DI_PJ_00004618-RA	DI_PJ	Y?		Dfir/Dint only, tgrCDK outgroup
DI_PJ_00004619-RA		DI_PJ_00004619-RA	DI_PJ	Y?		Dfir/Dint only, tgrCDK outgroup
DI_PJ_00004651-RA		DI_PJ_00004651-RA	DI_PJ	syntenic w DC_KG_00002714 and DC_GS_00005358		Dfir/Dint only, tgrCDK outgroup
DI_PJ_00004652-RA		DI_PJ_00004652-RA	DI_PJ			Dfir/Dint only, tgrCDK outgroup
DI_PJ_00004656-RA			DI_PJ			Dfir/Dint only, tgrCDK outgroup
DI_PJ_00008884-RA		DI_PJ_00008884-RA	DI_PJ			Dfir/Dint only, tgrCDK outgroup
DI_PJ_00009527-RA		DI_PJ_00009527-RA	DI_PJ			Dfir/Dint only, tgrCDK outgroup
DI_PJ_00009830-RA		DI_PJ_00009830-RA	DI_PJ	syntenic w tgrK1		Dfir/Dint only, tgrCDK outgroup
DI_PJ_00000143-RA		DI_PJ_00000143-RA	DI_PJ			tgrA
DI_PJ_00000144-RA			DI_PJ		OG13	tgrA
DI_PJ_00000145-RA			DI_PJ			tgrA
DI_PJ_00002804-RA			DI_PJ			tgrA
DI_PJ_00003318-RA		DI_PJ_00003318-RA	DI_PJ			tgrA
DI_PJ_00003343-RA		DI_PJ_00003343-RA	DI_PJ			tgrA
DI_PJ_00003920-RA		DI_PJ_00003920-RA	DI_PJ	syntenic w tgrA1		tgrA
DI_PJ_00003934-RA		DI_PJ_00003934-RA	DI_PJ	syntenic w DC_GS_00004705		tgrA
DI_PJ_00003944-RA		DI_PJ_00003944-RA	DI_PJ	syntenic w tgrA4		tgrA
DI_PJ_00003959-RA		DI_PJ_00003959-RA	DI_PJ	syntenic w tgrA1		tgrA
DI_PJ_00004612-RA			DI_PJ		OG13	tgrA
DI_PJ_00006788-RA			DI_PJ		OG13	tgrA
DI_PJ_00008877-RA		DI_PJ_00008877-RA	DI_PJ	syntenic w KAK5583196.1		tgrA
DI_PJ_00008879			DI_PJ	syntenic w KAK5583197.1		tgrA
DI_PJ_00008891-RA			DI_PJ		OG13	tgrA
DI_PJ_00008908			DI_PJ	syntenic w KAK5583196.1		tgrA
DI_PJ_00008909-RA		DI_PJ_00008909-RA	DI_PJ			tgrA
DI_PJ_00008933-RA		DI_PJ_00008933-RA	DI_PJ	syntenic w KAK5583200.1		tgrA
DI_PJ_00009117			DI_PJ	syntenic w KAK5575331.1		tgrA
DI_PJ_00009119-RA		DI_PJ_00009119-RA	DI_PJ			tgrA
DI_PJ_00009120-RA			DI_PJ	syntenic w DC_GS_00000103	OG13	tgrA
DI_PJ_00009143-RA		DI_PJ_00009143-RA	DI_PJ			tgrA
DI_PJ_00009144-RA			DI_PJ		OG13	tgrA
DI_PJ_00010443-RA			DI_PJ		OG13	tgrA
DI_PJ_00011050-RA		DI_PJ_00011050-RA	DI_PJ	syntenic w tgrA5		tgrA
DI_PJ_00004615-RA		DI_PJ_00004615-RA	DI_PJ	Y syntenic w tgrB1		tgrBEJ
DI_PJ_00004620-RA		DI_PJ_00004620-RA	DI_PJ			tgrBEJ
DI_PJ_00004614		DI_PJ_00004614-RA	DI_PJ	Y syntenic w tgrC3		tgrCDKL outgroup??
DI_PJ_00006171-RA		DI_PJ_00006171-RA	DI_PJ			tgrF
DI_PJ_00006172-RA		DI_PJ_00006172-RA	DI_PJ			tgrG
DI_PJ_00001753-RA & 1754			DI_PJ		split_tgr	tgrH
DI_PJ_00001786-RA & 1787			DI_PJ		split_tgr	tgrH
DI_PJ_00001836-RA			DI_PJ			tgrH
DI_PJ_00001839-RA		DI_PJ_00001839-RA	DI_PJ			tgrH
DI_PJ_00001883-RA & 1884			DI_PJ		split_tgr	tgrH
DI_PJ_00013353-RA & 13354			DI_PJ		split_tgr	tgrH
DI_PJ_00001752-RA		DI_PJ_00001752-RA	DI_PJ			tgrI
DI_PJ_00001788-RA		DI_PJ_00001788-RA	DI_PJ			tgrI
DI_PJ_00001835-RA		DI_PJ_00001835-RA	DI_PJ			tgrI
DI_PJ_00001837-RA		DI_PJ_00001837-RA	DI_PJ			tgrI
DI_PJ_00001838-RA		DI_PJ_00001838-RA	DI_PJ			tgrI
DI_PJ_00001840-RA		DI_PJ_00001840-RA	DI_PJ			tgrI
DI_PJ_00013319-RA & 13320			DI_PJ		split_tgr	tgrI
DI_PJ_00002581-RA		DI_PJ_00002581-RA	DI_PJ	syntenic w tgrM2	tgrM1	tgrM
DI_PJ_00002582-RA		DI_PJ_00002582-RA	DI_PJ		tgrM2	tgrM
DI_PJ_00009302-RA		DI_PJ_00009302-RA	DI_PJ	syntenic w tgrN1		tgrN
DI_PJ_00000307-RA		DI_PJ_00000307-RA	DI_PJ			tgrO
DI_PJ_00001767-RA		DI_PJ_00001767-RA	DI_PJ			tgrO
DI_PJ_00009896-RA		DI_PJ_00009896-RA	DI_PJ			tgrO
DI_PJ_00011107-RA		DI_PJ_00011107-RA	DI_PJ			tgrO
DI_PJ_00002211-RA		DI_PJ_00002211-RA	DI_PJ			tgrP
DI_PJ_00006362-RA		DI_PJ_00006362-RA	DI_PJ			tgrQ
DI_PJ_00010088-RA		DI_PJ_00010088-RA	DI_PJ		tgrR2	tgrR
DI_PJ_00011423-RA		DI_PJ_00011423-RA	DI_PJ		tgrR1	tgrR
DI_PJ_00007399-RA		DI_PJ_00007399-RA	DI_PJ			tgrS
DI_PJ_00003068-RA		DI_PJ_00003068-RA	DI_PJ			tgrT
tgrC1_XM_003286447.1		Supplementary Table 4. t+A2:I691gr gene IDs and classifications across the genomes. Column A lists the gene IDs for all recovered tgr genes from AX4 to D. purpureum.	Dpur			Dpur_only_tgrCDKLSQ
tgrD1_XM_003286445.1			Dpur			Dpur_only_tgrCDKLSQ
XM_003286446.1			Dpur			Dpur_only_tgrCDKLSQ
XM_003286448.1			Dpur			Dpur_only_tgrCDKLSQ
XM_003286449.1			Dpur			Dpur_only_tgrCDKLSQ
XM_003290026.1			Dpur			Dpur_only_tgrCDKLSQ
XM_003290030.1			Dpur			Dpur_only_tgrCDKLSQ
XM_003290210.1			Dpur			Dpur_only_tgrCDKLSQ
XM_003294574.1			Dpur			Dpur_only_tgrCDKLSQ
tgrK1_XM_003283233.1			Dpur			Dpur_only2
XM_003283204.1			Dpur			Dpur_only2
XM_003283206.1			Dpur			Dpur_only2
XM_003283210.1			Dpur			Dpur_only2
XM_003283211.1			Dpur			Dpur_only2
XM_003283212.1			Dpur			Dpur_only2
XM_003283221.1			Dpur			Dpur_only2
XM_003283234.1			Dpur			Dpur_only2
XM_003283235.1			Dpur			Dpur_only2
XM_003283236.1			Dpur			Dpur_only2
XM_003283240.1			Dpur			Dpur_only2
XM_003283241.1			Dpur			Dpur_only2
XM_003292869.1			Dpur			Dpur_only2
XM_003292875.1			Dpur			Dpur_only2
XM_003294003.1			Dpur			Dpur_only2
tgrF1_XM_003290017.1			Dpur		further outgroup	tgrBEJ
tgrM2_XM_003284650.1			Dpur			tgrM
tgrN1_XM_003294067.1			Dpur			tgrN

## Sheet: 5-bifurcated tgrBC gene IDs
Table S5. Gene IDs for the tgrBEJ and tgrCDK family genes that are in adjacent, diverging pairs and both genes appear to be full length.
Strain	Species	tgrB1	tgrC1
AX4	D. discoideum	DDB_G0280689	DDB_G0280531
AX2-214	D. discoideum	DD_AX2_00001358	DD_AX2_00001357
OT3A	D. discoideum	DD_OT_00006560	DD_OT_00006559
CR116C	D. discoideum	DD_CR_00009309	DD_CR_00009308
M4B	D. discoideum (possible sister species)	DD_M4_00010515	DD_M4_00010514
S6B	D. discoideum (possible sister species)	DD_S6_00007770	DD_S6_00007771
KGL29A	D. citrinum	DC_KG_00002721	DC_KG_00002720
CF3b	D. citrinum	DC_CF_00010926	DC_CF_00010925
GS8B	D. citrinum	DC_GS_00005359	DC_GS_00005358
AR5b	D. dimigramaformum	DDIM_AR_00008219	DDIM_AR_00008220
PJ11	D. intermedium	DI_PJ_00004620	DI_PJ_00004619
		DI_PJ_00004615	DI_PJ_00004614
TNS-C-14	D. firmibasis	CM069765.1_cds_KAK5584084.1_2338	CM069765.1_cds_KAK5584079.1_2337

## Sheet: 6-all orthogroup gene IDs
Table S6: Orthogroups of all genes annotated in the 12 Dictyostelium species Column A is the ID of the orthology group called by OrthoFinder. Every cell in an orthogroup row contains all the gene IDs (comma-delimited) from one species that is included in the orthology group. Columns B-E are discoideum species AX4, AX2, CR116C, and OT3A. Columns F and G are discoideum-like species M4B and S6B. Col…
Species	discoideum				discoideum-like		citrinum			dimigramaformum	intermedium	firmibasis
Orthogroup	AX4	Ax2-214	CRII6C	OT3A	M4B	S6B	KGL29A	Cf3b	GS8b	Ar5b	PJ11	TNS-C-14
OG0000000	DDB0189906|DDB_G0267334, DDB0191584|DDB_G0291217, DDB0202373|DDB_G0267338, DDB0203322|DDB_G0274763, DDB0204514|DDB_G0278221, DDB0215078|DDB_G0294168, DDB0215081|DDB_G0294176, DDB0215083|DDB_G0294180, DDB0215095|DDB_G0294204, DDB0215096|DDB_G0294206, DDB0215098|DDB_G0294210, DDB0215101|DDB_G0294216, DDB0215102|DDB_G0294218, DDB0215109|DDB_G0294232, DDB0215117|DDB_G0294248, DDB0215133|DDB_G0294280,…	DD_AX2_00000001-RA, DD_AX2_00000003-RA, DD_AX2_00000004-RA, DD_AX2_00000007-RA, DD_AX2_00000008-RA, DD_AX2_00000011-RA, DD_AX2_00000012-RA, DD_AX2_00000016-RA, DD_AX2_00000017-RA, DD_AX2_00000018-RA, DD_AX2_00000019-RA, DD_AX2_00000020-RA, DD_AX2_00000021-RA, DD_AX2_00000022-RA, DD_AX2_00000026-RA, DD_AX2_00000027-RA, DD_AX2_00000028-RA, DD_AX2_00000029-RA, DD_AX2_00000030-RA, DD_AX2_00000031-RA,…	DD_CR_00000006-RA, DD_CR_00000008-RA, DD_CR_00000009-RA, DD_CR_00000018-RA, DD_CR_00000019-RA, DD_CR_00000020-RA, DD_CR_00000021-RA, DD_CR_00000022-RA, DD_CR_00000025-RA, DD_CR_00000027-RA, DD_CR_00000031-RA, DD_CR_00000032-RA, DD_CR_00003913-RA, DD_CR_00003914-RA, DD_CR_00003915-RA, DD_CR_00003916-RA, DD_CR_00003917-RA, DD_CR_00003926-RA, DD_CR_00003927-RA, DD_CR_00005640-RA, DD_CR_00005644-RA, …	DD_OT_00009455-RA, DD_OT_00009456-RA, DD_OT_00009458-RA, DD_OT_00009459-RA, DD_OT_00009461-RA, DD_OT_00009462-RA, DD_OT_00009463-RA, DD_OT_00009464-RA, DD_OT_00009474-RA, DD_OT_00009476-RA, DD_OT_00009477-RA, DD_OT_00009478-RA, DD_OT_00009479-RA, DD_OT_00009481-RA, DD_OT_00009483-RA, DD_OT_00009485-RA, DD_OT_00009486-RA, DD_OT_00009488-RA, DD_OT_00009489-RA, DD_OT_00009492-RA, DD_OT_00009493-RA, …	DD_M4_00000288-RA, DD_M4_00000289-RA, DD_M4_00000290-RA, DD_M4_00000291-RA, DD_M4_00000292-RA, DD_M4_00000293-RA, DD_M4_00000297-RA, DD_M4_00000300-RA, DD_M4_00000305-RA, DD_M4_00004386-RA, DD_M4_00007442-RA, DD_M4_00007444-RA, DD_M4_00009609-RA, DD_M4_00009610-RA, DD_M4_00009611-RA, DD_M4_00009612-RA, DD_M4_00009613-RA, DD_M4_00009614-RA, DD_M4_00009615-RA, DD_M4_00009616-RA, DD_M4_00009617-RA, …	DD_S6_00000333-RA, DD_S6_00008792-RA, DD_S6_00008793-RA, DD_S6_00008794-RA, DD_S6_00008800-RA, DD_S6_00011932-RA, DD_S6_00011933-RA, DD_S6_00011934-RA, DD_S6_00011937-RA, DD_S6_00011938-RA, DD_S6_00011939-RA, DD_S6_00011940-RA, DD_S6_00011941-RA, DD_S6_00011942-RA, DD_S6_00011943-RA, DD_S6_00011944-RA, DD_S6_00011947-RA, DD_S6_00011952-RA, DD_S6_00011953-RA, DD_S6_00011954-RA, DD_S6_00011955-RA, …	DC_KG_00001916-RA, DC_KG_00001917-RA, DC_KG_00001918-RA, DC_KG_00003687-RA, DC_KG_00003688-RA, DC_KG_00003689-RA, DC_KG_00003690-RA, DC_KG_00003691-RA, DC_KG_00003694-RA, DC_KG_00003695-RA, DC_KG_00003697-RA, DC_KG_00003698-RA, DC_KG_00003699-RA, DC_KG_00003700-RA, DC_KG_00003701-RA, DC_KG_00003702-RA, DC_KG_00003703-RA, DC_KG_00003704-RA, DC_KG_00003705-RA, DC_KG_00003706-RA, DC_KG_00003707-RA, …	DC_CF_00003468-RA, DC_CF_00003471-RA, DC_CF_00003472-RA, DC_CF_00003473-RA, DC_CF_00003474-RA, DC_CF_00003475-RA, DC_CF_00003476-RA, DC_CF_00005692-RA, DC_CF_00005693-RA, DC_CF_00005695-RA, DC_CF_00005697-RA, DC_CF_00005698-RA, DC_CF_00006106-RA, DC_CF_00006109-RA, DC_CF_00006112-RA, DC_CF_00006113-RA, DC_CF_00006115-RA, DC_CF_00006116-RA, DC_CF_00006117-RA, DC_CF_00006118-RA, DC_CF_00006119-RA, …	DC_GS_00000937-RA, DC_GS_00000941-RA, DC_GS_00000942-RA, DC_GS_00000943-RA, DC_GS_00000944-RA, DC_GS_00000945-RA, DC_GS_00000946-RA, DC_GS_00000948-RA, DC_GS_00000949-RA, DC_GS_00000950-RA, DC_GS_00000952-RA, DC_GS_00000953-RA, DC_GS_00000954-RA, DC_GS_00000957-RA, DC_GS_00000958-RA, DC_GS_00000959-RA, DC_GS_00000961-RA, DC_GS_00000962-RA, DC_GS_00000963-RA, DC_GS_00002643-RA, DC_GS_00002644-RA, …	DDIM_AR_00002786-RA, DDIM_AR_00006241-RA, DDIM_AR_00006792-RA, DDIM_AR_00006793-RA, DDIM_AR_00006794-RA, DDIM_AR_00006795-RA, DDIM_AR_00006796-RA, DDIM_AR_00006797-RA, DDIM_AR_00006798-RA, DDIM_AR_00006799-RA, DDIM_AR_00006801-RA, DDIM_AR_00006804-RA, DDIM_AR_00006805-RA, DDIM_AR_00006806-RA, DDIM_AR_00006807-RA, DDIM_AR_00006808-RA, DDIM_AR_00006810-RA, DDIM_AR_00006812-RA, DDIM_AR_00006813-RA, …	DI_PJ_00001956-RA, DI_PJ_00001957-RA, DI_PJ_00001958-RA, DI_PJ_00001971-RA, DI_PJ_00003768-RA, DI_PJ_00003774-RA, DI_PJ_00003775-RA, DI_PJ_00003781-RA, DI_PJ_00003782-RA, DI_PJ_00003783-RA, DI_PJ_00003786-RA, DI_PJ_00003789-RA, DI_PJ_00003791-RA, DI_PJ_00003797-RA, DI_PJ_00003798-RA, DI_PJ_00003799-RA, DI_PJ_00003818-RA, DI_PJ_00003819-RA, DI_PJ_00012660-RA, DI_PJ_00012676-RA, DI_PJ_00012677-RA, …	KAK5574361.1, KAK5574362.1, KAK5574439.1, KAK5574448.1, KAK5574449.1, KAK5574455.1, KAK5574456.1, KAK5574458.1, KAK5574459.1, KAK5574460.1, KAK5574461.1, KAK5574466.1, KAK5574467.1, KAK5574471.1, KAK5574472.1, KAK5574481.1, KAK5574482.1, KAK5574488.1, KAK5574490.1, KAK5576815.1, KAK5576816.1, KAK5576818.1, KAK5576821.1, KAK5576822.1, KAK5576824.1, KAK5576826.1, KAK5576827.1, KAK5576829.1, KAK5576…
OG0000001	DDB0191582|DDB_G0291213, DDB0203451|DDB_G0277779, DDB0203453|DDB_G0277781, DDB0215066|DDB_G0294144, DDB0215076|DDB_G0294164, DDB0215107|DDB_G0294228, DDB0215118|DDB_G0294250, DDB0215119|DDB_G0294252, DDB0215120|DDB_G0294254, DDB0215121|DDB_G0294256, DDB0215157|DDB_G0294320, DDB0215158|DDB_G0294322, DDB0216499|DDB_G0267306, DDB0216500|DDB_G0267308, DDB0216501|DDB_G0267310, DDB0216520|DDB_G0267356,…	DD_AX2_00000002-RA, DD_AX2_00000009-RA, DD_AX2_00000010-RA, DD_AX2_00000013-RA, DD_AX2_00000014-RA, DD_AX2_00000034-RA, DD_AX2_00000035-RA, DD_AX2_00000036-RA, DD_AX2_00000038-RA, DD_AX2_00000039-RA, DD_AX2_00001010-RA, DD_AX2_00001695-RA, DD_AX2_00001696-RA, DD_AX2_00002346-RA, DD_AX2_00004337-RA, DD_AX2_00004462-RA, DD_AX2_00004465-RA, DD_AX2_00004466-RA, DD_AX2_00006109-RA, DD_AX2_00006110-RA,…	DD_CR_00000003-RA, DD_CR_00000004-RA, DD_CR_00000005-RA, DD_CR_00000014-RA, DD_CR_00000015-RA, DD_CR_00000026-RA, DD_CR_00000036-RA, DD_CR_00002039-RA, DD_CR_00002040-RA, DD_CR_00002243-RA, DD_CR_00002244-RA, DD_CR_00002245-RA, DD_CR_00002246-RA, DD_CR_00003239-RA, DD_CR_00003240-RA, DD_CR_00003394-RA, DD_CR_00003397-RA, DD_CR_00003398-RA, DD_CR_00003922-RA, DD_CR_00003923-RA, DD_CR_00003924-RA, …	DD_OT_00001488-RA, DD_OT_00003979-RA, DD_OT_00003980-RA, DD_OT_00003981-RA, DD_OT_00003982-RA, DD_OT_00004388-RA, DD_OT_00004389-RA, DD_OT_00004390-RA, DD_OT_00005482-RA, DD_OT_00007271-RA, DD_OT_00007272-RA, DD_OT_00008683-RA, DD_OT_00009460-RA, DD_OT_00009465-RA, DD_OT_00009472-RA, DD_OT_00009473-RA, DD_OT_00009475-RA, DD_OT_00009482-RA, DD_OT_00009491-RA, DD_OT_00009496-RA, DD_OT_00009497-RA, …	DD_M4_00000019-RA, DD_M4_00000020-RA, DD_M4_00000021-RA, DD_M4_00000276-RA, DD_M4_00000282-RA, DD_M4_00000283-RA, DD_M4_00000284-RA, DD_M4_00000285-RA, DD_M4_00000294-RA, DD_M4_00000295-RA, DD_M4_00000296-RA, DD_M4_00000306-RA, DD_M4_00001669-RA, DD_M4_00001670-RA, DD_M4_00001763-RA, DD_M4_00001764-RA, DD_M4_00002509-RA, DD_M4_00002510-RA, DD_M4_00002511-RA, DD_M4_00002512-RA, DD_M4_00002862-RA, …	DD_S6_00000138-RA, DD_S6_00000334-RA, DD_S6_00000335-RA, DD_S6_00000336-RA, DD_S6_00000337-RA, DD_S6_00001519-RA, DD_S6_00001674-RA, DD_S6_00001675-RA, DD_S6_00001676-RA, DD_S6_00002494-RA, DD_S6_00002495-RA, DD_S6_00002496-RA, DD_S6_00002571-RA, DD_S6_00002769-RA, DD_S6_00003037-RA, DD_S6_00003038-RA, DD_S6_00003039-RA, DD_S6_00003040-RA, DD_S6_00003628-RA, DD_S6_00003629-RA, DD_S6_00003630-RA, …					DI_PJ_00013370-RA	KAK5574360.1, KAK5574462.1, KAK5574491.1, KAK5576814.1, KAK5576857.1, KAK5576864.1, KAK5576874.1, KAK5579128.1, KAK5579979.1, KAK5581715.1, KAK5581741.1, KAK5583307.1, KAK5583319.1, KAK5583357.1
OG0000002	DDB0184407|DDB_G0292452, DDB0189504|DDB_G0267736, DDB0190444|DDB_G0269662, DDB0190930|DDB_G0270274, DDB0192057|DDB_G0293630, DDB0201676|DDB_G0270464, DDB0203383|DDB_G0277521, DDB0203384|DDB_G0277523, DDB0203505|DDB_G0276197, DDB0203508|DDB_G0276201, DDB0203848|DDB_G0276495, DDB0204018|DDB_G0281107, DDB0204104|DDB_G0281245, DDB0204188|DDB_G0282335, DDB0204216|DDB_G0282405, DDB0204538|DDB_G0281579,…	DD_AX2_00000677-RA, DD_AX2_00000686-RA, DD_AX2_00001072-RA, DD_AX2_00001134-RA, DD_AX2_00001509-RA, DD_AX2_00001590-RA, DD_AX2_00001676-RA, DD_AX2_00001697-RA, DD_AX2_00001725-RA, DD_AX2_00001869-RA, DD_AX2_00001871-RA, DD_AX2_00002091-RA, DD_AX2_00002154-RA, DD_AX2_00002173-RA, DD_AX2_00002177-RA, DD_AX2_00002190-RA, DD_AX2_00002245-RA, DD_AX2_00002621-RA, DD_AX2_00002660-RA, DD_AX2_00002661-RA,…	DD_CR_00000845-RA, DD_CR_00000968-RA, DD_CR_00000969-RA, DD_CR_00000970-RA, DD_CR_00001079-RA, DD_CR_00001489-RA, DD_CR_00001497-RA, DD_CR_00002181-RA, DD_CR_00002228-RA, DD_CR_00002997-RA, DD_CR_00003006-RA, DD_CR_00003845-RA, DD_CR_00003846-RA, DD_CR_00003847-RA, DD_CR_00003849-RA, DD_CR_00004164-RA, DD_CR_00004165-RA, DD_CR_00004415-RA, DD_CR_00004416-RA, DD_CR_00004417-RA, DD_CR_00005024-RA, …	DD_OT_00000064-RA, DD_OT_00000491-RA, DD_OT_00000493-RA, DD_OT_00000494-RA, DD_OT_00002289-RA, DD_OT_00004152-RA, DD_OT_00004153-RA, DD_OT_00004228-RA, DD_OT_00004358-RA, DD_OT_00004430-RA, DD_OT_00006706-RA, DD_OT_00007368-RA, DD_OT_00007529-RA, DD_OT_00008398-RA, DD_OT_00008682-RA, DD_OT_00009147-RA, DD_OT_00009249-RA, DD_OT_00009469-RA, DD_OT_00009470-RA, DD_OT_00009641-RA, DD_OT_00010580-RA, …	DD_M4_00000278-RA, DD_M4_00000279-RA, DD_M4_00000280-RA, DD_M4_00000685-RA, DD_M4_00000686-RA, DD_M4_00001361-RA, DD_M4_00001571-RA, DD_M4_00001656-RA, DD_M4_00001909-RA, DD_M4_00002307-RA, DD_M4_00002308-RA, DD_M4_00003264-RA, DD_M4_00004209-RA, DD_M4_00004823-RA, DD_M4_00004936-RA, DD_M4_00005254-RA, DD_M4_00005426-RA, DD_M4_00005468-RA, DD_M4_00005469-RA, DD_M4_00006661-RA, DD_M4_00006914-RA, …	DD_S6_00000253-RA, DD_S6_00000519-RA, DD_S6_00000791-RA, DD_S6_00000834-RA, DD_S6_00000947-RA, DD_S6_00001229-RA, DD_S6_00001479-RA, DD_S6_00001524-RA, DD_S6_00001992-RA, DD_S6_00002250-RA, DD_S6_00002493-RA, DD_S6_00002516-RA, DD_S6_00002634-RA, DD_S6_00002723-RA, DD_S6_00003636-RA, DD_S6_00004572-RA, DD_S6_00004827-RA, DD_S6_00004940-RA, DD_S6_00004956-RA, DD_S6_00004970-RA, DD_S6_00004992-RA, …	DC_KG_00001081-RA, DC_KG_00002426-RA, DC_KG_00003021-RA, DC_KG_00003080-RA, DC_KG_00006007-RA, DC_KG_00006469-RA, DC_KG_00006727-RA, DC_KG_00006888-RA, DC_KG_00006892-RA, DC_KG_00007046-RA, DC_KG_00007102-RA, DC_KG_00007103-RA, DC_KG_00007817-RA, DC_KG_00007948-RA, DC_KG_00008295-RA, DC_KG_00009444-RA, DC_KG_00009643-RA, DC_KG_00009744-RA, DC_KG_00010045-RA, DC_KG_00010340-RA, DC_KG_00010405-RA	DC_CF_00000691-RA, DC_CF_00001707-RA, DC_CF_00002070-RA, DC_CF_00002071-RA, DC_CF_00002403-RA, DC_CF_00002958-RA, DC_CF_00002991-RA, DC_CF_00004066-RA, DC_CF_00004651-RA, DC_CF_00005016-RA, DC_CF_00005017-RA, DC_CF_00005079-RA, DC_CF_00006698-RA, DC_CF_00006764-RA, DC_CF_00006855-RA, DC_CF_00006910-RA, DC_CF_00006991-RA, DC_CF_00008219-RA, DC_CF_00009817-RA, DC_CF_00010474-RA	DC_GS_00000502-RA, DC_GS_00001519-RA, DC_GS_00001670-RA, DC_GS_00001781-RA, DC_GS_00002533-RA, DC_GS_00002534-RA, DC_GS_00004240-RA, DC_GS_00004978-RA, DC_GS_00005160-RA, DC_GS_00005626-RA, DC_GS_00005939-RA, DC_GS_00006191-RA, DC_GS_00006797-RA, DC_GS_00006925-RA, DC_GS_00007282-RA, DC_GS_00007313-RA, DC_GS_00007328-RA, DC_GS_00007558-RA, DC_GS_00007713-RA, DC_GS_00007727-RA, DC_GS_00007729-RA, …	DDIM_AR_00002799-RA, DDIM_AR_00003212-RA, DDIM_AR_00003624-RA, DDIM_AR_00004700-RA, DDIM_AR_00005148-RA, DDIM_AR_00006809-RA, DDIM_AR_00007679-RA, DDIM_AR_00008054-RA, DDIM_AR_00008405-RA, DDIM_AR_00009275-RA, DDIM_AR_00009276-RA, DDIM_AR_00009506-RA, DDIM_AR_00009896-RA, DDIM_AR_00011334-RA, DDIM_AR_00011335-RA, DDIM_AR_00011625-RA	DI_PJ_00000558-RA, DI_PJ_00000905-RA, DI_PJ_00001960-RA, DI_PJ_00001961-RA, DI_PJ_00002081-RA, DI_PJ_00002093-RA, DI_PJ_00002126-RA, DI_PJ_00002561-RA, DI_PJ_00002772-RA, DI_PJ_00003070-RA, DI_PJ_00003074-RA, DI_PJ_00003405-RA, DI_PJ_00004541-RA, DI_PJ_00004774-RA, DI_PJ_00004775-RA, DI_PJ_00004916-RA, DI_PJ_00004970-RA, DI_PJ_00005278-RA, DI_PJ_00005613-RA, DI_PJ_00005761-RA, DI_PJ_00005774-RA, …	KAK5580260.1
OG0000003	DDB0230080|DDB_G0287095, DDB0230081|DDB_G0287119, DDB0230082|DDB_G0272981, DDB0231390|DDB_G0271530, DDB0235162|DDB_G0271524, DDB0235164|DDB_G0271618, DDB0235169|DDB_G0271614, DDB0235174|DDB_G0282029, DDB0235175|DDB_G0271662, DDB0235176|DDB_G0272859, DDB0235179|DDB_G0273007, DDB0235183|DDB_G0281475, DDB0235205|DDB_G0282027, DDB0235216|DDB_G0271000, DDB0235218|DDB_G0288457, DDB0235220|DDB_G0290467,…	DD_AX2_00001692-RA, DD_AX2_00001937-RA, DD_AX2_00001938-RA, DD_AX2_00001940-RA, DD_AX2_00002391-RA, DD_AX2_00002393-RA, DD_AX2_00004925-RA, DD_AX2_00005876-RA, DD_AX2_00005877-RA, DD_AX2_00005995-RA, DD_AX2_00005997-RA, DD_AX2_00005999-RA, DD_AX2_00006004-RA, DD_AX2_00006005-RA, DD_AX2_00006006-RA, DD_AX2_00006008-RA, DD_AX2_00006009-RA, DD_AX2_00006010-RA, DD_AX2_00006093-RA, DD_AX2_00006095-RA,…	DD_CR_00001637-RA, DD_CR_00001993-RA, DD_CR_00001995-RA, DD_CR_00002632-RA, DD_CR_00003353-RA, DD_CR_00003563-RA, DD_CR_00003564-RA, DD_CR_00003565-RA, DD_CR_00003684-RA, DD_CR_00003685-RA, DD_CR_00003686-RA, DD_CR_00003687-RA, DD_CR_00003689-RA, DD_CR_00003691-RA, DD_CR_00003693-RA, DD_CR_00003694-RA, DD_CR_00003695-RA, DD_CR_00003696-RA, DD_CR_00003777-RA, DD_CR_00003778-RA, DD_CR_00005322-RA, …	DD_OT_00001226-RA, DD_OT_00001233-RA, DD_OT_00001618-RA, DD_OT_00001619-RA, DD_OT_00001620-RA, DD_OT_00001621-RA, DD_OT_00001622-RA, DD_OT_00001660-RA, DD_OT_00001923-RA, DD_OT_00002095-RA, DD_OT_00002117-RA, DD_OT_00002142-RA, DD_OT_00003344-RA, DD_OT_00003877-RA, DD_OT_00005439-RA, DD_OT_00005440-RA, DD_OT_00005441-RA, DD_OT_00005443-RA, DD_OT_00005593-RA, DD_OT_00005595-RA, DD_OT_00005955-RA, …	DD_M4_00001324-RA, DD_M4_00001428-RA, DD_M4_00002453-RA, DD_M4_00002454-RA, DD_M4_00002455-RA, DD_M4_00002718-RA, DD_M4_00002719-RA, DD_M4_00002721-RA, DD_M4_00002723-RA, DD_M4_00002726-RA, DD_M4_00002727-RA, DD_M4_00002729-RA, DD_M4_00002731-RA, DD_M4_00002857-RA, DD_M4_00003807-RA, DD_M4_00006403-RA, DD_M4_00006647-RA, DD_M4_00006648-RA, DD_M4_00007376-RA, DD_M4_00007378-RA, DD_M4_00008141-RA, …	DD_S6_00000206-RA, DD_S6_00001667-RA, DD_S6_00001668-RA, DD_S6_00002027-RA, DD_S6_00002029-RA, DD_S6_00002288-RA, DD_S6_00002442-RA, DD_S6_00002444-RA, DD_S6_00002445-RA, DD_S6_00002446-RA, DD_S6_00002486-RA, DD_S6_00002487-RA, DD_S6_00005122-RA, DD_S6_00005124-RA, DD_S6_00005125-RA, DD_S6_00005126-RA, DD_S6_00005129-RA, DD_S6_00005130-RA, DD_S6_00005136-RA, DD_S6_00005769-RA, DD_S6_00006206-RA, …	DC_KG_00000057-RA, DC_KG_00000059-RA, DC_KG_00003077-RA, DC_KG_00003359-RA, DC_KG_00003361-RA, DC_KG_00003363-RA, DC_KG_00003364-RA, DC_KG_00003367-RA, DC_KG_00003621-RA, DC_KG_00003919-RA, DC_KG_00003920-RA, DC_KG_00003922-RA, DC_KG_00003923-RA, DC_KG_00004033-RA, DC_KG_00004894-RA, DC_KG_00006518-RA, DC_KG_00007078-RA, DC_KG_00007921-RA, DC_KG_00009538-RA, DC_KG_00010174-RA, DC_KG_00010804-RA, …	DC_CF_00000123-RA, DC_CF_00000124-RA, DC_CF_00000126-RA, DC_CF_00000236-RA, DC_CF_00000912-RA, DC_CF_00002130-RA, DC_CF_00002420-RA, DC_CF_00003175-RA, DC_CF_00006568-RA, DC_CF_00006900-RA, DC_CF_00007331-RA, DC_CF_00007333-RA, DC_CF_00007407-RA, DC_CF_00007502-RA, DC_CF_00007589-RA, DC_CF_00007595-RA, DC_CF_00007600-RA, DC_CF_00007612-RA, DC_CF_00007632-RA, DC_CF_00007659-RA, DC_CF_00007917-RA, …	DC_GS_00000274-RA, DC_GS_00000349-RA, DC_GS_00000373-RA, DC_GS_00000392-RA, DC_GS_00000404-RA, DC_GS_00000409-RA, DC_GS_00000415-RA, DC_GS_00000500-RA, DC_GS_00000521-RA, DC_GS_00000598-RA, DC_GS_00000801-RA, DC_GS_00000803-RA, DC_GS_00000828-RA, DC_GS_00000851-RA, DC_GS_00001141-RA, DC_GS_00001142-RA, DC_GS_00001144-RA, DC_GS_00001145-RA, DC_GS_00001147-RA, DC_GS_00001149-RA, DC_GS_00001251-RA, …	DDIM_AR_00000262-RA, DDIM_AR_00000264-RA, DDIM_AR_00000274-RA, DDIM_AR_00000280-RA, DDIM_AR_00000313-RA, DDIM_AR_00000405-RA, DDIM_AR_00000500-RA, DDIM_AR_00000684-RA, DDIM_AR_00000844-RA, DDIM_AR_00001110-RA, DDIM_AR_00001111-RA, DDIM_AR_00001190-RA, DDIM_AR_00001347-RA, DDIM_AR_00002397-RA, DDIM_AR_00002398-RA, DDIM_AR_00002413-RA, DDIM_AR_00002682-RA, DDIM_AR_00002744-RA, DDIM_AR_00003812-RA, …	DI_PJ_00000284-RA, DI_PJ_00000660-RA, DI_PJ_00003559-RA, DI_PJ_00003560-RA, DI_PJ_00003561-RA, DI_PJ_00003563-RA, DI_PJ_00003564-RA, DI_PJ_00003565-RA, DI_PJ_00003566-RA, DI_PJ_00003926-RA, DI_PJ_00004018-RA, DI_PJ_00004023-RA, DI_PJ_00005158-RA, DI_PJ_00005214-RA, DI_PJ_00005215-RA, DI_PJ_00005216-RA, DI_PJ_00005252-RA, DI_PJ_00005587-RA, DI_PJ_00005603-RA, DI_PJ_00005712-RA, DI_PJ_00006706-RA, …	KAK5574557.1, KAK5574558.1, KAK5574559.1, KAK5574621.1, KAK5574622.1, KAK5574623.1, KAK5574913.1, KAK5574914.1, KAK5575031.1, KAK5575045.1, KAK5575062.1, KAK5575080.1, KAK5576239.1, KAK5578367.1, KAK5578368.1, KAK5578369.1, KAK5578917.1, KAK5579686.1, KAK5579783.1, KAK5579784.1, KAK5581919.1, KAK5584622.1, KAK5584623.1, KAK5584624.1
OG0000004	DDB0188552|DDB_G0289739, DDB0188706|DDB_G0290043, DDB0219517|DDB_G0290065, DDB0232200|DDB_G0283195, DDB0238003|DDB_G0290113, DDB0266494|DDB_G0290617, DDB0266502|DDB_G0290639, DDB0306099|DDB_G0290571, DDB0306310|DDB_G0289717, DDB0306679|DDB_G0289819, DDB0306816|DDB_G0289751, DDB0307128|DDB_G0271602, DDB0308229|DDB_G0278173, DDB0346967|DDB_G0282019, DDB0346993|DDB_G0290559, DDB0347058|DDB_G0289849,…	DD_AX2_00000187-RA, DD_AX2_00001933-RA, DD_AX2_00004179-RA, DD_AX2_00005473-RA, DD_AX2_00005474-RA, DD_AX2_00005475-RA, DD_AX2_00005485-RA, DD_AX2_00005499-RA, DD_AX2_00005521-RA, DD_AX2_00005533-RA, DD_AX2_00005542-RA, DD_AX2_00005543-RA, DD_AX2_00005544-RA, DD_AX2_00005549-RA, DD_AX2_00005550-RA, DD_AX2_00005559-RA, DD_AX2_00005565-RA, DD_AX2_00005567-RA, DD_AX2_00005568-RA, DD_AX2_00005569-RA,…	DD_CR_00000216-RA, DD_CR_00003122-RA, DD_CR_00003148-RA, DD_CR_00003149-RA, DD_CR_00003150-RA, DD_CR_00003151-RA, DD_CR_00003152-RA, DD_CR_00003155-RA, DD_CR_00003162-RA, DD_CR_00003206-RA, DD_CR_00003207-RA, DD_CR_00003216-RA, DD_CR_00003217-RA, DD_CR_00003223-RA, DD_CR_00003232-RA, DD_CR_00003238-RA, DD_CR_00003242-RA, DD_CR_00003357-RA, DD_CR_00003368-RA, DD_CR_00003369-RA, DD_CR_00003370-RA, …	DD_OT_00001605-RA, DD_OT_00001606-RA, DD_OT_00004998-RA, DD_OT_00005026-RA, DD_OT_00005027-RA, DD_OT_00005028-RA, DD_OT_00005029-RA, DD_OT_00005037-RA, DD_OT_00005081-RA, DD_OT_00005089-RA, DD_OT_00005090-RA, DD_OT_00005091-RA, DD_OT_00005092-RA, DD_OT_00005097-RA, DD_OT_00005106-RA, DD_OT_00005112-RA, DD_OT_00005113-RA, DD_OT_00005115-RA, DD_OT_00005116-RA, DD_OT_00005118-RA, DD_OT_00005121-RA, …	DD_M4_00000134-RA, DD_M4_00000135-RA, DD_M4_00000456-RA, DD_M4_00000720-RA, DD_M4_00002678-RA, DD_M4_00002679-RA, DD_M4_00002680-RA, DD_M4_00002758-RA, DD_M4_00002759-RA, DD_M4_00002760-RA, DD_M4_00002761-RA, DD_M4_00002762-RA, DD_M4_00002763-RA, DD_M4_00002792-RA, DD_M4_00002817-RA, DD_M4_00002821-RA, DD_M4_00002822-RA, DD_M4_00002823-RA, DD_M4_00002826-RA, DD_M4_00002827-RA, DD_M4_00002828-RA, …	DD_S6_00000264-RA, DD_S6_00001157-RA, DD_S6_00002072-RA, DD_S6_00002075-RA, DD_S6_00002077-RA, DD_S6_00002079-RA, DD_S6_00002081-RA, DD_S6_00002082-RA, DD_S6_00002108-RA, DD_S6_00002111-RA, DD_S6_00002116-RA, DD_S6_00002347-RA, DD_S6_00002348-RA, DD_S6_00002349-RA, DD_S6_00002350-RA, DD_S6_00002351-RA, DD_S6_00002353-RA, DD_S6_00002354-RA, DD_S6_00002355-RA, DD_S6_00002357-RA, DD_S6_00002361-RA, …	DC_KG_00000850-RA, DC_KG_00003948-RA, DC_KG_00004320-RA, DC_KG_00004321-RA, DC_KG_00004369-RA	DC_CF_00000150-RA, DC_CF_00000519-RA, DC_CF_00000566-RA, DC_CF_00004638-RA	DC_GS_00001172-RA, DC_GS_00001533-RA	DDIM_AR_00000270-RA, DDIM_AR_00000271-RA, DDIM_AR_00000305-RA, DDIM_AR_00000307-RA, DDIM_AR_00000308-RA, DDIM_AR_00000310-RA, DDIM_AR_00000312-RA, DDIM_AR_00000318-RA, DDIM_AR_00000340-RA, DDIM_AR_00000341-RA, DDIM_AR_00000345-RA, DDIM_AR_00000353-RA, DDIM_AR_00000388-RA, DDIM_AR_00000618-RA, DDIM_AR_00000710-RA, DDIM_AR_00000713-RA, DDIM_AR_00000714-RA, DDIM_AR_00000737-RA, DDIM_AR_00000747-RA, …	DI_PJ_00000893-RA, DI_PJ_00003536-RA, DI_PJ_00005444-RA, DI_PJ_00005445-RA, DI_PJ_00005447-RA, DI_PJ_00005467-RA, DI_PJ_00007460-RA, DI_PJ_00009392-RA, DI_PJ_00009871-RA, DI_PJ_00009933-RA, DI_PJ_00011341-RA	KAK5574592.1, KAK5574620.1, KAK5579758.1, KAK5583581.1
OG0000005	DDB0184107|DDB_G0291878, DDB0184110|DDB_G0291880, DDB0184111|DDB_G0291882, DDB0184113|DDB_G0291884, DDB0184195|DDB_G0292060, DDB0184197|DDB_G0292062, DDB0184351|DDB_G0292338, DDB0186439|DDB_G0285325, DDB0186560|DDB_G0285547, DDB0191596|DDB_G0291620, DDB0192110|DDB_G0293764, DDB0192225|DDB_G0291940, DDB0202000|DDB_G0270770, DDB0202022|DDB_G0270790, DDB0202023|DDB_G0270792, DDB0202138|DDB_G0268340,…	DD_AX2_00000605-RA, DD_AX2_00000633-RA, DD_AX2_00000635-RA, DD_AX2_00000804-RA, DD_AX2_00000908-RA, DD_AX2_00000985-RA, DD_AX2_00001012-RA, DD_AX2_00001013-RA, DD_AX2_00001644-RA, DD_AX2_00001679-RA, DD_AX2_00001680-RA, DD_AX2_00001708-RA, DD_AX2_00002682-RA, DD_AX2_00002683-RA, DD_AX2_00002904-RA, DD_AX2_00002905-RA, DD_AX2_00002907-RA, DD_AX2_00002989-RA, DD_AX2_00002991-RA, DD_AX2_00002992-RA,…	DD_CR_00001727-RA, DD_CR_00002881-RA, DD_CR_00002991-RA, DD_CR_00002995-RA, DD_CR_00004665-RA, DD_CR_00005073-RA, DD_CR_00007452-RA, DD_CR_00007646-RA, DD_CR_00008393-RA, DD_CR_00008470-RA, DD_CR_00009606-RA, DD_CR_00010764-RA	DD_OT_00000042-RA, DD_OT_00000067-RA, DD_OT_00000585-RA, DD_OT_00000617-RA, DD_OT_00003601-RA, DD_OT_00003666-RA, DD_OT_00004356-RA, DD_OT_00004763-RA, DD_OT_00004879-RA, DD_OT_00006087-RA, DD_OT_00006731-RA, DD_OT_00008444-RA, DD_OT_00010764-RA, DD_OT_00011098-RA, DD_OT_00011099-RA, DD_OT_00013471-RA	DD_M4_00000891-RA, DD_M4_00001753-RA, DD_M4_00002229-RA, DD_M4_00002230-RA, DD_M4_00002297-RA, DD_M4_00002906-RA, DD_M4_00003378-RA, DD_M4_00003543-RA, DD_M4_00005419-RA, DD_M4_00005420-RA, DD_M4_00005562-RA, DD_M4_00005563-RA, DD_M4_00006200-RA, DD_M4_00006307-RA, DD_M4_00006308-RA, DD_M4_00006838-RA, DD_M4_00006839-RA, DD_M4_00007271-RA, DD_M4_00008403-RA, DD_M4_00009942-RA, DD_M4_00010754-RA, …	DD_S6_00000787-RA, DD_S6_00003350-RA, DD_S6_00005521-RA, DD_S6_00006157-RA, DD_S6_00006295-RA, DD_S6_00007041-RA, DD_S6_00007101-RA, DD_S6_00007463-RA, DD_S6_00009320-RA, DD_S6_00011446-RA, DD_S6_00011587-RA	DC_KG_00000151-RA, DC_KG_00000606-RA, DC_KG_00000679-RA, DC_KG_00000680-RA, DC_KG_00000862-RA, DC_KG_00000863-RA, DC_KG_00000865-RA, DC_KG_00001085-RA, DC_KG_00002116-RA, DC_KG_00002686-RA, DC_KG_00002880-RA, DC_KG_00002982-RA, DC_KG_00003003-RA, DC_KG_00003038-RA, DC_KG_00004170-RA, DC_KG_00004288-RA, DC_KG_00004289-RA, DC_KG_00004314-RA, DC_KG_00004685-RA, DC_KG_00006002-RA, DC_KG_00006504-RA, …	DC_CF_00000881-RA, DC_CF_00000905-RA, DC_CF_00002086-RA, DC_CF_00002087-RA, DC_CF_00002122-RA, DC_CF_00002599-RA, DC_CF_00003589-RA, DC_CF_00003752-RA, DC_CF_00003835-RA, DC_CF_00003935-RA, DC_CF_00005299-RA, DC_CF_00007500-RA, DC_CF_00008711-RA, DC_CF_00008824-RA, DC_CF_00008887-RA, DC_CF_00009301-RA, DC_CF_00009616-RA, DC_CF_00010125-RA, DC_CF_00010388-RA, DC_CF_00010449-RA	DC_GS_00000339-RA, DC_GS_00000517-RA, DC_GS_00000909-RA, DC_GS_00001282-RA, DC_GS_00001613-RA, DC_GS_00001880-RA, DC_GS_00003578-RA, DC_GS_00004752-RA, DC_GS_00005022-RA, DC_GS_00005513-RA, DC_GS_00005641-RA, DC_GS_00005653-RA, DC_GS_00006871-RA, DC_GS_00007769-RA, DC_GS_00008365-RA, DC_GS_00008607-RA, DC_GS_00008645-RA, DC_GS_00009882-RA, DC_GS_00010358-RA	DDIM_AR_00000607-RA, DDIM_AR_00000732-RA, DDIM_AR_00001124-RA, DDIM_AR_00002121-RA, DDIM_AR_00002279-RA, DDIM_AR_00003254-RA, DDIM_AR_00005311-RA, DDIM_AR_00005313-RA, DDIM_AR_00005598-RA, DDIM_AR_00005771-RA, DDIM_AR_00005772-RA, DDIM_AR_00005853-RA, DDIM_AR_00005862-RA, DDIM_AR_00005863-RA, DDIM_AR_00006510-RA, DDIM_AR_00006954-RA, DDIM_AR_00007014-RA, DDIM_AR_00007044-RA, DDIM_AR_00011763-RA, …	DI_PJ_00000036-RA, DI_PJ_00002073-RA, DI_PJ_00002795-RA, DI_PJ_00004996-RA, DI_PJ_00004997-RA, DI_PJ_00006347-RA, DI_PJ_00008229-RA	KAK5576030.1, KAK5576261.1, KAK5576721.1, KAK5578394.1, KAK5579996.1, KAK5581911.1
OG0000006	DDB0185015|DDB_G0272520, DDB0185124|DDB_G0274133, DDB0185125|DDB_G0274131, DDB0185126|DDB_G0274135, DDB0185127|DDB_G0272248, DDB0216213|DDB_G0269234, DDB0216214|DDB_G0274129, DDB0220444|DDB_G0289553, DDB0220445|DDB_G0280545, DDB0220446|DDB_G0274727, DDB0220447|DDB_G0289663, DDB0220448|DDB_G0289005, DDB0220449|DDB_G0288879, DDB0220450|DDB_G0274285, DDB0220451|DDB_G0274561, DDB0220454|DDB_G0274599,…	DD_AX2_00001375-RA, DD_AX2_00005158-RA, DD_AX2_00005182-RA, DD_AX2_00005416-RA, DD_AX2_00005419-RA, DD_AX2_00005421-RA, DD_AX2_00005422-RA, DD_AX2_00005423-RA, DD_AX2_00005437-RA, DD_AX2_00005532-RA, DD_AX2_00005585-RA, DD_AX2_00006399-RA, DD_AX2_00006401-RA, DD_AX2_00006402-RA, DD_AX2_00006403-RA, DD_AX2_00006531-RA, DD_AX2_00006544-RA, DD_AX2_00006555-RA, DD_AX2_00006633-RA, DD_AX2_00006635-RA,…	DD_CR_00002847-RA, DD_CR_00002872-RA, DD_CR_00003097-RA, DD_CR_00003098-RA, DD_CR_00003099-RA, DD_CR_00003100-RA, DD_CR_00003101-RA, DD_CR_00003116-RA, DD_CR_00003205-RA, DD_CR_00003259-RA, DD_CR_00003435-RA, DD_CR_00005060-RA, DD_CR_00005273-RA, DD_CR_00005274-RA, DD_CR_00005276-RA, DD_CR_00005353-RA, DD_CR_00005366-RA, DD_CR_00005379-RA, DD_CR_00005517-RA, DD_CR_00005518-RA, DD_CR_00005519-RA, …	DD_OT_00000965-RA, DD_OT_00001175-RA, DD_OT_00001176-RA, DD_OT_00001178-RA, DD_OT_00001260-RA, DD_OT_00001273-RA, DD_OT_00001286-RA, DD_OT_00001960-RA, DD_OT_00001961-RA, DD_OT_00002018-RA, DD_OT_00002820-RA, DD_OT_00003645-RA, DD_OT_00003934-RA, DD_OT_00004613-RA, DD_OT_00004730-RA, DD_OT_00004754-RA, DD_OT_00004973-RA, DD_OT_00004974-RA, DD_OT_00004975-RA, DD_OT_00004976-RA, DD_OT_00004977-RA, …	DD_M4_00003002-RA, DD_M4_00003169-RA, DD_M4_00003222-RA, DD_M4_00003312-RA, DD_M4_00003327-RA, DD_M4_00003328-RA, DD_M4_00003329-RA, DD_M4_00003330-RA, DD_M4_00003331-RA, DD_M4_00003332-RA, DD_M4_00003333-RA, DD_M4_00003334-RA, DD_M4_00003554-RA, DD_M4_00003578-RA, DD_M4_00004494-RA, DD_M4_00004496-RA, DD_M4_00004497-RA, DD_M4_00004633-RA, DD_M4_00004646-RA, DD_M4_00004659-RA, DD_M4_00004735-RA, …	DD_S6_00000001-RA, DD_S6_00000153-RA, DD_S6_00000168-RA, DD_S6_00000342-RA, DD_S6_00000343-RA, DD_S6_00000345-RA, DD_S6_00000472-RA, DD_S6_00002151-RA, DD_S6_00005196-RA, DD_S6_00005281-RA, DD_S6_00005300-RA, DD_S6_00005301-RA, DD_S6_00005302-RA, DD_S6_00005303-RA, DD_S6_00005304-RA, DD_S6_00005305-RA, DD_S6_00005306-RA, DD_S6_00005307-RA, DD_S6_00005531-RA, DD_S6_00005555-RA, DD_S6_00006897-RA, …	DC_KG_00002753-RA, DC_KG_00004145-RA, DC_KG_00004284-RA, DC_KG_00004327-RA, DC_KG_00004426-RA, DC_KG_00004443-RA, DC_KG_00004652-RA, DC_KG_00004675-RA, DC_KG_00006919-RA, DC_KG_00008276-RA, DC_KG_00008587-RA, DC_KG_00008599-RA, DC_KG_00008611-RA, DC_KG_00008730-RA, DC_KG_00008731-RA, DC_KG_00008733-RA, DC_KG_00010120-RA, DC_KG_00010422-RA, DC_KG_00010895-RA, DC_KG_00011021-RA	DC_CF_00000347-RA, DC_CF_00000490-RA, DC_CF_00000525-RA, DC_CF_00000623-RA, DC_CF_00000640-RA, DC_CF_00000849-RA, DC_CF_00000871-RA, DC_CF_00002781-RA, DC_CF_00004752-RA, DC_CF_00005853-RA, DC_CF_00005869-RA, DC_CF_00005881-RA, DC_CF_00005998-RA, DC_CF_00006000-RA, DC_CF_00006001-RA, DC_CF_00007534-RA, DC_CF_00007652-RA, DC_CF_00009601-RA, DC_CF_00010303-RA, DC_CF_00011303-RA	DC_GS_00000356-RA, DC_GS_00000468-RA, DC_GS_00001364-RA, DC_GS_00001503-RA, DC_GS_00001539-RA, DC_GS_00001620-RA, DC_GS_00001636-RA, DC_GS_00001845-RA, DC_GS_00001870-RA, DC_GS_00005404-RA, DC_GS_00007741-RA, DC_GS_00009049-RA, DC_GS_00009347-RA, DC_GS_00009359-RA, DC_GS_00009371-RA, DC_GS_00009486-RA, DC_GS_00009487-RA, DC_GS_00009489-RA, DC_GS_00009709-RA, DC_GS_00009995-RA	DDIM_AR_00000550-RA, DDIM_AR_00000695-RA, DDIM_AR_00000756-RA, DDIM_AR_00000862-RA, DDIM_AR_00000879-RA, DDIM_AR_00001085-RA, DDIM_AR_00001113-RA, DDIM_AR_00001656-RA, DDIM_AR_00003721-RA, DDIM_AR_00003888-RA, DDIM_AR_00004955-RA, DDIM_AR_00006522-RA, DDIM_AR_00006536-RA, DDIM_AR_00006552-RA, DDIM_AR_00006616-RA, DDIM_AR_00006617-RA, DDIM_AR_00006618-RA, DDIM_AR_00006682-RA, DDIM_AR_00006684-RA, …	DI_PJ_00002809-RA, DI_PJ_00002829-RA, DI_PJ_00003016-RA, DI_PJ_00003048-RA, DI_PJ_00003049-RA, DI_PJ_00003050-RA, DI_PJ_00003065-RA, DI_PJ_00003143-RA, DI_PJ_00003183-RA, DI_PJ_00003273-RA, DI_PJ_00003323-RA, DI_PJ_00006914-RA, DI_PJ_00007472-RA, DI_PJ_00007757-RA, DI_PJ_00009403-RA, DI_PJ_00009518-RA, DI_PJ_00011005-RA, DI_PJ_00011007-RA, DI_PJ_00011008-RA, DI_PJ_00011051-RA, DI_PJ_00011128-RA, …	KAK5574981.1, KAK5575479.1, KAK5575738.1, KAK5576962.1, KAK5576981.1, KAK5576982.1, KAK5577077.1, KAK5577100.1, KAK5577105.1, KAK5579063.1, KAK5579108.1, KAK5579280.1, KAK5579395.1, KAK5579416.1, KAK5579474.1, KAK5579475.1, KAK5579669.1, KAK5581798.1, KAK5582588.1
OG0000007	DDB0215099|DDB_G0294212, DDB0215100|DDB_G0294214, DDB0220081|DDB_G0294370, DDB0220082|DDB_G0294372, DDB0233443|DDB_G0294294	DD_AX2_00000005-RA, DD_AX2_00004340-RA, DD_AX2_00004341-RA, DD_AX2_00006255-RA, DD_AX2_00006256-RA, DD_AX2_00006286-RA, DD_AX2_00008028-RA	DD_CR_00000010-RA, DD_CR_00000011-RA, DD_CR_00000013-RA, DD_CR_00000016-RA, DD_CR_00000017-RA, DD_CR_00000024-RA, DD_CR_00002241-RA, DD_CR_00002242-RA, DD_CR_00002247-RA, DD_CR_00002994-RA, DD_CR_00003393-RA, DD_CR_00003399-RA, DD_CR_00003918-RA, DD_CR_00005742-RA, DD_CR_00005746-RA, DD_CR_00005747-RA, DD_CR_00005749-RA, DD_CR_00009235-RA, DD_CR_00009236-RA, DD_CR_00011259-RA, DD_CR_00011261-RA, …	DD_OT_00007283-RA, DD_OT_00007284-RA, DD_OT_00007438-RA, DD_OT_00007439-RA, DD_OT_00007440-RA, DD_OT_00009554-RA, DD_OT_00009555-RA, DD_OT_00010123-RA, DD_OT_00011096-RA, DD_OT_00011539-RA, DD_OT_00011903-RA, DD_OT_00011911-RA, DD_OT_00011958-RA, DD_OT_00012100-RA, DD_OT_00012226-RA, DD_OT_00012227-RA, DD_OT_00012228-RA, DD_OT_00012229-RA, DD_OT_00012438-RA, DD_OT_00012450-RA, DD_OT_00012463-RA, …	DD_M4_00003004-RA, DD_M4_00004980-RA, DD_M4_00009622-RA, DD_M4_00009636-RA, DD_M4_00011093-RA, DD_M4_00012677-RA, DD_M4_00012678-RA, DD_M4_00012679-RA, DD_M4_00012680-RA	DD_S6_00000239-RA, DD_S6_00002103-RA, DD_S6_00002105-RA, DD_S6_00002123-RA, DD_S6_00002148-RA, DD_S6_00004292-RA, DD_S6_00004508-RA, DD_S6_00004566-RA, DD_S6_00004568-RA, DD_S6_00004569-RA, DD_S6_00004570-RA, DD_S6_00004984-RA, DD_S6_00005952-RA, DD_S6_00006661-RA, DD_S6_00006662-RA, DD_S6_00007451-RA, DD_S6_00007778-RA, DD_S6_00009322-RA, DD_S6_00009323-RA, DD_S6_00009436-RA, DD_S6_00009489-RA, …	DC_KG_00001920-RA, DC_KG_00002029-RA, DC_KG_00002035-RA, DC_KG_00002119-RA, DC_KG_00002527-RA, DC_KG_00003004-RA, DC_KG_00003240-RA, DC_KG_00003393-RA, DC_KG_00003608-RA, DC_KG_00003709-RA, DC_KG_00003723-RA, DC_KG_00006005-RA, DC_KG_00007028-RA, DC_KG_00007162-RA, DC_KG_00007164-RA, DC_KG_00008075-RA, DC_KG_00008298-RA, DC_KG_00008857-RA, DC_KG_00008861-RA, DC_KG_00009542-RA, DC_KG_00009543-RA, …	DC_CF_00000693-RA, DC_CF_00002132-RA, DC_CF_00002402-RA, DC_CF_00002964-RA, DC_CF_00003082-RA, DC_CF_00003469-RA, DC_CF_00004952-RA, DC_CF_00006114-RA, DC_CF_00006123-RA, DC_CF_00006131-RA, DC_CF_00006132-RA, DC_CF_00006439-RA, DC_CF_00006643-RA, DC_CF_00007710-RA, DC_CF_00008032-RA, DC_CF_00009034-RA, DC_CF_00009094-RA, DC_CF_00009095-RA, DC_CF_00009463-RA, DC_CF_00009464-RA, DC_CF_00009982-RA, …	DC_GS_00000907-RA, DC_GS_00000908-RA, DC_GS_00000911-RA, DC_GS_00000912-RA, DC_GS_00006276-RA, DC_GS_00006277-RA, DC_GS_00006283-RA, DC_GS_00006298-RA, DC_GS_00006299-RA, DC_GS_00007549-RA, DC_GS_00007722-RA, DC_GS_00007919-RA, DC_GS_00007970-RA, DC_GS_00011199-RA, DC_GS_00011200-RA	DDIM_AR_00000131-RA, DDIM_AR_00000132-RA, DDIM_AR_00000138-RA, DDIM_AR_00000205-RA, DDIM_AR_00000206-RA, DDIM_AR_00000576-RA, DDIM_AR_00000597-RA, DDIM_AR_00000851-RA, DDIM_AR_00001462-RA, DDIM_AR_00001801-RA, DDIM_AR_00001802-RA, DDIM_AR_00001904-RA, DDIM_AR_00002157-RA, DDIM_AR_00002414-RA, DDIM_AR_00002567-RA, DDIM_AR_00002568-RA, DDIM_AR_00002691-RA, DDIM_AR_00002989-RA, DDIM_AR_00003087-RA, …	DI_PJ_00001947-RA	KAK5574477.1, KAK5575713.1, KAK5575714.1, KAK5577624.1, KAK5577875.1, KAK5581917.1, KAK5584799.1
OG0000008	DDB0168257|DDB_G0276825, DDB0205655|DDB_G0279217, DDB0205867|DDB_G0279931, DDB0215111|DDB_G0294236, DDB0215165|DDB_G0294336, DDB0215166|DDB_G0294338, DDB0215176|DDB_G0277283, DDB0216837|DDB_G0271456, DDB0217748|DDB_G0276009, DDB0217889|DDB_G0277063, DDB0218238|DDB_G0280521, DDB0218448|DDB_G0283213, DDB0218776|DDB_G0286001, DDB0218823|DDB_G0286503, DDB0219231|DDB_G0287455, DDB0242981|DDB_G0294437	DD_AX2_00000676-RA, DD_AX2_00001015-RA, DD_AX2_00001255-RA, DD_AX2_00002676-RA, DD_AX2_00002918-RA, DD_AX2_00004217-RA, DD_AX2_00004241-RA, DD_AX2_00004460-RA, DD_AX2_00006717-RA, DD_AX2_00007139-RA, DD_AX2_00007589-RA, DD_AX2_00007778-RA, DD_AX2_00008184-RA, DD_AX2_00009081-RA, DD_AX2_00012330-RA, DD_AX2_00012331-RA	DD_CR_00000700-RA, DD_CR_00000965-RA, DD_CR_00001756-RA, DD_CR_00002041-RA, DD_CR_00004846-RA, DD_CR_00004848-RA, DD_CR_00004851-RA, DD_CR_00004853-RA, DD_CR_00005010-RA, DD_CR_00006727-RA, DD_CR_00007395-RA, DD_CR_00007427-RA, DD_CR_00008193-RA, DD_CR_00009116-RA, DD_CR_00009231-RA, DD_CR_00009406-RA, DD_CR_00009900-RA, DD_CR_00010101-RA, DD_CR_00010133-RA, DD_CR_00010134-RA, DD_CR_00011251-RA, …	DD_OT_00000238-RA, DD_OT_00005477-RA, DD_OT_00006707-RA, DD_OT_00008724-RA, DD_OT_00010155-RA, DD_OT_00012286-RA, DD_OT_00012639-RA, DD_OT_00012714-RA, DD_OT_00012740-RA, DD_OT_00012936-RA, DD_OT_00013053-RA, DD_OT_00013054-RA	DD_M4_00000277-RA, DD_M4_00001498-RA, DD_M4_00001499-RA, DD_M4_00001510-RA, DD_M4_00001531-RA, DD_M4_00001663-RA, DD_M4_00001762-RA, DD_M4_00001879-RA, DD_M4_00001880-RA, DD_M4_00001881-RA, DD_M4_00002208-RA, DD_M4_00002900-RA, DD_M4_00002902-RA, DD_M4_00003082-RA, DD_M4_00004197-RA, DD_M4_00004198-RA, DD_M4_00004259-RA, DD_M4_00004420-RA, DD_M4_00004994-RA, DD_M4_00005267-RA, DD_M4_00005902-RA, …	DD_S6_00000770-RA, DD_S6_00000790-RA, DD_S6_00001091-RA, DD_S6_00002230-RA, DD_S6_00002828-RA, DD_S6_00003603-RA, DD_S6_00004560-RA, DD_S6_00004955-RA, DD_S6_00004972-RA, DD_S6_00005110-RA, DD_S6_00005938-RA, DD_S6_00005942-RA, DD_S6_00006096-RA, DD_S6_00007098-RA, DD_S6_00007099-RA, DD_S6_00007114-RA, DD_S6_00007453-RA, DD_S6_00007776-RA, DD_S6_00007781-RA, DD_S6_00008801-RA, DD_S6_00008805-RA, …	DC_KG_00000856-RA, DC_KG_00001308-RA, DC_KG_00006312-RA, DC_KG_00006313-RA, DC_KG_00006728-RA, DC_KG_00006729-RA, DC_KG_00006952-RA, DC_KG_00007017-RA, DC_KG_00007516-RA, DC_KG_00010044-RA, DC_KG_00010054-RA, DC_KG_00011100-RA, DC_KG_00011101-RA	DC_CF_00000381-RA, DC_CF_00001593-RA, DC_CF_00001594-RA, DC_CF_00002312-RA, DC_CF_00002685-RA, DC_CF_00002748-RA, DC_CF_00002796-RA, DC_CF_00002807-RA, DC_CF_00002961-RA, DC_CF_00002962-RA, DC_CF_00003372-RA, DC_CF_00003374-RA, DC_CF_00004393-RA, DC_CF_00004644-RA, DC_CF_00005982-RA, DC_CF_00008940-RA, DC_CF_00009500-RA	DC_GS_00001367-RA, DC_GS_00004431-RA, DC_GS_00004544-RA, DC_GS_00005511-RA, DC_GS_00006665-RA, DC_GS_00007774-RA, DC_GS_00008855-RA, DC_GS_00009000-RA, DC_GS_00010298-RA, DC_GS_00010299-RA, DC_GS_00010357-RA	DDIM_AR_00001228-RA, DDIM_AR_00002135-RA, DDIM_AR_00002476-RA, DDIM_AR_00002569-RA, DDIM_AR_00003057-RA, DDIM_AR_00004571-RA, DDIM_AR_00004699-RA, DDIM_AR_00004701-RA, DDIM_AR_00005040-RA, DDIM_AR_00005184-RA, DDIM_AR_00005379-RA, DDIM_AR_00006421-RA, DDIM_AR_00006912-RA, DDIM_AR_00007408-RA, DDIM_AR_00008503-RA, DDIM_AR_00008797-RA, DDIM_AR_00011108-RA	DI_PJ_00001943-RA, DI_PJ_00001953-RA, DI_PJ_00001954-RA, DI_PJ_00002584-RA, DI_PJ_00002585-RA, DI_PJ_00002586-RA, DI_PJ_00003761-RA, DI_PJ_00004714-RA, DI_PJ_00005323-RA, DI_PJ_00005830-RA, DI_PJ_00005919-RA, DI_PJ_00011185-RA, DI_PJ_00011186-RA, DI_PJ_00011245-RA, DI_PJ_00011247-RA, DI_PJ_00011556-RA	KAK5575655.1, KAK5576259.1, KAK5576466.1, KAK5577752.1, KAK5577763.1, KAK5578209.1, KAK5578210.1, KAK5580030.1, KAK5581921.1, KAK5581977.1, KAK5584770.1
OG0000009	DDB0186227|DDB_G0284875, DDB0189541|DDB_G0267780, DDB0190132|DDB_G0269258, DDB0190136|DDB_G0269264, DDB0190137|DDB_G0269266, DDB0190343|DDB_G0269542, DDB0190695|DDB_G0269956, DDB0191721|DDB_G0292938, DDB0191892|DDB_G0293350, DDB0201672|DDB_G0270458, DDB0201866|DDB_G0270648, DDB0201867|DDB_G0270650, DDB0202637|DDB_G0276979, DDB0202638|DDB_G0276981, DDB0203514|DDB_G0276211, DDB0205594|DDB_G0281455,…	DD_AX2_00000943-RA, DD_AX2_00000945-RA, DD_AX2_00000992-RA, DD_AX2_00001511-RA, DD_AX2_00001681-RA, DD_AX2_00002078-RA, DD_AX2_00002504-RA, DD_AX2_00002657-RA, DD_AX2_00002908-RA, DD_AX2_00002909-RA, DD_AX2_00002910-RA, DD_AX2_00002911-RA, DD_AX2_00003333-RA, DD_AX2_00003438-RA, DD_AX2_00004618-RA, DD_AX2_00005214-RA, DD_AX2_00006169-RA, DD_AX2_00007116-RA, DD_AX2_00007118-RA, DD_AX2_00007203-RA,…				DD_S6_00006294-RA, DD_S6_00012674-RA	DC_KG_00000028-RA, DC_KG_00000133-RA, DC_KG_00000315-RA, DC_KG_00000884-RA, DC_KG_00002120-RA, DC_KG_00002457-RA, DC_KG_00002458-RA, DC_KG_00002528-RA, DC_KG_00003032-RA, DC_KG_00003068-RA, DC_KG_00003078-RA, DC_KG_00003394-RA, DC_KG_00003442-RA, DC_KG_00003550-RA, DC_KG_00004678-RA, DC_KG_00005020-RA, DC_KG_00006003-RA, DC_KG_00006186-RA, DC_KG_00006738-RA, DC_KG_00006775-RA, DC_KG_00006955-RA, …	DC_CF_00000378-RA, DC_CF_00000884-RA, DC_CF_00001896-RA, DC_CF_00002310-RA, DC_CF_00002493-RA, DC_CF_00002802-RA, DC_CF_00002803-RA, DC_CF_00004009-RA, DC_CF_00004010-RA, DC_CF_00004401-RA, DC_CF_00004549-RA, DC_CF_00004650-RA, DC_CF_00004936-RA, DC_CF_00004937-RA, DC_CF_00005200-RA, DC_CF_00005706-RA, DC_CF_00006188-RA, DC_CF_00006189-RA, DC_CF_00006702-RA, DC_CF_00006746-RA, DC_CF_00006898-RA, …	DC_GS_00002385-RA, DC_GS_00003581-RA, DC_GS_00004971-RA, DC_GS_00005001-RA, DC_GS_00005158-RA, DC_GS_00005452-RA, DC_GS_00005574-RA, DC_GS_00006032-RA, DC_GS_00007024-RA, DC_GS_00007712-RA, DC_GS_00007917-RA, DC_GS_00007967-RA, DC_GS_00008074-RA, DC_GS_00008076-RA, DC_GS_00008469-RA, DC_GS_00008772-RA, DC_GS_00008841-RA, DC_GS_00009190-RA, DC_GS_00009210-RA, DC_GS_00009838-RA, DC_GS_00011410-RA	DDIM_AR_00000463-RA, DDIM_AR_00000850-RA, DDIM_AR_00001606-RA, DDIM_AR_00001658-RA, DDIM_AR_00001860-RA, DDIM_AR_00001909-RA, DDIM_AR_00002017-RA, DDIM_AR_00002165-RA, DDIM_AR_00002297-RA, DDIM_AR_00002412-RA, DDIM_AR_00002513-RA, DDIM_AR_00003066-RA, DDIM_AR_00003067-RA, DDIM_AR_00003269-RA, DDIM_AR_00003674-RA, DDIM_AR_00004375-RA, DDIM_AR_00004686-RA, DDIM_AR_00004790-RA, DDIM_AR_00005100-RA, …		KAK5574963.1, KAK5575332.1, KAK5580762.1, KAK5580783.1, KAK5581758.1, KAK5584356.1
OG0000010	DDB0186226|DDB_G0284873, DDB0187220|DDB_G0286987, DDB0187473|DDB_G0287409, DDB0190780|DDB_G0270064, DDB0201711|DDB_G0270502, DDB0201712|DDB_G0270504, DDB0201742|DDB_G0270536, DDB0202269|DDB_G0268470, DDB0202621|DDB_G0276975, DDB0203267|DDB_G0274721, DDB0203513|DDB_G0276209, DDB0204803|DDB_G0282507, DDB0205119|DDB_G0282051, DDB0205667|DDB_G0279233, DDB0206331|DDB_G0279867, DDB0215175|DDB_G0277281,…	DD_AX2_00000238-RA, DD_AX2_00000687-RA, DD_AX2_00000688-RA, DD_AX2_00001256-RA, DD_AX2_00001870-RA, DD_AX2_00001872-RA, DD_AX2_00001956-RA, DD_AX2_00002152-RA, DD_AX2_00002246-RA, DD_AX2_00002343-RA, DD_AX2_00002344-RA, DD_AX2_00002678-RA, DD_AX2_00002680-RA, DD_AX2_00002899-RA, DD_AX2_00003230-RA, DD_AX2_00003440-RA, DD_AX2_00003564-RA, DD_AX2_00004330-RA, DD_AX2_00004347-RA, DD_AX2_00005318-RA,…	DD_CR_00000967-RA, DD_CR_00001488-RA, DD_CR_00002226-RA, DD_CR_00002227-RA, DD_CR_00003843-RA, DD_CR_00003844-RA, DD_CR_00003848-RA, DD_CR_00006892-RA, DD_CR_00006893-RA, DD_CR_00008237-RA, DD_CR_00010122-RA, DD_CR_00010192-RA	DD_OT_00009471-RA, DD_OT_00009640-RA, DD_OT_00012355-RA, DD_OT_00012357-RA	DD_M4_00000281-RA, DD_M4_00001360-RA, DD_M4_00001665-RA, DD_M4_00005239-RA, DD_M4_00005470-RA, DD_M4_00005471-RA, DD_M4_00005472-RA, DD_M4_00006919-RA, DD_M4_00007334-RA, DD_M4_00007337-RA, DD_M4_00007338-RA, DD_M4_00008450-RA, DD_M4_00010989-RA, DD_M4_00012415-RA	DD_S6_00000946-RA, DD_S6_00001478-RA, DD_S6_00001525-RA, DD_S6_00002492-RA, DD_S6_00004826-RA, DD_S6_00005416-RA, DD_S6_00006184-RA, DD_S6_00006714-RA	DC_KG_00001082-RA, DC_KG_00002425-RA, DC_KG_00002427-RA, DC_KG_00002431-RA, DC_KG_00002617-RA, DC_KG_00004477-RA, DC_KG_00006202-RA, DC_KG_00006470-RA, DC_KG_00006471-RA, DC_KG_00006891-RA, DC_KG_00006903-RA, DC_KG_00006946-RA, DC_KG_00007047-RA, DC_KG_00007101-RA, DC_KG_00007727-RA, DC_KG_00007818-RA, DC_KG_00007862-RA, DC_KG_00008012-RA, DC_KG_00008116-RA, DC_KG_00008229-RA, DC_KG_00008296-RA, …	DC_CF_00000673-RA, DC_CF_00002072-RA, DC_CF_00002411-RA, DC_CF_00002754-RA, DC_CF_00002959-RA, DC_CF_00002990-RA, DC_CF_00003812-RA, DC_CF_00004798-RA, DC_CF_00005018-RA, DC_CF_00005708-RA, DC_CF_00006422-RA, DC_CF_00006701-RA, DC_CF_00006824-RA, DC_CF_00007670-RA, DC_CF_00008218-RA, DC_CF_00008695-RA, DC_CF_00009278-RA, DC_CF_00009618-RA, DC_CF_00009680-RA, DC_CF_00009735-RA, DC_CF_00009847-RA, …			DI_PJ_00006719-RA, DI_PJ_00008214-RA
OG0000011	DDB0266968|DDB_G0271430, DDB0307778|DDB_G0271418, DDB0346829|DDB_G0271202, DDB0347829|DDB_G0347826, DDB0348402|DDB_G0269084, DDB0348450|DDB_G0271228, DDB0348451|DDB_G0271412, DDB0348534|DDB_G0271434, DDB0348601|DDB_G0271478, DDB0348609|DDB_G0271408, DDB0348610|DDB_G0271214, DDB0348682|DDB_G0271216, DDB0348746|DDB_G0271404, DDB0348793|DDB_G0271406	DD_AX2_00004086-RA, DD_AX2_00008112-RA, DD_AX2_00008113-RA, DD_AX2_00008129-RA, DD_AX2_00008134-RA, DD_AX2_00008135-RA, DD_AX2_00008136-RA, DD_AX2_00008137-RA, DD_AX2_00008140-RA, DD_AX2_00008141-RA, DD_AX2_00008142-RA, DD_AX2_00008148-RA, DD_AX2_00008152-RA, DD_AX2_00008155-RA, DD_AX2_00008156-RA, DD_AX2_00008160-RA, DD_AX2_00008194-RA, DD_AX2_00010363-RA, DD_AX2_00010365-RA, DD_AX2_00011091-RA	DD_CR_00000315-RA, DD_CR_00002037-RA, DD_CR_00011404-RA, DD_CR_00011422-RA, DD_CR_00011425-RA, DD_CR_00011428-RA, DD_CR_00011429-RA, DD_CR_00011430-RA, DD_CR_00011432-RA, DD_CR_00011433-RA, DD_CR_00011435-RA, DD_CR_00011436-RA, DD_CR_00011437-RA, DD_CR_00011438-RA, DD_CR_00011439-RA, DD_CR_00011440-RA, DD_CR_00011441-RA, DD_CR_00011442-RA, DD_CR_00011443-RA, DD_CR_00011444-RA, DD_CR_00011445-RA, …	DD_OT_00001414-RA, DD_OT_00001415-RA, DD_OT_00001416-RA, DD_OT_00001417-RA, DD_OT_00001418-RA, DD_OT_00001420-RA, DD_OT_00001438-RA, DD_OT_00001439-RA, DD_OT_00001441-RA, DD_OT_00001444-RA, DD_OT_00001446-RA, DD_OT_00001450-RA, DD_OT_00001451-RA, DD_OT_00001452-RA, DD_OT_00001453-RA, DD_OT_00001454-RA, DD_OT_00001457-RA, DD_OT_00001458-RA, DD_OT_00001461-RA, DD_OT_00001462-RA, DD_OT_00001463-RA, …	DD_M4_00000043-RA, DD_M4_00012250-RA, DD_M4_00012268-RA, DD_M4_00012271-RA, DD_M4_00012275-RA, DD_M4_00012276-RA, DD_M4_00012277-RA, DD_M4_00012298-RA, DD_M4_00012299-RA, DD_M4_00012300-RA, DD_M4_00012302-RA, DD_M4_00012303-RA, DD_M4_00012380-RA	DD_S6_00000127-RA, DD_S6_00003046-RA, DD_S6_00003518-RA, DD_S6_00004777-RA, DD_S6_00006779-RA, DD_S6_00006780-RA, DD_S6_00006782-RA, DD_S6_00008199-RA, DD_S6_00008223-RA, DD_S6_00008224-RA, DD_S6_00008230-RA, DD_S6_00008232-RA, DD_S6_00008233-RA, DD_S6_00008234-RA, DD_S6_00008235-RA, DD_S6_00008238-RA, DD_S6_00008241-RA, DD_S6_00008242-RA, DD_S6_00008245-RA, DD_S6_00008246-RA, DD_S6_00008247-RA, …	DC_KG_00011393-RA, DC_KG_00011394-RA, DC_KG_00011395-RA, DC_KG_00011404-RA, DC_KG_00011407-RA	DC_CF_00007945-RA, DC_CF_00007946-RA, DC_CF_00007947-RA, DC_CF_00007956-RA, DC_CF_00007959-RA	DC_GS_00000826-RA, DC_GS_00000827-RA, DC_GS_00000834-RA, DC_GS_00000835-RA, DC_GS_00007102-RA
OG0000012	DDB0201608|DDB_G0294068, DDB0201609|DDB_G0294042, DDB0201610|DDB_G0294066, DDB0201611|DDB_G0294064, DDB0201613|DDB_G0294060, DDB0201614|DDB_G0294038, DDB0201615|DDB_G0294058, DDB0201616|DDB_G0294056, DDB0201617|DDB_G0294054, DDB0201618|DDB_G0294052, DDB0201619|DDB_G0294026, DDB0201620|DDB_G0294046, DDB0201621|DDB_G0294050, DDB0201622|DDB_G0294024	DD_AX2_00012355-RA, DD_AX2_00012356-RA, DD_AX2_00012361-RA, DD_AX2_00012363-RA, DD_AX2_00012375-RA, DD_AX2_00012411-RA, DD_AX2_00012415-RA, DD_AX2_00012425-RA, DD_AX2_00012428-RA, DD_AX2_00012429-RA, DD_AX2_00012451-RA, DD_AX2_00012460-RA, DD_AX2_00012476-RA	DD_CR_00012735-RA, DD_CR_00012737-RA, DD_CR_00012739-RA, DD_CR_00012742-RA, DD_CR_00012743-RA, DD_CR_00012744-RA, DD_CR_00012745-RA, DD_CR_00012859-RA, DD_CR_00012861-RA, DD_CR_00012890-RA, DD_CR_00012891-RA, DD_CR_00012892-RA, DD_CR_00012893-RA, DD_CR_00012894-RA	DD_OT_00013103-RA, DD_OT_00013104-RA, DD_OT_00013105-RA, DD_OT_00013106-RA, DD_OT_00013107-RA, DD_OT_00013110-RA, DD_OT_00013112-RA, DD_OT_00013114-RA, DD_OT_00013242-RA, DD_OT_00013393-RA, DD_OT_00013394-RA, DD_OT_00013400-RA, DD_OT_00013511-RA, DD_OT_00013512-RA, DD_OT_00013513-RA	DD_M4_00011991-RA, DD_M4_00012574-RA, DD_M4_00012577-RA, DD_M4_00012578-RA, DD_M4_00012632-RA, DD_M4_00012715-RA, DD_M4_00012815-RA, DD_M4_00012817-RA, DD_M4_00012871-RA, DD_M4_00012930-RA, DD_M4_00012955-RA, DD_M4_00012978-RA, DD_M4_00012985-RA	DD_S6_00004417-RA, DD_S6_00013142-RA, DD_S6_00013183-RA, DD_S6_00013215-RA, DD_S6_00013219-RA	DC_KG_00011576-RA, DC_KG_00011578-RA, DC_KG_00011580-RA, DC_KG_00011584-RA, DC_KG_00011585-RA, DC_KG_00011586-RA	DC_CF_00001827-RA, DC_CF_00007730-RA, DC_CF_00011490-RA, DC_CF_00011493-RA, DC_CF_00011497-RA, DC_CF_00011498-RA, DC_CF_00011499-RA, DC_CF_00011513-RA, DC_CF_00011514-RA, DC_CF_00011515-RA, DC_CF_00011516-RA, DC_CF_00011517-RA, DC_CF_00011518-RA, DC_CF_00011519-RA, DC_CF_00011520-RA, DC_CF_00011531-RA, DC_CF_00011541-RA, DC_CF_00011546-RA, DC_CF_00011547-RA, DC_CF_00011584-RA, DC_CF_00011628-RA	DC_GS_00011323-RA, DC_GS_00011442-RA, DC_GS_00011443-RA, DC_GS_00011447-RA, DC_GS_00011459-RA, DC_GS_00011460-RA, DC_GS_00011475-RA, DC_GS_00011478-RA, DC_GS_00011479-RA, DC_GS_00011480-RA, DC_GS_00011481-RA, DC_GS_00011485-RA, DC_GS_00011495-RA, DC_GS_00011504-RA, DC_GS_00011505-RA, DC_GS_00011520-RA, DC_GS_00011539-RA, DC_GS_00011543-RA, DC_GS_00011544-RA, DC_GS_00011548-RA, DC_GS_00011550-RA, …	DDIM_AR_00001639-RA, DDIM_AR_00008981-RA, DDIM_AR_00012477-RA, DDIM_AR_00012481-RA, DDIM_AR_00012483-RA, DDIM_AR_00012486-RA, DDIM_AR_00012487-RA, DDIM_AR_00012488-RA, DDIM_AR_00012489-RA, DDIM_AR_00012490-RA, DDIM_AR_00012610-RA, DDIM_AR_00012612-RA, DDIM_AR_00012646-RA, DDIM_AR_00012674-RA, DDIM_AR_00012724-RA, DDIM_AR_00012737-RA	DI_PJ_00012732-RA, DI_PJ_00012747-RA, DI_PJ_00012748-RA, DI_PJ_00012749-RA, DI_PJ_00012750-RA, DI_PJ_00012753-RA, DI_PJ_00012754-RA, DI_PJ_00012756-RA, DI_PJ_00012787-RA, DI_PJ_00012790-RA, DI_PJ_00012792-RA, DI_PJ_00012793-RA, DI_PJ_00012794-RA, DI_PJ_00012795-RA, DI_PJ_00012796-RA, DI_PJ_00012797-RA, DI_PJ_00013060-RA, DI_PJ_00013062-RA, DI_PJ_00013137-RA	KAK5574372.1, KAK5574373.1, KAK5574374.1, KAK5574375.1, KAK5574376.1, KAK5574385.1, KAK5574391.1, KAK5574392.1, KAK5574393.1, KAK5574395.1, KAK5574396.1, KAK5574397.1, KAK5574398.1
OG0000013	DDB0233647|DDB_G0291668, DDB0304453|DDB_G0291514, DDB0304458|DDB_G0291622, DDB0304459|DDB_G0291666, DDB0304796|DDB_G0278167, DDB0304805|DDB_G0274225	DD_AX2_00000143-RA, DD_AX2_00000183-RA, DD_AX2_00006632-RA, DD_AX2_00008670-RA, DD_AX2_00011944-RA, DD_AX2_00011949-RA, DD_AX2_00011950-RA, DD_AX2_00011951-RA, DD_AX2_00011982-RA, DD_AX2_00011983-RA, DD_AX2_00011984-RA, DD_AX2_00011985-RA, DD_AX2_00011986-RA, DD_AX2_00011987-RA, DD_AX2_00011988-RA, DD_AX2_00011989-RA, DD_AX2_00011990-RA	DD_CR_00000631-RA, DD_CR_00000632-RA, DD_CR_00003658-RA, DD_CR_00003659-RA, DD_CR_00005277-RA, DD_CR_00005859-RA, DD_CR_00005896-RA, DD_CR_00007508-RA, DD_CR_00007509-RA, DD_CR_00010321-RA, DD_CR_00010322-RA, DD_CR_00010978-RA, DD_CR_00010979-RA, DD_CR_00010980-RA, DD_CR_00011010-RA, DD_CR_00011012-RA, DD_CR_00011013-RA, DD_CR_00011014-RA, DD_CR_00011020-RA, DD_CR_00011021-RA, DD_CR_00011022-RA, …	DD_OT_00001179-RA, DD_OT_00003481-RA, DD_OT_00007067-RA, DD_OT_00009300-RA, DD_OT_00009301-RA, DD_OT_00009337-RA, DD_OT_00009338-RA, DD_OT_00009339-RA, DD_OT_00010002-RA, DD_OT_00010003-RA, DD_OT_00012360-RA, DD_OT_00012361-RA, DD_OT_00012362-RA	DD_M4_00000414-RA, DD_M4_00000416-RA, DD_M4_00000497-RA, DD_M4_00002650-RA, DD_M4_00004440-RA, DD_M4_00004734-RA, DD_M4_00006230-RA, DD_M4_00009345-RA, DD_M4_00009346-RA, DD_M4_00009347-RA, DD_M4_00009752-RA, DD_M4_00009792-RA, DD_M4_00009793-RA, DD_M4_00009794-RA, DD_M4_00009795-RA	DD_S6_00000346-RA, DD_S6_00003745-RA, DD_S6_00003746-RA, DD_S6_00003747-RA, DD_S6_00003748-RA, DD_S6_00004100-RA, DD_S6_00004102-RA, DD_S6_00006931-RA, DD_S6_00007500-RA, DD_S6_00007501-RA, DD_S6_00008099-RA, DD_S6_00008100-RA, DD_S6_00009632-RA, DD_S6_00009879-RA, DD_S6_00009887-RA, DD_S6_00009888-RA, DD_S6_00009889-RA, DD_S6_00010592-RA, DD_S6_00010593-RA, DD_S6_00010595-RA, DD_S6_00010596-RA, …	DC_KG_00000587-RA, DC_KG_00002071-RA, DC_KG_00003848-RA, DC_KG_00005539-RA, DC_KG_00006821-RA, DC_KG_00006823-RA, DC_KG_00008582-RA, DC_KG_00008583-RA, DC_KG_00008675-RA, DC_KG_00010585-RA	DC_CF_00000050-RA, DC_CF_00002874-RA, DC_CF_00003626-RA, DC_CF_00005591-RA, DC_CF_00005825-RA, DC_CF_00005848-RA, DC_CF_00005849-RA, DC_CF_00005943-RA, DC_CF_00008221-RA, DC_CF_00010573-RA	DC_GS_00000103-RA, DC_GS_00001069-RA, DC_GS_00004705-RA, DC_GS_00004707-RA, DC_GS_00006398-RA, DC_GS_00009430-RA	DDIM_AR_00000052-RA, DDIM_AR_00000079-RA, DDIM_AR_00001215-RA, DDIM_AR_00004290-RA, DDIM_AR_00004344-RA, DDIM_AR_00005614-RA, DDIM_AR_00005654-RA, DDIM_AR_00005822-RA, DDIM_AR_00005823-RA, DDIM_AR_00006615-RA, DDIM_AR_00008795-RA, DDIM_AR_00010988-RA, DDIM_AR_00010989-RA, DDIM_AR_00012028-RA, DDIM_AR_00012600-RA	DI_PJ_00000143-RA, DI_PJ_00000144-RA, DI_PJ_00000145-RA, DI_PJ_00002804-RA, DI_PJ_00003318-RA, DI_PJ_00003343-RA, DI_PJ_00003920-RA, DI_PJ_00003934-RA, DI_PJ_00003944-RA, DI_PJ_00003959-RA, DI_PJ_00004612-RA, DI_PJ_00006788-RA, DI_PJ_00008877-RA, DI_PJ_00008879-RA, DI_PJ_00008891-RA, DI_PJ_00008908-RA, DI_PJ_00008909-RA, DI_PJ_00008933-RA, DI_PJ_00009117-RA, DI_PJ_00009119-RA, DI_PJ_00009120-RA, …	KAK5575331.1, KAK5577020.1, KAK5583152.1, KAK5583153.1, KAK5583154.1, KAK5583196.1, KAK5583197.1, KAK5583198.1, KAK5583199.1, KAK5583200.1, KAK5583556.1
OG0000014	DDB0191406|DDB_G0286825, DDB0214927|DDB_G0280531, DDB0238680|DDB_G0281407, DDB0304729|DDB_G0280635, DDB0304730|DDB_G0280623, DDB0304732|DDB_G0291454, DDB0304751|DDB_G0284659, DDB0304760|DDB_G0271586, DDB0304761|DDB_G0271646, DDB0304782|DDB_G0271654, DDB0304803|DDB_G0271598	DD_AX2_00001331-RA, DD_AX2_00001334-RA, DD_AX2_00001342-RA, DD_AX2_00001357-RA, DD_AX2_00001648-RA, DD_AX2_00002509-RA, DD_AX2_00003535-RA, DD_AX2_00004266-RA, DD_AX2_00004267-RA, DD_AX2_00004268-RA, DD_AX2_00008206-RA, DD_AX2_00008258-RA, DD_AX2_00008259-RA, DD_AX2_00008262-RA, DD_AX2_00011992-RA	DD_CR_00000119-RA, DD_CR_00000120-RA, DD_CR_00000121-RA, DD_CR_00000873-RA, DD_CR_00001876-RA, DD_CR_00007145-RA, DD_CR_00009308-RA, DD_CR_00009380-RA, DD_CR_00009611-RA, DD_CR_00010305-RA, DD_CR_00010311-RA, DD_CR_00010340-RA, DD_CR_00010341-RA, DD_CR_00010353-RA, DD_CR_00010359-RA, DD_CR_00010365-RA, DD_CR_00010810-RA, DD_CR_00010969-RA, DD_CR_00011070-RA, DD_CR_00011513-RA, DD_CR_00011561-RA, …	DD_OT_00001603-RA, DD_OT_00001653-RA, DD_OT_00001654-RA, DD_OT_00005716-RA, DD_OT_00006498-RA, DD_OT_00006503-RA, DD_OT_00006509-RA, DD_OT_00006522-RA, DD_OT_00006559-RA, DD_OT_00007384-RA, DD_OT_00007390-RA, DD_OT_00008438-RA, DD_OT_00010486-RA, DD_OT_00010774-RA, DD_OT_00011043-RA, DD_OT_00011044-RA, DD_OT_00011045-RA, DD_OT_00012350-RA	DD_M4_00000212-RA, DD_M4_00006364-RA, DD_M4_00007273-RA, DD_M4_00009097-RA, DD_M4_00009753-RA, DD_M4_00010457-RA, DD_M4_00010462-RA, DD_M4_00010463-RA, DD_M4_00010505-RA, DD_M4_00010512-RA, DD_M4_00010514-RA, DD_M4_00012174-RA, DD_M4_00012176-RA, DD_M4_00012177-RA, DD_M4_00012178-RA, DD_M4_00012181-RA, DD_M4_00012234-RA, DD_M4_00012235-RA	DD_S6_00001906-RA, DD_S6_00003020-RA, DD_S6_00007765-RA, DD_S6_00007771-RA, DD_S6_00007775-RA, DD_S6_00007784-RA, DD_S6_00008130-RA, DD_S6_00008137-RA, DD_S6_00008141-RA, DD_S6_00008187-RA, DD_S6_00008721-RA, DD_S6_00008722-RA, DD_S6_00008806-RA, DD_S6_00008818-RA, DD_S6_00008823-RA, DD_S6_00008831-RA, DD_S6_00008835-RA, DD_S6_00008839-RA, DD_S6_00008884-RA, DD_S6_00008890-RA, DD_S6_00008891-RA, …	DC_KG_00001166-RA, DC_KG_00002714-RA, DC_KG_00002716-RA, DC_KG_00002720-RA, DC_KG_00002730-RA, DC_KG_00002732-RA, DC_KG_00005526-RA	DC_CF_00001622-RA, DC_CF_00005604-RA, DC_CF_00010922-RA, DC_CF_00010925-RA, DC_CF_00011279-RA, DC_CF_00011282-RA, DC_CF_00011283-RA	DC_GS_00003403-RA, DC_GS_00005358-RA, DC_GS_00005363-RA, DC_GS_00006385-RA	DDIM_AR_00004403-RA, DDIM_AR_00008130-RA, DDIM_AR_00008220-RA, DDIM_AR_00008223-RA, DDIM_AR_00011214-RA	DI_PJ_00000134-RA, DI_PJ_00004155-RA, DI_PJ_00004614-RA, DI_PJ_00004618-RA, DI_PJ_00004619-RA, DI_PJ_00004651-RA, DI_PJ_00004652-RA, DI_PJ_00004654-RA, DI_PJ_00004655-RA, DI_PJ_00004656-RA, DI_PJ_00007399-RA, DI_PJ_00008884-RA, DI_PJ_00009527-RA, DI_PJ_00009830-RA	KAK5584079.1, KAK5584085.1, KAK5584087.1, KAK5584088.1, KAK5584090.1, KAK5584091.1, KAK5584092.1, KAK5584093.1, KAK5584094.1, KAK5584095.1
OG0000015	DDB0183777|DDB_G0291257, DDB0189907|DDB_G0267336, DDB0191583|DDB_G0291215, DDB0202054|DDB_G0270820, DDB0202056|DDB_G0270822, DDB0203454|DDB_G0277783, DDB0215105|DDB_G0294224, DDB0215106|DDB_G0294226, DDB0215125|DDB_G0294264, DDB0215141|DDB_G0294296, DDB0215147|DDB_G0294308, DDB0215161|DDB_G0294328, DDB0215167|DDB_G0294340, DDB0216443|DDB_G0267190, DDB0216449|DDB_G0267202, DDB0216462|DDB_G0267228,…	DD_AX2_00000015-RA, DD_AX2_00000024-RA, DD_AX2_00000037-RA, DD_AX2_00002348-RA, DD_AX2_00004336-RA, DD_AX2_00004339-RA, DD_AX2_00004348-RA, DD_AX2_00004463-RA, DD_AX2_00006115-RA, DD_AX2_00006240-RA, DD_AX2_00006242-RA, DD_AX2_00006248-RA, DD_AX2_00006249-RA, DD_AX2_00006253-RA, DD_AX2_00006279-RA, DD_AX2_00006280-RA, DD_AX2_00006289-RA, DD_AX2_00006293-RA, DD_AX2_00006294-RA, DD_AX2_00007216-RA,…	DD_CR_00000030-RA, DD_CR_00003396-RA, DD_CR_00004061-RA, DD_CR_00005633-RA, DD_CR_00005635-RA, DD_CR_00005636-RA, DD_CR_00005642-RA, DD_CR_00005688-RA, DD_CR_00005716-RA, DD_CR_00005744-RA, DD_CR_00009232-RA, DD_CR_00009276-RA, DD_CR_00010303-RA, DD_CR_00010319-RA, DD_CR_00011199-RA, DD_CR_00011235-RA, DD_CR_00011280-RA, DD_CR_00011311-RA, DD_CR_00012397-RA, DD_CR_00012445-RA, DD_CR_00012474-RA, …	DD_OT_00003978-RA, DD_OT_00009457-RA, DD_OT_00009502-RA, DD_OT_00009556-RA, DD_OT_00010149-RA, DD_OT_00011915-RA, DD_OT_00011969-RA, DD_OT_00012154-RA, DD_OT_00012156-RA, DD_OT_00012272-RA, DD_OT_00012273-RA, DD_OT_00012440-RA, DD_OT_00012540-RA, DD_OT_00012541-RA, DD_OT_00012733-RA, DD_OT_00012734-RA, DD_OT_00012826-RA, DD_OT_00012894-RA, DD_OT_00013045-RA, DD_OT_00013046-RA, DD_OT_00013271-RA, …	DD_M4_00000303-RA, DD_M4_00000304-RA, DD_M4_00004376-RA, DD_M4_00009631-RA, DD_M4_00009632-RA, DD_M4_00009633-RA, DD_M4_00012400-RA	DD_S6_00001518-RA, DD_S6_00001679-RA, DD_S6_00008815-RA, DD_S6_00011982-RA, DD_S6_00011983-RA, DD_S6_00012013-RA, DD_S6_00012014-RA, DD_S6_00012020-RA, DD_S6_00012102-RA, DD_S6_00012411-RA, DD_S6_00012491-RA, DD_S6_00012733-RA, DD_S6_00012882-RA, DD_S6_00012925-RA
OG0000016	DDB0229916|DDB_G0273213, DDB0231690|DDB_G0273225, DDB0231691|DDB_G0273211, DDB0231695|DDB_G0272216, DDB0231696|DDB_G0273215, DDB0231697|DDB_G0267506, DDB0231699|DDB_G0273227, DDB0231701|DDB_G0273305, DDB0231702|DDB_G0273229, DDB0231703|DDB_G0273365, DDB0231704|DDB_G0273223, DDB0231705|DDB_G0267544, DDB0237740|DDB_G0268272, DDB0266783|DDB_G0273691, DDB0266907|DDB_G0273717, DDB0266910|DDB_G0273709,…	DD_AX2_00008601-RA, DD_AX2_00008602-RA, DD_AX2_00008974-RA, DD_AX2_00008975-RA, DD_AX2_00008976-RA, DD_AX2_00008977-RA, DD_AX2_00008982-RA, DD_AX2_00008984-RA, DD_AX2_00008985-RA, DD_AX2_00008986-RA, DD_AX2_00008988-RA, DD_AX2_00008989-RA, DD_AX2_00008990-RA, DD_AX2_00011331-RA, DD_AX2_00011332-RA, DD_AX2_00011353-RA, DD_AX2_00011354-RA	DD_CR_00009181-RA, DD_CR_00009182-RA, DD_CR_00009183-RA, DD_CR_00009184-RA, DD_CR_00009185-RA, DD_CR_00009209-RA, DD_CR_00011902-RA, DD_CR_00011903-RA, DD_CR_00012260-RA, DD_CR_00012261-RA, DD_CR_00012262-RA, DD_CR_00012263-RA, DD_CR_00012264-RA, DD_CR_00012265-RA, DD_CR_00012266-RA, DD_CR_00012271-RA, DD_CR_00012272-RA, DD_CR_00012273-RA, DD_CR_00012274-RA, DD_CR_00012275-RA, DD_CR_00012276-RA	DD_OT_00001617-RA, DD_OT_00001985-RA, DD_OT_00001986-RA, DD_OT_00001987-RA, DD_OT_00002361-RA, DD_OT_00002362-RA, DD_OT_00002363-RA, DD_OT_00002364-RA, DD_OT_00002369-RA, DD_OT_00002370-RA, DD_OT_00002371-RA, DD_OT_00002372-RA, DD_OT_00002373-RA, DD_OT_00002374-RA, DD_OT_00002375-RA, DD_OT_00010856-RA, DD_OT_00010857-RA, DD_OT_00010858-RA	DD_M4_00007495-RA, DD_M4_00007496-RA, DD_M4_00007497-RA, DD_M4_00011437-RA, DD_M4_00011438-RA, DD_M4_00011439-RA, DD_M4_00011440-RA, DD_M4_00011445-RA, DD_M4_00011446-RA, DD_M4_00011447-RA, DD_M4_00011448-RA, DD_M4_00011816-RA, DD_M4_00012059-RA	DD_S6_00007787-RA, DD_S6_00008171-RA, DD_S6_00009859-RA, DD_S6_00009860-RA, DD_S6_00009865-RA, DD_S6_00009866-RA, DD_S6_00009867-RA, DD_S6_00009868-RA, DD_S6_00011052-RA	DC_KG_00010606-RA, DC_KG_00010607-RA, DC_KG_00010608-RA, DC_KG_00010612-RA, DC_KG_00010615-RA, DC_KG_00010616-RA, DC_KG_00010618-RA, DC_KG_00010619-RA, DC_KG_00010620-RA, DC_KG_00010621-RA, DC_KG_00011369-RA, DC_KG_00011370-RA	DC_CF_00007921-RA, DC_CF_00007922-RA, DC_CF_00010593-RA, DC_CF_00010594-RA, DC_CF_00010598-RA, DC_CF_00010600-RA, DC_CF_00010601-RA, DC_CF_00010603-RA, DC_CF_00010604-RA, DC_CF_00010605-RA, DC_CF_00010606-RA	DC_GS_00000085-RA, DC_GS_00000086-RA, DC_GS_00000089-RA, DC_GS_00000092-RA, DC_GS_00000093-RA, DC_GS_00000094-RA, DC_GS_00000095-RA, DC_GS_00000096-RA, DC_GS_00000804-RA, DC_GS_00000805-RA	DDIM_AR_00010350-RA, DDIM_AR_00010351-RA, DDIM_AR_00010352-RA, DDIM_AR_00010353-RA, DDIM_AR_00010354-RA, DDIM_AR_00010355-RA, DDIM_AR_00010361-RA, DDIM_AR_00010362-RA, DDIM_AR_00011152-RA, DDIM_AR_00011153-RA	DI_PJ_00009099-RA, DI_PJ_00009101-RA, DI_PJ_00009102-RA, DI_PJ_00009103-RA, DI_PJ_00009107-RA, DI_PJ_00009108-RA, DI_PJ_00009109-RA, DI_PJ_00009110-RA, DI_PJ_00009862-RA	KAK5574635.1, KAK5574636.1, KAK5575319.1, KAK5575338.1, KAK5575339.1, KAK5575340.1, KAK5578417.1, KAK5578420.1
OG0000017	DDB0189026|DDB_G0290713, DDB0189795|DDB_G0268128, DDB0189982|DDB_G0268724, DDB0191862|DDB_G0293270, DDB0192158|DDB_G0293852, DDB0201673|DDB_G0270460, DDB0202228|DDB_G0268440, DDB0202250|DDB_G0268464, DDB0202298|DDB_G0268942, DDB0202299|DDB_G0268944, DDB0202322|DDB_G0268978, DDB0202329|DDB_G0268986, DDB0202366|DDB_G0269030, DDB0203014|DDB_G0273263, DDB0203122|DDB_G0275217, DDB0203123|DDB_G0275219,…	DD_AX2_00000223-RA, DD_AX2_00000604-RA, DD_AX2_00000631-RA, DD_AX2_00000632-RA, DD_AX2_00001491-RA, DD_AX2_00001591-RA, DD_AX2_00001633-RA, DD_AX2_00001683-RA, DD_AX2_00002170-RA, DD_AX2_00002248-RA, DD_AX2_00002623-RA, DD_AX2_00002990-RA, DD_AX2_00003331-RA, DD_AX2_00003446-RA, DD_AX2_00004254-RA, DD_AX2_00005303-RA, DD_AX2_00005561-RA, DD_AX2_00005744-RA, DD_AX2_00005840-RA, DD_AX2_00005841-RA,…		DD_OT_00012594-RA, DD_OT_00012595-RA, DD_OT_00013435-RA	DD_M4_00004272-RA, DD_M4_00004273-RA, DD_M4_00008404-RA, DD_M4_00008598-RA	DD_S6_00000786-RA
OG0000018	DDB0307475|DDB_G0271166, DDB0308428|DDB_G0271438, DDB0308429|DDB_G0271460, DDB0308430|DDB_G0271462, DDB0347373|DDB_G0271468, DDB0348283|DDB_G0282985, DDB0348667|DDB_G0271458	DD_AX2_00004294-RA, DD_AX2_00007536-RA, DD_AX2_00007537-RA, DD_AX2_00007538-RA, DD_AX2_00007539-RA, DD_AX2_00008168-RA, DD_AX2_00008170-RA, DD_AX2_00008173-RA, DD_AX2_00008185-RA, DD_AX2_00008186-RA, DD_AX2_00008187-RA, DD_AX2_00008188-RA, DD_AX2_00008189-RA, DD_AX2_00008241-RA, DD_AX2_00008242-RA	DD_CR_00000042-RA, DD_CR_00000092-RA, DD_CR_00004373-RA, DD_CR_00004374-RA, DD_CR_00010337-RA, DD_CR_00011466-RA, DD_CR_00011468-RA, DD_CR_00011470-RA, DD_CR_00011471-RA, DD_CR_00011473-RA, DD_CR_00011474-RA, DD_CR_00011475-RA, DD_CR_00011476-RA, DD_CR_00011477-RA, DD_CR_00011478-RA, DD_CR_00011479-RA, DD_CR_00011487-RA, DD_CR_00011488-RA, DD_CR_00011490-RA, DD_CR_00011491-RA, DD_CR_00011498-RA, …	DD_OT_00000287-RA, DD_OT_00000288-RA, DD_OT_00001543-RA, DD_OT_00001545-RA, DD_OT_00001548-RA, DD_OT_00001550-RA, DD_OT_00001551-RA, DD_OT_00001552-RA, DD_OT_00001553-RA, DD_OT_00001555-RA, DD_OT_00001556-RA, DD_OT_00001557-RA, DD_OT_00001560-RA, DD_OT_00001561-RA, DD_OT_00001562-RA, DD_OT_00001563-RA, DD_OT_00001569-RA, DD_OT_00001570-RA, DD_OT_00001571-RA, DD_OT_00001572-RA, DD_OT_00001573-RA, …	DD_M4_00000242-RA, DD_M4_00002087-RA, DD_M4_00002388-RA, DD_M4_00004384-RA, DD_M4_00005671-RA, DD_M4_00005672-RA, DD_M4_00007803-RA, DD_M4_00007805-RA, DD_M4_00010482-RA, DD_M4_00012196-RA, DD_M4_00012253-RA, DD_M4_00012254-RA, DD_M4_00012256-RA, DD_M4_00012257-RA, DD_M4_00012262-RA, DD_M4_00012264-RA	DD_S6_00001171-RA, DD_S6_00001172-RA, DD_S6_00005330-RA, DD_S6_00005333-RA, DD_S6_00005334-RA, DD_S6_00008203-RA, DD_S6_00008204-RA, DD_S6_00008205-RA, DD_S6_00008209-RA, DD_S6_00008210-RA, DD_S6_00008214-RA, DD_S6_00008216-RA, DD_S6_00008217-RA, DD_S6_00008218-RA, DD_S6_00008226-RA, DD_S6_00008227-RA, DD_S6_00008347-RA, DD_S6_00009520-RA, DD_S6_00011447-RA	DC_KG_00007627-RA, DC_KG_00011403-RA, DC_KG_00011413-RA	DC_CF_00007955-RA, DC_CF_00007967-RA, DC_CF_00009401-RA	DC_GS_00000841-RA, DC_GS_00000842-RA, DC_GS_00008417-RA	DDIM_AR_00011478-RA, DDIM_AR_00011484-RA, DDIM_AR_00011486-RA, DDIM_AR_00011487-RA, DDIM_AR_00011488-RA, DDIM_AR_00011491-RA, DDIM_AR_00011492-RA, DDIM_AR_00011493-RA, DDIM_AR_00011497-RA	DI_PJ_00009885-RA, DI_PJ_00009886-RA, DI_PJ_00009891-RA, DI_PJ_00009892-RA, DI_PJ_00009895-RA, DI_PJ_00009902-RA, DI_PJ_00009907-RA, DI_PJ_00009911-RA, DI_PJ_00009915-RA, DI_PJ_00009956-RA, DI_PJ_00009958-RA	KAK5574573.1, KAK5574575.1
OG0000019	DDB0308012|DDB_G0279933, DDB0308436|DDB_G0271634, DDB0308437|DDB_G0271636, DDB0347709|DDB_G0291470, DDB0348802|DDB_G0271638	DD_AX2_00001016-RA, DD_AX2_00008239-RA, DD_AX2_00008240-RA, DD_AX2_00008243-RA, DD_AX2_00011976-RA	DD_CR_00010680-RA, DD_CR_00011064-RA, DD_CR_00011541-RA, DD_CR_00011542-RA, DD_CR_00011544-RA	DD_OT_00001633-RA, DD_OT_00001634-RA, DD_OT_00001636-RA, DD_OT_00006174-RA, DD_OT_00012344-RA	DD_M4_00007448-RA, DD_M4_00009759-RA, DD_M4_00012195-RA, DD_M4_00012197-RA, DD_M4_00012198-RA	DD_S6_00008156-RA, DD_S6_00008157-RA, DD_S6_00008158-RA, DD_S6_00008827-RA, DD_S6_00009516-RA, DD_S6_00009519-RA, DD_S6_00009963-RA, DD_S6_00009964-RA, DD_S6_00010547-RA	DC_KG_00002105-RA, DC_KG_00002183-RA, DC_KG_00002367-RA, DC_KG_00007346-RA, DC_KG_00011348-RA, DC_KG_00011349-RA, DC_KG_00011350-RA	DC_CF_00003663-RA, DC_CF_00003735-RA, DC_CF_00003920-RA, DC_CF_00006265-RA, DC_CF_00007896-RA, DC_CF_00007897-RA, DC_CF_00007898-RA	DC_GS_00000781-RA, DC_GS_00000782-RA, DC_GS_00000783-RA, DC_GS_00004742-RA, DC_GS_00004814-RA, DC_GS_00005004-RA, DC_GS_00008152-RA	DDIM_AR_00000187-RA, DDIM_AR_00001680-RA, DDIM_AR_00002662-RA, DDIM_AR_00002665-RA, DDIM_AR_00002668-RA, DDIM_AR_00002684-RA, DDIM_AR_00005623-RA, DDIM_AR_00005900-RA, DDIM_AR_00005901-RA, DDIM_AR_00006056-RA, DDIM_AR_00008339-RA, DDIM_AR_00008340-RA, DDIM_AR_00011164-RA, DDIM_AR_00012250-RA, DDIM_AR_00012255-RA, DDIM_AR_00012405-RA	DI_PJ_00003328-RA, DI_PJ_00004009-RA, DI_PJ_00004033-RA, DI_PJ_00005583-RA, DI_PJ_00009843-RA, DI_PJ_00009844-RA, DI_PJ_00009845-RA, DI_PJ_00011098-RA, DI_PJ_00011660-RA	KAK5574549.1, KAK5574595.1, KAK5574596.1, KAK5574597.1, KAK5574599.1, KAK5574600.1, KAK5574601.1, KAK5574602.1, KAK5574609.1, KAK5574610.1, KAK5574614.1, KAK5574615.1, KAK5574616.1, KAK5574617.1, KAK5574618.1, KAK5574619.1, KAK5574629.1, KAK5574630.1, KAK5574631.1, KAK5574632.1, KAK5574633.1, KAK5574646.1, KAK5574647.1, KAK5574677.1, KAK5574678.1, KAK5574679.1, KAK5574682.1, KAK5574684.1, KAK5574…
OG0000020	DDB0216198|DDB_G0290961, DDB0237662|DDB_G0293202, DDB0238325|DDB_G0290883, DDB0252616|DDB_G0290965, DDB0252617|DDB_G0290931, DDB0349294|DDB_G0292484	DD_AX2_00006072-RA, DD_AX2_00006090-RA, DD_AX2_00006091-RA, DD_AX2_00006092-RA, DD_AX2_00006094-RA, DD_AX2_00006099-RA, DD_AX2_00006100-RA, DD_AX2_00006101-RA, DD_AX2_00006102-RA, DD_AX2_00006103-RA, DD_AX2_00006104-RA, DD_AX2_00006105-RA, DD_AX2_00006118-RA, DD_AX2_00006122-RA, DD_AX2_00006130-RA, DD_AX2_00010612-RA, DD_AX2_00010974-RA	DD_CR_00003774-RA, DD_CR_00003775-RA, DD_CR_00003776-RA, DD_CR_00003780-RA, DD_CR_00003781-RA, DD_CR_00003782-RA, DD_CR_00003783-RA, DD_CR_00003784-RA, DD_CR_00003785-RA, DD_CR_00003786-RA, DD_CR_00003787-RA, DD_CR_00003790-RA, DD_CR_00003797-RA, DD_CR_00003798-RA, DD_CR_00003799-RA, DD_CR_00003800-RA, DD_CR_00003801-RA, DD_CR_00003802-RA, DD_CR_00006810-RA, DD_CR_00007169-RA	DD_OT_00003345-RA, DD_OT_00007414-RA, DD_OT_00010396-RA, DD_OT_00010397-RA, DD_OT_00010398-RA, DD_OT_00010399-RA, DD_OT_00010400-RA, DD_OT_00010401-RA, DD_OT_00010402-RA, DD_OT_00010403-RA, DD_OT_00010404-RA, DD_OT_00010411-RA, DD_OT_00010414-RA, DD_OT_00010415-RA, DD_OT_00010416-RA, DD_OT_00010417-RA, DD_OT_00010419-RA, DD_OT_00010420-RA, DD_OT_00010421-RA, DD_OT_00010422-RA, DD_OT_00010424-RA, …	DD_M4_00001429-RA, DD_M4_00001803-RA, DD_M4_00002624-RA, DD_M4_00002625-RA, DD_M4_00002631-RA, DD_M4_00002634-RA, DD_M4_00002635-RA, DD_M4_00002636-RA, DD_M4_00002638-RA	DD_S6_00002552-RA, DD_S6_00002553-RA, DD_S6_00002554-RA, DD_S6_00002556-RA, DD_S6_00002557-RA, DD_S6_00002558-RA, DD_S6_00002559-RA, DD_S6_00002560-RA, DD_S6_00002561-RA, DD_S6_00002562-RA, DD_S6_00002564-RA, DD_S6_00002567-RA, DD_S6_00002574-RA, DD_S6_00002575-RA, DD_S6_00002577-RA, DD_S6_00002578-RA, DD_S6_00002580-RA, DD_S6_00002583-RA, DD_S6_00002590-RA, DD_S6_00002591-RA, DD_S6_00002594-RA, …	DC_KG_00003844-RA, DC_KG_00003845-RA, DC_KG_00006519-RA, DC_KG_00006813-RA	DC_CF_00000045-RA, DC_CF_00000046-RA, DC_CF_00002881-RA, DC_CF_00003174-RA	DC_GS_00001064-RA, DC_GS_00001065-RA, DC_GS_00007341-RA, DC_GS_00007641-RA	DDIM_AR_00000134-RA, DDIM_AR_00000139-RA, DDIM_AR_00000140-RA, DDIM_AR_00000149-RA, DDIM_AR_00000151-RA, DDIM_AR_00000152-RA, DDIM_AR_00000155-RA, DDIM_AR_00000163-RA, DDIM_AR_00000424-RA, DDIM_AR_00003666-RA, DDIM_AR_00012017-RA	DI_PJ_00003641-RA, DI_PJ_00003642-RA, DI_PJ_00003646-RA, DI_PJ_00003647-RA, DI_PJ_00003648-RA, DI_PJ_00004235-RA, DI_PJ_00004543-RA, DI_PJ_00004544-RA, DI_PJ_00005946-RA, DI_PJ_00006296-RA	KAK5579872.1
OG0000021	DDB0232119|DDB_G0275079, DDB0232122|DDB_G0276953, DDB0232123|DDB_G0277491, DDB0232124|DDB_G0276951, DDB0232125|DDB_G0276949, DDB0232126|DDB_G0276875, DDB0232127|DDB_G0277119, DDB0232128|DDB_G0277125, DDB0232131|DDB_G0276607, DDB0232132|DDB_G0276003, DDB0232133|DDB_G0276587, DDB0232134|DDB_G0277123, DDB0232135|DDB_G0280013	DD_AX2_00001017-RA, DD_AX2_00006781-RA, DD_AX2_00007134-RA, DD_AX2_00007444-RA, DD_AX2_00007445-RA, DD_AX2_00007660-RA, DD_AX2_00007661-RA, DD_AX2_00007662-RA, DD_AX2_00007664-RA, DD_AX2_00007666-RA, DD_AX2_00007668-RA, DD_AX2_00007670-RA, DD_AX2_00007827-RA	DD_CR_00004257-RA, DD_CR_00004259-RA, DD_CR_00004261-RA, DD_CR_00004263-RA, DD_CR_00004264-RA, DD_CR_00004425-RA, DD_CR_00004472-RA, DD_CR_00004475-RA, DD_CR_00004476-RA, DD_CR_00004769-RA, DD_CR_00004770-RA, DD_CR_00010679-RA	DD_OT_00000019-RA, DD_OT_00000172-RA, DD_OT_00000174-RA, DD_OT_00000175-RA, DD_OT_00000336-RA, DD_OT_00000384-RA, DD_OT_00000386-RA, DD_OT_00000387-RA, DD_OT_00000687-RA, DD_OT_00000688-RA, DD_OT_00006175-RA	DD_M4_00004886-RA, DD_M4_00005256-RA, DD_M4_00005572-RA, DD_M4_00005573-RA, DD_M4_00005574-RA, DD_M4_00005620-RA, DD_M4_00005728-RA, DD_M4_00005780-RA, DD_M4_00005782-RA, DD_M4_00005784-RA, DD_M4_00005786-RA, DD_M4_00005947-RA, DD_M4_00010123-RA	DD_S6_00000764-RA, DD_S6_00001051-RA, DD_S6_00001122-RA, DD_S6_00001288-RA, DD_S6_00001290-RA, DD_S6_00001291-RA, DD_S6_00001294-RA, DD_S6_00001295-RA, DD_S6_00001297-RA, DD_S6_00001452-RA, DD_S6_00004738-RA	DC_KG_00002369-RA, DC_KG_00002689-RA, DC_KG_00007397-RA, DC_KG_00007398-RA, DC_KG_00007400-RA, DC_KG_00007401-RA, DC_KG_00007402-RA, DC_KG_00007403-RA, DC_KG_00007405-RA, DC_KG_00007715-RA, DC_KG_00007716-RA, DC_KG_00008000-RA, DC_KG_00008355-RA	DC_CF_00002666-RA, DC_CF_00003922-RA, DC_CF_00005030-RA, DC_CF_00006318-RA, DC_CF_00006319-RA, DC_CF_00006321-RA, DC_CF_00006322-RA, DC_CF_00006323-RA, DC_CF_00006324-RA, DC_CF_00006325-RA, DC_CF_00009311-RA, DC_CF_00009312-RA, DC_CF_00010708-RA, DC_CF_00010900-RA	DC_GS_00005006-RA, DC_GS_00008202-RA, DC_GS_00008204-RA, DC_GS_00008205-RA, DC_GS_00008504-RA, DC_GS_00008505-RA, DC_GS_00009127-RA	DDIM_AR_00002601-RA, DDIM_AR_00002602-RA, DDIM_AR_00002603-RA, DDIM_AR_00002604-RA, DDIM_AR_00002606-RA, DDIM_AR_00006282-RA, DDIM_AR_00006914-RA, DDIM_AR_00007545-RA, DDIM_AR_00008136-RA, DDIM_AR_00011942-RA	DI_PJ_00004294-RA, DI_PJ_00004649-RA, DI_PJ_00004935-RA, DI_PJ_00005092-RA, DI_PJ_00010207-RA, DI_PJ_00010208-RA, DI_PJ_00010210-RA, DI_PJ_00010211-RA, DI_PJ_00010347-RA, DI_PJ_00011643-RA	KAK5577347.1, KAK5578154.1, KAK5578161.1
OG0000022	DDB0305487|DDB_G0287651, DDB0305489|DDB_G0287511, DDB0305490|DDB_G0277643, DDB0305492|DDB_G0277639, DDB0305493|DDB_G0277645, DDB0305518|DDB_G0277619, DDB0305521|DDB_G0305520, DDB0305524|DDB_G0277585, DDB0305530|DDB_G0277657, DDB0305531|DDB_G0277653, DDB0305534|DDB_G0277659, DDB0305535|DDB_G0277661, DDB0305536|DDB_G0305538	DD_AX2_00004488-RA, DD_AX2_00004527-RA, DD_AX2_00007900-RA, DD_AX2_00007901-RA, DD_AX2_00007903-RA, DD_AX2_00007905-RA, DD_AX2_00007906-RA, DD_AX2_00007907-RA, DD_AX2_00007908-RA, DD_AX2_00007909-RA, DD_AX2_00007910-RA, DD_AX2_00007911-RA, DD_AX2_00007913-RA, DD_AX2_00007914-RA, DD_AX2_00007915-RA, DD_AX2_00007916-RA, DD_AX2_00007917-RA, DD_AX2_00007918-RA, DD_AX2_00007919-RA, DD_AX2_00007920-RA	DD_CR_00001626-RA, DD_CR_00002201-RA, DD_CR_00002250-RA, DD_CR_00004015-RA, DD_CR_00004016-RA, DD_CR_00004017-RA, DD_CR_00004018-RA, DD_CR_00004020-RA, DD_CR_00004021-RA, DD_CR_00004022-RA, DD_CR_00004024-RA, DD_CR_00004025-RA, DD_CR_00004027-RA, DD_CR_00004028-RA, DD_CR_00004029-RA, DD_CR_00004058-RA, DD_CR_00004059-RA, DD_CR_00004060-RA	DD_OT_00011149-RA, DD_OT_00011189-RA, DD_OT_00011869-RA, DD_OT_00011870-RA, DD_OT_00012324-RA, DD_OT_00012325-RA, DD_OT_00012326-RA, DD_OT_00012327-RA, DD_OT_00012329-RA, DD_OT_00012330-RA, DD_OT_00012331-RA, DD_OT_00012332-RA, DD_OT_00012333-RA, DD_OT_00012336-RA, DD_OT_00012337-RA, DD_OT_00012338-RA, DD_OT_00013338-RA, DD_OT_00013339-RA, DD_OT_00013342-RA, DD_OT_00013343-RA, DD_OT_00013363-RA, …	DD_M4_00003164-RA, DD_M4_00004189-RA, DD_M4_00004236-RA, DD_M4_00006013-RA, DD_M4_00006014-RA, DD_M4_00006015-RA, DD_M4_00006017-RA, DD_M4_00006018-RA, DD_M4_00006019-RA	DD_S6_00001546-RA, DD_S6_00001547-RA, DD_S6_00001548-RA, DD_S6_00001549-RA, DD_S6_00001550-RA, DD_S6_00001551-RA, DD_S6_00001552-RA, DD_S6_00001554-RA, DD_S6_00001555-RA, DD_S6_00001556-RA, DD_S6_00004819-RA, DD_S6_00006606-RA, DD_S6_00009951-RA, DD_S6_00010337-RA, DD_S6_00010338-RA, DD_S6_00010384-RA	DC_KG_00005306-RA, DC_KG_00007296-RA	DC_CF_00006216-RA	DC_GS_00002508-RA, DC_GS_00008104-RA	DDIM_AR_00002500-RA, DDIM_AR_00002748-RA, DDIM_AR_00002750-RA, DDIM_AR_00003397-RA	DI_PJ_00002201-RA, DI_PJ_00002202-RA, DI_PJ_00002203-RA, DI_PJ_00010105-RA, DI_PJ_00010106-RA, DI_PJ_00010107-RA, DI_PJ_00010108-RA	KAK5578261.1
OG0000023	DDB0201587|DDB_G0294088, DDB0201588|DDB_G0294421, DDB0201589|DDB_G0294423, DDB0201590|DDB_G0294425, DDB0201591|DDB_G0294080	DD_AX2_00012419-RA, DD_AX2_00012420-RA, DD_AX2_00012437-RA, DD_AX2_00012466-RA, DD_AX2_00012494-RA	DD_CR_00012722-RA, DD_CR_00012723-RA, DD_CR_00012724-RA, DD_CR_00012725-RA, DD_CR_00012726-RA, DD_CR_00012728-RA, DD_CR_00012846-RA, DD_CR_00012849-RA, DD_CR_00012850-RA	DD_OT_00013122-RA, DD_OT_00013124-RA, DD_OT_00013125-RA, DD_OT_00013252-RA, DD_OT_00013255-RA, DD_OT_00013256-RA	DD_M4_00010517-RA, DD_M4_00012550-RA, DD_M4_00012551-RA, DD_M4_00012552-RA, DD_M4_00012562-RA, DD_M4_00012563-RA, DD_M4_00012564-RA, DD_M4_00012566-RA, DD_M4_00012567-RA, DD_M4_00012620-RA, DD_M4_00012621-RA, DD_M4_00012622-RA, DD_M4_00012633-RA, DD_M4_00012718-RA, DD_M4_00012722-RA, DD_M4_00012885-RA, DD_M4_00012947-RA, DD_M4_00012948-RA, DD_M4_00012949-RA, DD_M4_00012986-RA	DD_S6_00011945-RA, DD_S6_00011946-RA, DD_S6_00013074-RA, DD_S6_00013075-RA, DD_S6_00013101-RA, DD_S6_00013102-RA, DD_S6_00013104-RA, DD_S6_00013105-RA, DD_S6_00013125-RA, DD_S6_00013126-RA, DD_S6_00013135-RA, DD_S6_00013136-RA, DD_S6_00013146-RA, DD_S6_00013147-RA, DD_S6_00013152-RA, DD_S6_00013170-RA	DC_KG_00011563-RA, DC_KG_00011564-RA, DC_KG_00011566-RA, DC_KG_00011567-RA, DC_KG_00011568-RA, DC_KG_00011569-RA	DC_CF_00011481-RA, DC_CF_00011482-RA, DC_CF_00011483-RA, DC_CF_00011506-RA, DC_CF_00011507-RA, DC_CF_00011508-RA, DC_CF_00011509-RA, DC_CF_00011534-RA, DC_CF_00011536-RA, DC_CF_00011604-RA, DC_CF_00011605-RA, DC_CF_00011620-RA, DC_CF_00011621-RA, DC_CF_00011631-RA, DC_CF_00011643-RA	DC_GS_00011310-RA	DDIM_AR_00001090-RA, DDIM_AR_00012465-RA, DDIM_AR_00012466-RA, DDIM_AR_00012467-RA, DDIM_AR_00012470-RA, DDIM_AR_00012471-RA, DDIM_AR_00012623-RA, DDIM_AR_00012624-RA, DDIM_AR_00012625-RA, DDIM_AR_00012626-RA, DDIM_AR_00012627-RA, DDIM_AR_00012650-RA, DDIM_AR_00012652-RA, DDIM_AR_00012670-RA, DDIM_AR_00012671-RA, DDIM_AR_00012672-RA, DDIM_AR_00012673-RA, DDIM_AR_00012698-RA	DI_PJ_00008874-RA, DI_PJ_00012765-RA, DI_PJ_00012766-RA, DI_PJ_00012768-RA, DI_PJ_00012771-RA, DI_PJ_00012772-RA, DI_PJ_00012775-RA, DI_PJ_00013050-RA, DI_PJ_00013051-RA, DI_PJ_00013052-RA, DI_PJ_00013054-RA	KAK5574379.1, KAK5574380.1, KAK5574381.1
OG0000024	DDB0191234|DDB_G0269210, DDB0191235|DDB_G0267432, DDB0191237|DDB_G0269208, DDB0191239|DDB_G0269206, DDB0191518|DDB_G0269212, DDB0214893|DDB_G0293450, DDB0214895|DDB_G0292986, DDB0214901|DDB_G0273073, DDB0267013|DDB_G0273781	DD_AX2_00008944-RA, DD_AX2_00009449-RA, DD_AX2_00009450-RA, DD_AX2_00010003-RA, DD_AX2_00010013-RA, DD_AX2_00010546-RA, DD_AX2_00010753-RA, DD_AX2_00011503-RA	DD_CR_00007031-RA, DD_CR_00007227-RA, DD_CR_00007671-RA, DD_CR_00007672-RA, DD_CR_00008195-RA, DD_CR_00008205-RA, DD_CR_00009028-RA, DD_CR_00012307-RA	DD_OT_00002330-RA, DD_OT_00003686-RA, DD_OT_00003687-RA, DD_OT_00004220-RA, DD_OT_00004232-RA, DD_OT_00007276-RA, DD_OT_00007477-RA, DD_OT_00007478-RA, DD_OT_00007481-RA, DD_OT_00007487-RA, DD_OT_00012055-RA	DD_M4_00001649-RA, DD_M4_00001861-RA, DD_M4_00004092-RA, DD_M4_00007673-RA, DD_M4_00010676-RA, DD_M4_00010677-RA, DD_M4_00011225-RA, DD_M4_00011235-RA, DD_M4_00011482-RA	DD_S6_00006580-RA, DD_S6_00006632-RA, DD_S6_00006633-RA, DD_S6_00007183-RA, DD_S6_00007187-RA, DD_S6_00009229-RA, DD_S6_00009832-RA, DD_S6_00011209-RA	DC_KG_00001129-RA, DC_KG_00005170-RA, DC_KG_00006721-RA, DC_KG_00006931-RA, DC_KG_00009077-RA, DC_KG_00009853-RA, DC_KG_00009862-RA, DC_KG_00010383-RA, DC_KG_00010652-RA	DC_CF_00001660-RA, DC_CF_00002769-RA, DC_CF_00002968-RA, DC_CF_00006584-RA, DC_CF_00006593-RA, DC_CF_00009195-RA, DC_CF_00009640-RA, DC_CF_00010639-RA, DC_CF_00011112-RA	DC_GS_00000126-RA, DC_GS_00002368-RA, DC_GS_00003441-RA, DC_GS_00007554-RA, DC_GS_00007753-RA, DC_GS_00009745-RA, DC_GS_00010243-RA, DC_GS_00010252-RA, DC_GS_00011002-RA	DDIM_AR_00000216-RA, DDIM_AR_00000217-RA, DDIM_AR_00002785-RA, DDIM_AR_00003526-RA, DDIM_AR_00003728-RA, DDIM_AR_00004388-RA, DDIM_AR_00005250-RA, DDIM_AR_00005259-RA, DDIM_AR_00005952-RA, DDIM_AR_00006166-RA, DDIM_AR_00009454-RA, DDIM_AR_00009900-RA, DDIM_AR_00010340-RA, DDIM_AR_00010760-RA	DI_PJ_00005884-RA, DI_PJ_00006093-RA, DI_PJ_00006734-RA, DI_PJ_00007183-RA, DI_PJ_00007511-RA, DI_PJ_00008030-RA, DI_PJ_00008042-RA, DI_PJ_00009150-RA	KAK5575307.1, KAK5575516.1, KAK5575517.1, KAK5575964.1, KAK5575990.1, KAK5576634.1, KAK5578386.1, KAK5581965.1, KAK5582144.1
OG0000025	DDB0216548|DDB_G0268510, DDB0216711|DDB_G0270968, DDB0216766|DDB_G0271076, DDB0216836|DDB_G0271454, DDB0217011|DDB_G0272448, DDB0217767|DDB_G0276249, DDB0217780|DDB_G0276323, DDB0217785|DDB_G0276329, DDB0217792|DDB_G0276397, DDB0217793|DDB_G0276525, DDB0218146|DDB_G0279077, DDB0218151|DDB_G0279153, DDB0218172|DDB_G0279595, DDB0218195|DDB_G0279861, DDB0218316|DDB_G0281539, DDB0218746|DDB_G0285795,…	DD_AX2_00000606-RA, DD_AX2_00000634-RA, DD_AX2_00000636-RA, DD_AX2_00000805-RA, DD_AX2_00000984-RA, DD_AX2_00001678-RA, DD_AX2_00001707-RA, DD_AX2_00002903-RA, DD_AX2_00002906-RA, DD_AX2_00002988-RA, DD_AX2_00003443-RA, DD_AX2_00003447-RA, DD_AX2_00004938-RA, DD_AX2_00005212-RA, DD_AX2_00005712-RA, DD_AX2_00005741-RA, DD_AX2_00005836-RA, DD_AX2_00007253-RA, DD_AX2_00007255-RA, DD_AX2_00007288-RA,…	DD_CR_00009265-RA, DD_CR_00012354-RA	DD_OT_00011097-RA, DD_OT_00013470-RA	DD_M4_00002231-RA, DD_M4_00002907-RA		DC_KG_00000681-RA, DC_KG_00002117-RA, DC_KG_00002118-RA, DC_KG_00004171-RA, DC_KG_00004285-RA, DC_KG_00004287-RA, DC_KG_00004313-RA, DC_KG_00006503-RA, DC_KG_00007163-RA, DC_KG_00007913-RA, DC_KG_00007914-RA, DC_KG_00009954-RA, DC_KG_00010267-RA	DC_CF_00002121-RA, DC_CF_00003836-RA, DC_CF_00008823-RA, DC_CF_00010126-RA, DC_CF_00010387-RA	DC_GS_00000910-RA, DC_GS_00008586-RA	DDIM_AR_00003289-RA		KAK5574879.1, KAK5575583.1, KAK5576015.1, KAK5576602.1, KAK5576650.1, KAK5576906.1, KAK5577129.1, KAK5577621.1, KAK5579624.1, KAK5580229.1, KAK5582408.1, KAK5582415.1, KAK5583122.1, KAK5583465.1, KAK5584263.1, KAK5584337.1, KAK5584650.1, KAK5584746.1
OG0000026	DDB0233778|DDB_G0281613, DDB0233779|DDB_G0281201, DDB0233780|DDB_G0281199, DDB0233803|DDB_G0281617, DDB0233804|DDB_G0271254, DDB0233805|DDB_G0281187, DDB0233806|DDB_G0281193, DDB0233808|DDB_G0277421, DDB0233826|DDB_G0277417, DDB0233827|DDB_G0277423, DDB0233829|DDB_G0277415, DDB0233830|DDB_G0277425	DD_AX2_00001556-RA, DD_AX2_00001557-RA, DD_AX2_00001558-RA, DD_AX2_00001559-RA, DD_AX2_00001745-RA, DD_AX2_00001746-RA, DD_AX2_00007838-RA, DD_AX2_00007839-RA, DD_AX2_00007844-RA, DD_AX2_00007845-RA, DD_AX2_00007846-RA, DD_AX2_00008114-RA	DD_CR_00004084-RA, DD_CR_00004085-RA, DD_CR_00004086-RA, DD_CR_00004087-RA, DD_CR_00004092-RA, DD_CR_00004093-RA, DD_CR_00009523-RA, DD_CR_00009524-RA, DD_CR_00009525-RA, DD_CR_00009698-RA, DD_CR_00009699-RA, DD_CR_00011405-RA, DD_CR_00012984-RA	DD_OT_00000005-RA, DD_OT_00000006-RA, DD_OT_00000007-RA, DD_OT_00000008-RA, DD_OT_00001421-RA, DD_OT_00008349-RA, DD_OT_00008350-RA, DD_OT_00008527-RA, DD_OT_00008528-RA, DD_OT_00008529-RA, DD_OT_00008530-RA	DD_M4_00005957-RA, DD_M4_00005958-RA, DD_M4_00005959-RA, DD_M4_00005965-RA, DD_M4_00006274-RA, DD_M4_00006275-RA, DD_M4_00006276-RA, DD_M4_00006452-RA, DD_M4_00006453-RA	DD_S6_00001463-RA, DD_S6_00001468-RA, DD_S6_00001469-RA, DD_S6_00007372-RA, DD_S6_00007373-RA, DD_S6_00007558-RA, DD_S6_00007559-RA, DD_S6_00007560-RA, DD_S6_00007561-RA, DD_S6_00007562-RA	DC_KG_00002949-RA, DC_KG_00002950-RA, DC_KG_00003124-RA, DC_KG_00003125-RA, DC_KG_00007340-RA, DC_KG_00007345-RA, DC_KG_00007825-RA	DC_CF_00001998-RA, DC_CF_00001999-RA, DC_CF_00002177-RA, DC_CF_00002178-RA, DC_CF_00005193-RA, DC_CF_00006259-RA, DC_CF_00006264-RA	DC_GS_00005553-RA, DC_GS_00005554-RA, DC_GS_00005555-RA, DC_GS_00005729-RA, DC_GS_00008146-RA, DC_GS_00008151-RA, DC_GS_00008611-RA	DDIM_AR_00002669-RA, DDIM_AR_00002672-RA, DDIM_AR_00002677-RA, DDIM_AR_00002678-RA, DDIM_AR_00002790-RA, DDIM_AR_00003727-RA, DDIM_AR_00003731-RA, DDIM_AR_00007068-RA, DDIM_AR_00007069-RA, DDIM_AR_00008449-RA, DDIM_AR_00009509-RA	DI_PJ_00002764-RA, DI_PJ_00004821-RA, DI_PJ_00004826-RA, DI_PJ_00004827-RA, DI_PJ_00004830-RA, DI_PJ_00004831-RA, DI_PJ_00004832-RA, DI_PJ_00004833-RA, DI_PJ_00004981-RA
OG0000027	DDB0216182|DDB_G0280847, DDB0232089|DDB_G0280871, DDB0232090|DDB_G0280873, DDB0232095|DDB_G0281295, DDB0232098|DDB_G0281003, DDB0232102|DDB_G0280953, DDB0232104|DDB_G0281019, DDB0233464|DDB_G0281013, DDB0234119|DDB_G0277741, DDB0234120|DDB_G0280949, DDB0235350|DDB_G0280933, DDB0252773|DDB_G0281017, DDB0252774|DDB_G0281015, DDB0252776|DDB_G0280999, DDB0252779|DDB_G0281011, DDB0252781|DDB_G0277739,…	DD_AX2_00001451-RA, DD_AX2_00001453-RA, DD_AX2_00001454-RA, DD_AX2_00001455-RA, DD_AX2_00011650-RA, DD_AX2_00011813-RA, DD_AX2_00011814-RA	DD_CR_00009413-RA, DD_CR_00009414-RA, DD_CR_00009415-RA, DD_CR_00009416-RA, DD_CR_00009417-RA, DD_CR_00009418-RA, DD_CR_00009428-RA, DD_CR_00009429-RA, DD_CR_00009430-RA, DD_CR_00009431-RA, DD_CR_00009432-RA	DD_OT_00006665-RA, DD_OT_00006666-RA, DD_OT_00006667-RA, DD_OT_00006668-RA, DD_OT_00006669-RA, DD_OT_00006679-RA, DD_OT_00006680-RA	DD_M4_00006172-RA, DD_M4_00006173-RA, DD_M4_00006174-RA, DD_M4_00006175-RA, DD_M4_00006226-RA	DD_S6_00007649-RA, DD_S6_00007650-RA, DD_S6_00007661-RA, DD_S6_00007662-RA, DD_S6_00007663-RA, DD_S6_00007664-RA, DD_S6_00007665-RA, DD_S6_00007695-RA	DC_KG_00002849-RA, DC_KG_00002850-RA, DC_KG_00009212-RA, DC_KG_00009376-RA	DC_CF_00001902-RA, DC_CF_00001903-RA, DC_CF_00001913-RA, DC_CF_00008410-RA, DC_CF_00008576-RA	DC_GS_00005376-RA, DC_GS_00005458-RA, DC_GS_00005459-RA, DC_GS_00005469-RA, DC_GS_00010712-RA	DDIM_AR_00008357-RA, DDIM_AR_00008358-RA, DDIM_AR_00008359-RA, DDIM_AR_00010895-RA, DDIM_AR_00010896-RA, DDIM_AR_00010897-RA	DI_PJ_00004730-RA, DI_PJ_00004731-RA, DI_PJ_00004732-RA, DI_PJ_00004733-RA, DI_PJ_00004734-RA	KAK5576359.1, KAK5576360.1, KAK5576498.1, KAK5576518.1, KAK5578272.1, KAK5578314.1, KAK5581957.1, KAK5581958.1, KAK5584164.1
OG0000028	DDB0184294|DDB_G0292272, DDB0202057|DDB_G0270824, DDB0202310|DDB_G0268958, DDB0203198|DDB_G0274645, DDB0215116|DDB_G0294246, DDB0215127|DDB_G0294268, DDB0215500|DDB_G0292352, DDB0215541|DDB_G0292954, DDB0215650|DDB_G0283133, DDB0216820|DDB_G0271422, DDB0217837|DDB_G0276645, DDB0218351|DDB_G0282083, DDB0218373|DDB_G0282355, DDB0218420|DDB_G0282919, DDB0218635|DDB_G0284829, DDB0218889|DDB_G0287117,…	DD_AX2_00000006-RA, DD_AX2_00001008-RA, DD_AX2_00001009-RA, DD_AX2_00002076-RA, DD_AX2_00004244-RA, DD_AX2_00004333-RA, DD_AX2_00004334-RA, DD_AX2_00006108-RA, DD_AX2_00006113-RA, DD_AX2_00006114-RA, DD_AX2_00006117-RA, DD_AX2_00006238-RA, DD_AX2_00006251-RA, DD_AX2_00006291-RA, DD_AX2_00006292-RA, DD_AX2_00007861-RA, DD_AX2_00007862-RA, DD_AX2_00008025-RA, DD_AX2_00008026-RA, DD_AX2_00008150-RA,…	DD_CR_00009274-RA, DD_CR_00009275-RA, DD_CR_00009278-RA, DD_CR_00009281-RA, DD_CR_00010325-RA, DD_CR_00011023-RA, DD_CR_00012596-RA, DD_CR_00012612-RA, DD_CR_00012637-RA, DD_CR_00012706-RA, DD_CR_00012900-RA, DD_CR_00012974-RA	DD_OT_00004274-RA, DD_OT_00004391-RA, DD_OT_00012084-RA	DD_M4_00000152-RA, DD_M4_00000153-RA, DD_M4_00001666-RA, DD_M4_00001667-RA, DD_M4_00001668-RA, DD_M4_00006975-RA, DD_M4_00008176-RA, DD_M4_00008177-RA, DD_M4_00008627-RA, DD_M4_00008770-RA, DD_M4_00009637-RA, DD_M4_00012217-RA, DD_M4_00012246-RA, DD_M4_00012247-RA, DD_M4_00012260-RA, DD_M4_00012266-RA, DD_M4_00012540-RA	DD_S6_00002109-RA, DD_S6_00002569-RA, DD_S6_00003108-RA, DD_S6_00010050-RA, DD_S6_00011500-RA, DD_S6_00012377-RA, DD_S6_00012466-RA, DD_S6_00012546-RA, DD_S6_00012574-RA, DD_S6_00012878-RA	DC_KG_00001930-RA	DC_CF_00003485-RA		DDIM_AR_00000103-RA, DDIM_AR_00000186-RA, DDIM_AR_00000269-RA, DDIM_AR_00000856-RA, DDIM_AR_00005471-RA, DDIM_AR_00008941-RA, DDIM_AR_00009556-RA	DI_PJ_00003804-RA	KAK5580692.1
OG0000029			DD_CR_00002044-RA, DD_CR_00002045-RA, DD_CR_00002050-RA, DD_CR_00002051-RA, DD_CR_00002054-RA, DD_CR_00002056-RA, DD_CR_00002057-RA, DD_CR_00002064-RA, DD_CR_00002065-RA, DD_CR_00002068-RA, DD_CR_00003930-RA, DD_CR_00003931-RA, DD_CR_00003932-RA, DD_CR_00007511-RA, DD_CR_00007515-RA, DD_CR_00007516-RA, DD_CR_00007517-RA, DD_CR_00010297-RA, DD_CR_00010298-RA, DD_CR_00012161-RA, DD_CR_00012163-RA	DD_OT_00002472-RA, DD_OT_00003534-RA, DD_OT_00005549-RA, DD_OT_00005550-RA, DD_OT_00005551-RA, DD_OT_00005552-RA, DD_OT_00005553-RA, DD_OT_00005554-RA, DD_OT_00007753-RA, DD_OT_00007754-RA, DD_OT_00007757-RA, DD_OT_00008531-RA, DD_OT_00008532-RA, DD_OT_00008533-RA, DD_OT_00008534-RA, DD_OT_00011485-RA, DD_OT_00011486-RA, DD_OT_00011487-RA, DD_OT_00011489-RA, DD_OT_00011490-RA, DD_OT_00011491-RA, …	DD_M4_00006076-RA	DD_S6_00001054-RA, DD_S6_00001056-RA, DD_S6_00001061-RA, DD_S6_00001063-RA, DD_S6_00001065-RA, DD_S6_00001067-RA, DD_S6_00001069-RA, DD_S6_00001650-RA, DD_S6_00001651-RA, DD_S6_00001654-RA, DD_S6_00002232-RA, DD_S6_00002233-RA, DD_S6_00002236-RA, DD_S6_00002238-RA, DD_S6_00002240-RA, DD_S6_00002242-RA, DD_S6_00002701-RA, DD_S6_00002704-RA, DD_S6_00002706-RA, DD_S6_00002710-RA, DD_S6_00002711-RA, …					DI_PJ_00005520-RA
OG0000030	DDB0308362|DDB_G0269090, DDB0347306|DDB_G0287083	DD_AX2_00002400-RA, DD_AX2_00006926-RA, DD_AX2_00010335-RA	DD_CR_00001986-RA, DD_CR_00004982-RA, DD_CR_00008538-RA	DD_OT_00000890-RA, DD_OT_00004551-RA, DD_OT_00005602-RA	DD_M4_00002735-RA, DD_M4_00004884-RA, DD_M4_00004885-RA, DD_M4_00005045-RA, DD_M4_00007386-RA, DD_M4_00007387-RA, DD_M4_00008337-RA, DD_M4_00008338-RA	DD_S6_00000400-RA, DD_S6_00000547-RA, DD_S6_00002020-RA, DD_S6_00006060-RA	DC_KG_00000052-RA, DC_KG_00005338-RA, DC_KG_00008203-RA, DC_KG_00008330-RA, DC_KG_00008358-RA, DC_KG_00008359-RA, DC_KG_00009578-RA, DC_KG_00010834-RA	DC_CF_00004824-RA, DC_CF_00006859-RA, DC_CF_00007338-RA, DC_CF_00007715-RA, DC_CF_00009022-RA, DC_CF_00010683-RA, DC_CF_00010711-RA, DC_CF_00010712-RA	DC_GS_00000302-RA, DC_GS_00002547-RA, DC_GS_00004474-RA, DC_GS_00008972-RA, DC_GS_00009101-RA, DC_GS_00009128-RA, DC_GS_00009129-RA, DC_GS_00010518-RA	DDIM_AR_00001382-RA, DDIM_AR_00001739-RA, DDIM_AR_00004672-RA, DDIM_AR_00005511-RA, DDIM_AR_00005533-RA, DDIM_AR_00005535-RA, DDIM_AR_00006256-RA, DDIM_AR_00006283-RA, DDIM_AR_00007452-RA, DDIM_AR_00008208-RA, DDIM_AR_00009311-RA, DDIM_AR_00009314-RA, DDIM_AR_00009513-RA, DDIM_AR_00010659-RA, DDIM_AR_00010710-RA, DDIM_AR_00010714-RA, DDIM_AR_00010715-RA, DDIM_AR_00010718-RA, DDIM_AR_00010764-RA, …	DI_PJ_00000639-RA, DI_PJ_00001206-RA, DI_PJ_00003954-RA, DI_PJ_00003955-RA, DI_PJ_00003956-RA, DI_PJ_00003978-RA, DI_PJ_00003983-RA, DI_PJ_00003985-RA, DI_PJ_00003986-RA, DI_PJ_00003989-RA, DI_PJ_00003991-RA, DI_PJ_00003992-RA, DI_PJ_00011528-RA, DI_PJ_00011644-RA, DI_PJ_00011645-RA, DI_PJ_00011656-RA, DI_PJ_00011657-RA	KAK5577480.1
OG0000031	DDB0230074|DDB_G0283931, DDB0230076|DDB_G0284001, DDB0230077|DDB_G0293902, DDB0230079|DDB_G0270572, DDB0349764|DDB_G0293912	DD_AX2_00003873-RA, DD_AX2_00003875-RA, DD_AX2_00008132-RA, DD_AX2_00008554-RA, DD_AX2_00008555-RA, DD_AX2_00008556-RA, DD_AX2_00008557-RA, DD_AX2_00009142-RA, DD_AX2_00009145-RA, DD_AX2_00009151-RA, DD_AX2_00009155-RA, DD_AX2_00009978-RA	DD_CR_00000538-RA, DD_CR_00007449-RA, DD_CR_00007450-RA, DD_CR_00007451-RA, DD_CR_00007458-RA, DD_CR_00008166-RA, DD_CR_00011857-RA, DD_CR_00011858-RA	DD_OT_00001939-RA, DD_OT_00001940-RA, DD_OT_00001941-RA, DD_OT_00004190-RA, DD_OT_00006974-RA, DD_OT_00007707-RA, DD_OT_00007708-RA, DD_OT_00007711-RA	DD_M4_00006850-RA, DD_M4_00008669-RA, DD_M4_00008672-RA, DD_M4_00009385-RA, DD_M4_00009446-RA, DD_M4_00011200-RA, DD_M4_00011867-RA, DD_M4_00011868-RA	DD_S6_00007152-RA, DD_S6_00007830-RA, DD_S6_00007831-RA, DD_S6_00009462-RA, DD_S6_00009463-RA, DD_S6_00009464-RA, DD_S6_00009467-RA, DD_S6_00012454-RA, DD_S6_00012456-RA	DC_KG_00001512-RA, DC_KG_00001523-RA, DC_KG_00007165-RA, DC_KG_00007166-RA, DC_KG_00007169-RA, DC_KG_00009886-RA, DC_KG_00011036-RA, DC_KG_00011037-RA	DC_CF_00001261-RA, DC_CF_00001272-RA, DC_CF_00007518-RA, DC_CF_00007519-RA, DC_CF_00009780-RA, DC_CF_00010380-RA, DC_CF_00010383-RA, DC_CF_00010384-RA, DC_CF_00010385-RA	DC_GS_00000483-RA, DC_GS_00000484-RA, DC_GS_00003070-RA, DC_GS_00007971-RA, DC_GS_00007972-RA, DC_GS_00007975-RA, DC_GS_00010220-RA	DDIM_AR_00000204-RA, DDIM_AR_00000596-RA, DDIM_AR_00000598-RA, DDIM_AR_00002872-RA, DDIM_AR_00003086-RA, DDIM_AR_00004001-RA, DDIM_AR_00004014-RA, DDIM_AR_00005224-RA, DDIM_AR_00005630-RA, DDIM_AR_00006556-RA, DDIM_AR_00008940-RA, DDIM_AR_00009762-RA, DDIM_AR_00009765-RA, DDIM_AR_00011774-RA, DDIM_AR_00012139-RA	DI_PJ_00001520-RA, DI_PJ_00001522-RA, DI_PJ_00001524-RA, DI_PJ_00001541-RA, DI_PJ_00008008-RA	KAK5581871.1
OG0000032	DDB0185092|DDB_G0272815, DDB0214999|DDB_G0278721, DDB0215002|DDB_G0279185, DDB0215005|DDB_G0279187, DDB0220784|DDB_G0283867, DDB0305433|DDB_G0278401, DDB0348384|DDB_G0278787	DD_AX2_00000333-RA, DD_AX2_00000462-RA, DD_AX2_00000463-RA, DD_AX2_00000662-RA, DD_AX2_00000668-RA, DD_AX2_00003955-RA, DD_AX2_00008782-RA	DD_CR_00006047-RA, DD_CR_00006174-RA, DD_CR_00006362-RA, DD_CR_00006368-RA, DD_CR_00012076-RA	DD_OT_00002165-RA, DD_OT_00002583-RA, DD_OT_00002711-RA, DD_OT_00002901-RA, DD_OT_00002907-RA, DD_OT_00006894-RA	DD_M4_00000607-RA, DD_M4_00000741-RA, DD_M4_00000941-RA, DD_M4_00000946-RA, DD_M4_00009541-RA, DD_M4_00011645-RA	DD_S6_00003936-RA, DD_S6_00004063-RA, DD_S6_00004064-RA, DD_S6_00004267-RA, DD_S6_00004272-RA, DD_S6_00008367-RA, DD_S6_00010719-RA	DC_KG_00001587-RA, DC_KG_00005731-RA, DC_KG_00005732-RA, DC_KG_00005858-RA, DC_KG_00005859-RA, DC_KG_00006057-RA, DC_KG_00006064-RA, DC_KG_00010797-RA, DC_KG_00010801-RA	DC_CF_00001197-RA, DC_CF_00005275-RA, DC_CF_00005276-RA, DC_CF_00005399-RA, DC_CF_00005400-RA, DC_CF_00005401-RA, DC_CF_00006561-RA, DC_CF_00006565-RA, DC_CF_00008832-RA, DC_CF_00008837-RA	DC_GS_00000267-RA, DC_GS_00000271-RA, DC_GS_00002999-RA, DC_GS_00006582-RA, DC_GS_00006583-RA, DC_GS_00006584-RA, DC_GS_00006710-RA, DC_GS_00006711-RA, DC_GS_00006900-RA, DC_GS_00006905-RA	DDIM_AR_00002861-RA, DDIM_AR_00003958-RA, DDIM_AR_00008592-RA, DDIM_AR_00010167-RA, DDIM_AR_00010172-RA, DDIM_AR_00010950-RA, DDIM_AR_00010957-RA, DDIM_AR_00012502-RA	DI_PJ_00001613-RA, DI_PJ_00008378-RA, DI_PJ_00008385-RA, DI_PJ_00008579-RA, DI_PJ_00008580-RA, DI_PJ_00008717-RA, DI_PJ_00008718-RA, DI_PJ_00009304-RA, DI_PJ_00009311-RA	KAK5575155.1, KAK5575179.1, KAK5581385.1, KAK5582686.1, KAK5582706.1, KAK5582886.1
OG0000033	DDB0304787|DDB_G0267654, DDB0304788|DDB_G0268304, DDB0304789|DDB_G0268490, DDB0304807|DDB_G0268284, DDB0348352|DDB_G0283129	DD_AX2_00002381-RA, DD_AX2_00004224-RA, DD_AX2_00011368-RA, DD_AX2_00011426-RA, DD_AX2_00011427-RA, DD_AX2_00011428-RA, DD_AX2_00011429-RA, DD_AX2_00011445-RA	DD_CR_00000153-RA, DD_CR_00002006-RA, DD_CR_00002831-RA, DD_CR_00009083-RA, DD_CR_00009102-RA, DD_CR_00009127-RA, DD_CR_00009146-RA, DD_CR_00009167-RA, DD_CR_00009168-RA	DD_OT_00004714-RA, DD_OT_00010872-RA, DD_OT_00010930-RA, DD_OT_00010931-RA, DD_OT_00010932-RA, DD_OT_00010950-RA, DD_OT_00011009-RA	DD_M4_00000170-RA, DD_M4_00002606-RA, DD_M4_00002607-RA, DD_M4_00007479-RA, DD_M4_00007514-RA, DD_M4_00007515-RA, DD_M4_00007518-RA, DD_M4_00007528-RA, DD_M4_00007531-RA, DD_M4_00007532-RA, DD_M4_00007533-RA, DD_M4_00007573-RA, DD_M4_00007575-RA, DD_M4_00007576-RA, DD_M4_00007593-RA, DD_M4_00007611-RA, DD_M4_00007623-RA, DD_M4_00007624-RA, DD_M4_00007625-RA, DD_M4_00012219-RA, DD_M4_00012462-RA	DD_S6_00008676-RA, DD_S6_00011127-RA, DD_S6_00011128-RA, DD_S6_00011146-RA, DD_S6_00011147-RA, DD_S6_00011148-RA	DC_KG_00001826-RA, DC_KG_00008994-RA, DC_KG_00008995-RA, DC_KG_00008996-RA, DC_KG_00008997-RA	DC_CF_00000961-RA, DC_CF_00010143-RA	DC_GS_00002764-RA, DC_GS_00011071-RA, DC_GS_00011072-RA	DDIM_AR_00009152-RA, DDIM_AR_00012004-RA	DI_PJ_00000307-RA, DI_PJ_00001767-RA, DI_PJ_00001843-RA, DI_PJ_00009896-RA, DI_PJ_00010969-RA, DI_PJ_00011106-RA, DI_PJ_00011107-RA, DI_PJ_00011405-RA	KAK5574768.1, KAK5574815.1, KAK5574816.1, KAK5574818.1, KAK5574824.1, KAK5574825.1, KAK5581516.1, KAK5581517.1, KAK5581518.1, KAK5581539.1, KAK5581540.1, KAK5581541.1, KAK5581542.1, KAK5581625.1
OG0000034	DDB0232336|DDB_G0282183, DDB0232338|DDB_G0270354, DDB0232339|DDB_G0287087, DDB0232342|DDB_G0282353	DD_AX2_00001989-RA, DD_AX2_00002072-RA, DD_AX2_00002074-RA, DD_AX2_00002398-RA, DD_AX2_00006137-RA, DD_AX2_00009371-RA	DD_CR_00001988-RA, DD_CR_00003809-RA, DD_CR_00007588-RA, DD_CR_00009935-RA, DD_CR_00010022-RA, DD_CR_00010023-RA, DD_CR_00010024-RA, DD_CR_00010347-RA	DD_OT_00003604-RA, DD_OT_00005600-RA, DD_OT_00008802-RA, DD_OT_00008804-RA, DD_OT_00008805-RA, DD_OT_00008890-RA, DD_OT_00010389-RA	DD_M4_00002617-RA, DD_M4_00006704-RA, DD_M4_00006791-RA, DD_M4_00006795-RA, DD_M4_00007384-RA, DD_M4_00010474-RA, DD_M4_00010591-RA	DD_S6_00002022-RA, DD_S6_00002601-RA, DD_S6_00004985-RA, DD_S6_00004986-RA, DD_S6_00004987-RA, DD_S6_00005070-RA, DD_S6_00011450-RA	DC_KG_00000053-RA, DC_KG_00003310-RA, DC_KG_00003449-RA, DC_KG_00003450-RA, DC_KG_00003452-RA, DC_KG_00003835-RA, DC_KG_00010455-RA	DC_CF_00000037-RA, DC_CF_00002367-RA, DC_CF_00002500-RA, DC_CF_00002501-RA, DC_CF_00002504-RA, DC_CF_00007337-RA, DC_CF_00009568-RA	DC_GS_00001057-RA, DC_GS_00001425-RA, DC_GS_00004473-RA, DC_GS_00005907-RA, DC_GS_00006038-RA, DC_GS_00006039-RA, DC_GS_00006040-RA, DC_GS_00009673-RA	DDIM_AR_00000123-RA, DDIM_AR_00006501-RA, DDIM_AR_00006947-RA, DDIM_AR_00007314-RA, DDIM_AR_00007316-RA, DDIM_AR_00007317-RA, DDIM_AR_00007321-RA, DDIM_AR_00009360-RA, DDIM_AR_00009365-RA, DDIM_AR_00009460-RA, DDIM_AR_00011586-RA	DI_PJ_00000562-RA, DI_PJ_00005196-RA, DI_PJ_00005197-RA, DI_PJ_00005328-RA, DI_PJ_00005329-RA, DI_PJ_00005330-RA, DI_PJ_00005331-RA, DI_PJ_00005357-RA, DI_PJ_00005389-RA, DI_PJ_00007434-RA, DI_PJ_00007518-RA	KAK5575421.1, KAK5575462.1, KAK5584579.1, KAK5584713.1, KAK5584714.1, KAK5584715.1
OG0000035	DDB0304749|DDB_G0283335, DDB0304750|DDB_G0283317, DDB0304791|DDB_G0283249	DD_AX2_00003939-RA, DD_AX2_00004135-RA, DD_AX2_00004146-RA, DD_AX2_00004189-RA, DD_AX2_00004296-RA	DD_CR_00000194-RA, DD_CR_00000195-RA, DD_CR_00000199-RA, DD_CR_00000205-RA, DD_CR_00000246-RA, DD_CR_00000247-RA, DD_CR_00000250-RA, DD_CR_00000263-RA, DD_CR_00000264-RA, DD_CR_00000266-RA, DD_CR_00000268-RA, DD_CR_00000320-RA, DD_CR_00000323-RA, DD_CR_00000473-RA, DD_CR_00011423-RA	DD_OT_00001447-RA, DD_OT_00006753-RA, DD_OT_00006754-RA, DD_OT_00006909-RA, DD_OT_00010973-RA, DD_OT_00010974-RA, DD_OT_00010975-RA, DD_OT_00011726-RA, DD_OT_00011727-RA, DD_OT_00011728-RA, DD_OT_00011730-RA, DD_OT_00011731-RA, DD_OT_00011733-RA, DD_OT_00011735-RA, DD_OT_00011748-RA, DD_OT_00011750-RA, DD_OT_00011752-RA	DD_M4_00000093-RA, DD_M4_00000145-RA, DD_M4_00000233-RA, DD_M4_00000986-RA, DD_M4_00009525-RA	DD_S6_00005908-RA, DD_S6_00008550-RA, DD_S6_00008553-RA, DD_S6_00008556-RA, DD_S6_00008614-RA, DD_S6_00008616-RA, DD_S6_00008620-RA, DD_S6_00008621-RA, DD_S6_00008625-RA, DD_S6_00008627-RA, DD_S6_00008630-RA, DD_S6_00008635-RA, DD_S6_00008640-RA	DC_KG_00001663-RA, DC_KG_00001798-RA, DC_KG_00001799-RA, DC_KG_00001800-RA, DC_KG_00001801-RA	DC_CF_00000984-RA, DC_CF_00000988-RA, DC_CF_00000989-RA, DC_CF_00000990-RA, DC_CF_00001121-RA, DC_CF_00009281-RA, DC_CF_00009283-RA	DC_GS_00002786-RA, DC_GS_00002790-RA, DC_GS_00002791-RA, DC_GS_00002792-RA, DC_GS_00002923-RA		DI_PJ_00001752-RA, DI_PJ_00001788-RA, DI_PJ_00001835-RA, DI_PJ_00001837-RA, DI_PJ_00001838-RA, DI_PJ_00001840-RA, DI_PJ_00001858-RA, DI_PJ_00007315-RA, DI_PJ_00010960-RA	KAK5581604.1, KAK5581605.1, KAK5581655.1, KAK5581656.1, KAK5581669.1
OG0000036	DDB0306706|DDB_G0290805, DDB0306707|DDB_G0290823, DDB0306827|DDB_G0290821, DDB0306941|DDB_G0279971, DDB0346583|DDB_G0289837	DD_AX2_00001049-RA, DD_AX2_00005586-RA, DD_AX2_00005590-RA, DD_AX2_00006045-RA, DD_AX2_00006051-RA, DD_AX2_00006052-RA	DD_CR_00003260-RA, DD_CR_00003264-RA, DD_CR_00003732-RA, DD_CR_00003733-RA, DD_CR_00003735-RA, DD_CR_00003737-RA, DD_CR_00010646-RA	DD_OT_00005142-RA, DD_OT_00005146-RA, DD_OT_00006208-RA, DD_OT_00010467-RA, DD_OT_00010469-RA	DD_M4_00002676-RA, DD_M4_00002677-RA, DD_M4_00002681-RA, DD_M4_00002682-RA, DD_M4_00003162-RA, DD_M4_00003168-RA, DD_M4_00010155-RA	DD_S6_00002484-RA, DD_S6_00002488-RA, DD_S6_00002489-RA, DD_S6_00002490-RA, DD_S6_00002499-RA, DD_S6_00002501-RA, DD_S6_00002503-RA, DD_S6_00009188-RA, DD_S6_00009189-RA, DD_S6_00011840-RA, DD_S6_00011844-RA, DD_S6_00011845-RA, DD_S6_00011846-RA	DC_KG_00002399-RA, DC_KG_00002400-RA, DC_KG_00003889-RA, DC_KG_00003890-RA, DC_KG_00003892-RA, DC_KG_00004279-RA, DC_KG_00004283-RA	DC_CF_00000091-RA, DC_CF_00000092-RA, DC_CF_00000094-RA, DC_CF_00000485-RA, DC_CF_00000489-RA, DC_CF_00003953-RA, DC_CF_00003954-RA	DC_GS_00001498-RA, DC_GS_00001502-RA, DC_GS_00005040-RA, DC_GS_00005041-RA	DDIM_AR_00000208-RA, DDIM_AR_00000213-RA, DDIM_AR_00000220-RA, DDIM_AR_00000223-RA, DDIM_AR_00000226-RA, DDIM_AR_00000690-RA, DDIM_AR_00000694-RA, DDIM_AR_00005950-RA, DDIM_AR_00011902-RA	DI_PJ_00003184-RA, DI_PJ_00003596-RA, DI_PJ_00003597-RA, DI_PJ_00003598-RA, DI_PJ_00003599-RA, DI_PJ_00003600-RA, DI_PJ_00003601-RA, DI_PJ_00003602-RA, DI_PJ_00003603-RA, DI_PJ_00004337-RA, DI_PJ_00004338-RA, DI_PJ_00008120-RA, DI_PJ_00009959-RA	KAK5579417.1, KAK5579818.1, KAK5580493.1
OG0000037	DDB0305956|DDB_G0289399, DDB0306867|DDB_G0276309, DDB0347180|DDB_G0287667	DD_AX2_00004558-RA, DD_AX2_00005308-RA, DD_AX2_00005371-RA, DD_AX2_00007294-RA, DD_AX2_00007318-RA, DD_AX2_00007319-RA, DD_AX2_00007912-RA, DD_AX2_00009735-RA	DD_CR_00002281-RA, DD_CR_00002282-RA, DD_CR_00002283-RA, DD_CR_00002285-RA, DD_CR_00002286-RA, DD_CR_00002288-RA, DD_CR_00004603-RA, DD_CR_00004629-RA	DD_OT_00000522-RA, DD_OT_00000549-RA, DD_OT_00005357-RA, DD_OT_00011220-RA, DD_OT_00011221-RA, DD_OT_00011222-RA, DD_OT_00011223-RA, DD_OT_00011224-RA, DD_OT_00011225-RA, DD_OT_00011226-RA, DD_OT_00011227-RA, DD_OT_00011228-RA	DD_M4_00004158-RA, DD_M4_00004160-RA, DD_M4_00005403-RA, DD_M4_00005459-RA, DD_M4_00010034-RA	DD_S6_00000904-RA, DD_S6_00000930-RA, DD_S6_00010383-RA, DD_S6_00010414-RA, DD_S6_00012385-RA, DD_S6_00012386-RA, DD_S6_00012394-RA	DC_KG_00002452-RA, DC_KG_00002453-RA, DC_KG_00002459-RA, DC_KG_00003494-RA, DC_KG_00003495-RA, DC_KG_00007856-RA	DC_CF_00002549-RA, DC_CF_00002550-RA, DC_CF_00003999-RA, DC_CF_00004000-RA, DC_CF_00004001-RA, DC_CF_00004003-RA, DC_CF_00004005-RA, DC_CF_00004011-RA, DC_CF_00005164-RA	DC_GS_00005000-RA, DC_GS_00005084-RA, DC_GS_00005086-RA, DC_GS_00005087-RA, DC_GS_00005089-RA, DC_GS_00005090-RA, DC_GS_00005091-RA, DC_GS_00005092-RA, DC_GS_00005093-RA, DC_GS_00005096-RA	DDIM_AR_00002104-RA, DDIM_AR_00006029-RA, DDIM_AR_00006031-RA	DI_PJ_00002233-RA, DI_PJ_00002234-RA, DI_PJ_00002235-RA	KAK5583909.1, KAK5583910.1, KAK5583911.1, KAK5583912.1, KAK5583913.1, KAK5583914.1, KAK5583915.1, KAK5583916.1, KAK5583917.1, KAK5583918.1, KAK5583920.1, KAK5584753.1
OG0000038	DDB0307827|DDB_G0272376, DDB0347793|DDB_G0275721, DDB0347794|DDB_G0268772, DDB0348872|DDB_G0272252	DD_AX2_00004909-RA, DD_AX2_00005591-RA, DD_AX2_00008499-RA, DD_AX2_00008500-RA, DD_AX2_00010378-RA, DD_AX2_00010406-RA	DD_CR_00003233-RA, DD_CR_00007610-RA, DD_CR_00008451-RA, DD_CR_00010009-RA, DD_CR_00010222-RA, DD_CR_00010294-RA, DD_CR_00011802-RA	DD_OT_00000444-RA, DD_OT_00001887-RA, DD_OT_00001888-RA, DD_OT_00001889-RA, DD_OT_00003628-RA, DD_OT_00003895-RA, DD_OT_00004398-RA, DD_OT_00004431-RA, DD_OT_00005107-RA, DD_OT_00005181-RA, DD_OT_00008539-RA, DD_OT_00008567-RA, DD_OT_00008791-RA	DD_M4_00001390-RA, DD_M4_00007979-RA, DD_M4_00008009-RA, DD_M4_00008039-RA, DD_M4_00008168-RA, DD_M4_00008289-RA, DD_M4_00009200-RA, DD_M4_00010747-RA, DD_M4_00011281-RA, DD_M4_00011307-RA, DD_M4_00011922-RA	DD_S6_00000123-RA, DD_S6_00002771-RA, DD_S6_00004282-RA, DD_S6_00004578-RA, DD_S6_00005902-RA, DD_S6_00006147-RA, DD_S6_00007887-RA, DD_S6_00007888-RA, DD_S6_00011395-RA, DD_S6_00011659-RA, DD_S6_00012359-RA	DC_KG_00006273-RA, DC_KG_00007504-RA, DC_KG_00011090-RA, DC_KG_00011091-RA	DC_CF_00003414-RA, DC_CF_00006424-RA, DC_CF_00006426-RA, DC_CF_00007465-RA, DC_CF_00007466-RA, DC_CF_00009430-RA	DC_GS_00000539-RA, DC_GS_00005557-RA, DC_GS_00007376-RA	DDIM_AR_00008918-RA, DDIM_AR_00008919-RA, DDIM_AR_00008934-RA, DDIM_AR_00008942-RA, DDIM_AR_00008949-RA, DDIM_AR_00008950-RA, DDIM_AR_00009817-RA, DDIM_AR_00009818-RA	DI_PJ_00001417-RA, DI_PJ_00001703-RA, DI_PJ_00003013-RA, DI_PJ_00004961-RA, DI_PJ_00006837-RA, DI_PJ_00007922-RA, DI_PJ_00009588-RA, DI_PJ_00009589-RA	KAK5574657.1, KAK5574907.1, KAK5576720.1
OG0000039	DDB0237866|DDB_G0282285, DDB0237867|DDB_G0295673, DDB0309104|DDB_G0287067, DDB0346940|DDB_G0289101, DDB0347878|DDB_G0279103	DD_AX2_00000622-RA, DD_AX2_00002014-RA, DD_AX2_00002015-RA, DD_AX2_00002409-RA	DD_CR_00001977-RA, DD_CR_00006329-RA, DD_CR_00009961-RA, DD_CR_00009962-RA	DD_OT_00002869-RA, DD_OT_00005611-RA, DD_OT_00008863-RA, DD_OT_00008864-RA	DD_M4_00000909-RA, DD_M4_00006729-RA, DD_M4_00006730-RA, DD_M4_00007396-RA	DD_S6_00002008-RA, DD_S6_00004235-RA, DD_S6_00005041-RA, DD_S6_00005042-RA	DC_KG_00000044-RA, DC_KG_00003388-RA, DC_KG_00003389-RA	DC_CF_00002440-RA, DC_CF_00002441-RA, DC_CF_00007346-RA	DC_GS_00001921-RA, DC_GS_00004482-RA, DC_GS_00005980-RA, DC_GS_00005981-RA	DDIM_AR_00001161-RA, DDIM_AR_00001241-RA, DDIM_AR_00001744-RA, DDIM_AR_00002010-RA, DDIM_AR_00002011-RA, DDIM_AR_00002049-RA, DDIM_AR_00002056-RA, DDIM_AR_00002664-RA, DDIM_AR_00002746-RA, DDIM_AR_00002747-RA, DDIM_AR_00002926-RA, DDIM_AR_00003578-RA, DDIM_AR_00003579-RA, DDIM_AR_00003669-RA, DDIM_AR_00004274-RA, DDIM_AR_00004275-RA, DDIM_AR_00004549-RA, DDIM_AR_00004669-RA, DDIM_AR_00004670-RA, …	DI_PJ_00000057-RA, DI_PJ_00003533-RA, DI_PJ_00005274-RA	KAK5579023.1, KAK5580042.1, KAK5582732.1, KAK5584668.1, KAK5584669.1
OG0000040		DD_AX2_00004032-RA	DD_CR_00002043-RA, DD_CR_00002049-RA, DD_CR_00002067-RA, DD_CR_00003933-RA, DD_CR_00007501-RA, DD_CR_00007512-RA, DD_CR_00010296-RA, DD_CR_00010300-RA, DD_CR_00012162-RA	DD_OT_00002474-RA, DD_OT_00005555-RA, DD_OT_00006807-RA, DD_OT_00007752-RA, DD_OT_00007755-RA, DD_OT_00011484-RA, DD_OT_00011500-RA, DD_OT_00011787-RA, DD_OT_00013334-RA	DD_M4_00006851-RA	DD_S6_00001062-RA, DD_S6_00001064-RA, DD_S6_00001068-RA, DD_S6_00001649-RA, DD_S6_00002237-RA, DD_S6_00002239-RA, DD_S6_00002243-RA, DD_S6_00002702-RA, DD_S6_00002705-RA, DD_S6_00002707-RA, DD_S6_00002712-RA, DD_S6_00002738-RA, DD_S6_00002740-RA, DD_S6_00004786-RA, DD_S6_00004788-RA, DD_S6_00010318-RA, DD_S6_00011367-RA, DD_S6_00011373-RA, DD_S6_00011623-RA, DD_S6_00011625-RA	DC_KG_00000319-RA, DC_KG_00001038-RA, DC_KG_00002777-RA, DC_KG_00002783-RA, DC_KG_00004392-RA, DC_KG_00004823-RA, DC_KG_00006212-RA, DC_KG_00008439-RA, DC_KG_00009338-RA	DC_CF_00000587-RA, DC_CF_00001747-RA, DC_CF_00001832-RA, DC_CF_00001838-RA, DC_CF_00005704-RA, DC_CF_00007074-RA, DC_CF_00008164-RA, DC_CF_00008450-RA	DC_GS_00000300-RA, DC_GS_00001587-RA, DC_GS_00002024-RA, DC_GS_00003509-RA, DC_GS_00003512-RA, DC_GS_00005392-RA, DC_GS_00007081-RA, DC_GS_00007532-RA, DC_GS_00009203-RA, DC_GS_00010455-RA	DDIM_AR_00000819-RA, DDIM_AR_00002399-RA, DDIM_AR_00004155-RA, DDIM_AR_00004168-RA, DDIM_AR_00006983-RA, DDIM_AR_00006994-RA, DDIM_AR_00008469-RA, DDIM_AR_00009922-RA, DDIM_AR_00010155-RA, DDIM_AR_00010933-RA, DDIM_AR_00012211-RA		KAK5576465.1, KAK5581370.1
OG0000041	DDB0214838|DDB_G0273257, DDB0252586|DDB_G0278243, DDB0252587|DDB_G0288475, DDB0304435|DDB_G0273669, DDB0304436|DDB_G0286311, DDB0304437|DDB_G0286897, DDB0304438|DDB_G0278975	DD_AX2_00000237-RA, DD_AX2_00000562-RA, DD_AX2_00002487-RA, DD_AX2_00002753-RA, DD_AX2_00004933-RA, DD_AX2_00008998-RA	DD_CR_00001641-RA, DD_CR_00001897-RA, DD_CR_00002640-RA, DD_CR_00005949-RA, DD_CR_00006272-RA, DD_CR_00012252-RA	DD_OT_00002383-RA, DD_OT_00002488-RA, DD_OT_00002811-RA, DD_OT_00005695-RA, DD_OT_00005951-RA, DD_OT_00008042-RA	DD_M4_00000508-RA, DD_M4_00000847-RA, DD_M4_00002460-RA, DD_M4_00003799-RA, DD_M4_00007251-RA, DD_M4_00011428-RA	DD_S6_00001672-RA, DD_S6_00001926-RA, DD_S6_00003838-RA, DD_S6_00004175-RA, DD_S6_00005761-RA, DD_S6_00009851-RA	DC_KG_00000135-RA, DC_KG_00000387-RA, DC_KG_00004886-RA, DC_KG_00005049-RA, DC_KG_00005636-RA, DC_KG_00005963-RA, DC_KG_00010596-RA	DC_CF_00005496-RA, DC_CF_00007260-RA, DC_CF_00008226-RA, DC_CF_00008927-RA, DC_CF_00010584-RA, DC_CF_00011058-RA, DC_CF_00011367-RA	DC_GS_00000075-RA, DC_GS_00000791-RA, DC_GS_00002092-RA, DC_GS_00002251-RA, DC_GS_00004151-RA, DC_GS_00004392-RA, DC_GS_00006489-RA, DC_GS_00006809-RA	DDIM_AR_00001339-RA, DDIM_AR_00007742-RA, DDIM_AR_00008696-RA, DDIM_AR_00010372-RA, DDIM_AR_00011062-RA, DDIM_AR_00012128-RA	DI_PJ_00000156-RA, DI_PJ_00000415-RA, DI_PJ_00000638-RA, DI_PJ_00002388-RA, DI_PJ_00002570-RA, DI_PJ_00006646-RA, DI_PJ_00006647-RA, DI_PJ_00008479-RA, DI_PJ_00009007-RA	KAK5575391.1, KAK5578897.1, KAK5579699.1, KAK5580096.1, KAK5580320.1, KAK5582784.1
OG0000042	DDB0190260|DDB_G0269434, DDB0307738|DDB_G0282883	DD_AX2_00002332-RA, DD_AX2_00010114-RA, DD_AX2_00012287-RA	DD_CR_00002016-RA, DD_CR_00008352-RA, DD_CR_00010287-RA, DD_CR_00010314-RA, DD_CR_00010968-RA, DD_CR_00012147-RA, DD_CR_00012962-RA	DD_OT_00001489-RA, DD_OT_00004272-RA, DD_OT_00004399-RA, DD_OT_00008544-RA, DD_OT_00009467-RA, DD_OT_00009553-RA, DD_OT_00009558-RA, DD_OT_00011609-RA, DD_OT_00011980-RA, DD_OT_00012731-RA	DD_M4_00000536-RA, DD_M4_00001384-RA, DD_M4_00002064-RA, DD_M4_00005554-RA, DD_M4_00006635-RA, DD_M4_00007023-RA, DD_M4_00008495-RA, DD_M4_00008497-RA, DD_M4_00009191-RA, DD_M4_00010411-RA, DD_M4_00010982-RA, DD_M4_00011676-RA, DD_M4_00012214-RA	DD_S6_00002360-RA, DD_S6_00002399-RA, DD_S6_00002535-RA, DD_S6_00002570-RA, DD_S6_00008133-RA, DD_S6_00008394-RA, DD_S6_00008663-RA, DD_S6_00008829-RA, DD_S6_00010416-RA, DD_S6_00010622-RA, DD_S6_00010639-RA, DD_S6_00010969-RA, DD_S6_00012388-RA	DC_KG_00010659-RA	DC_CF_00010646-RA		DDIM_AR_00000263-RA, DDIM_AR_00000409-RA, DDIM_AR_00000448-RA, DDIM_AR_00002504-RA, DDIM_AR_00002854-RA, DDIM_AR_00002935-RA, DDIM_AR_00004161-RA, DDIM_AR_00004916-RA, DDIM_AR_00005634-RA, DDIM_AR_00007171-RA, DDIM_AR_00007318-RA, DDIM_AR_00007400-RA, DDIM_AR_00007996-RA, DDIM_AR_00008510-RA, DDIM_AR_00008900-RA, DDIM_AR_00008946-RA, DDIM_AR_00009410-RA, DDIM_AR_00009417-RA, DDIM_AR_00011268-RA, …	DI_PJ_00010497-RA	KAK5577894.1, KAK5579509.1, KAK5579511.1, KAK5579649.1, KAK5579708.1, KAK5582868.1
OG0000043	DDB0252683|DDB_G0295819, DDB0307384|DDB_G0267938, DDB0347983|DDB_G0283215, DDB0348050|DDB_G0283103, DDB0348051|DDB_G0270532	DD_AX2_00004216-RA, DD_AX2_00004242-RA, DD_AX2_00008213-RA, DD_AX2_00010092-RA, DD_AX2_00011642-RA, DD_AX2_00011643-RA, DD_AX2_00011651-RA, DD_AX2_00012171-RA	DD_CR_00000162-RA, DD_CR_00000163-RA, DD_CR_00008884-RA, DD_CR_00008894-RA, DD_CR_00011521-RA	DD_OT_00001611-RA, DD_OT_00010999-RA, DD_OT_00011000-RA, DD_OT_00011291-RA, DD_OT_00011299-RA	DD_M4_00000161-RA, DD_M4_00007816-RA, DD_M4_00007817-RA, DD_M4_00007818-RA, DD_M4_00007819-RA, DD_M4_00007828-RA, DD_M4_00007829-RA, DD_M4_00012227-RA, DD_M4_00012229-RA	DD_S6_00006453-RA, DD_S6_00008177-RA, DD_S6_00008179-RA, DD_S6_00008657-RA, DD_S6_00008661-RA, DD_S6_00008668-RA, DD_S6_00008669-RA	DC_KG_00001817-RA, DC_KG_00004275-RA, DC_KG_00004276-RA, DC_KG_00005495-RA, DC_KG_00008319-RA, DC_KG_00011375-RA, DC_KG_00011376-RA, DC_KG_00011380-RA	DC_CF_00005635-RA, DC_CF_00007927-RA, DC_CF_00007928-RA, DC_CF_00007932-RA, DC_CF_00010672-RA, DC_CF_00010673-RA	DC_GS_00000810-RA, DC_GS_00000814-RA, DC_GS_00002773-RA, DC_GS_00002774-RA, DC_GS_00006356-RA, DC_GS_00009092-RA	DDIM_AR_00002706-RA, DDIM_AR_00006246-RA, DDIM_AR_00006410-RA, DDIM_AR_00008243-RA, DDIM_AR_00008840-RA, DDIM_AR_00011158-RA, DDIM_AR_00011184-RA, DDIM_AR_00011185-RA, DDIM_AR_00011189-RA, DDIM_AR_00011418-RA, DDIM_AR_00011420-RA, DDIM_AR_00011421-RA, DDIM_AR_00011516-RA, DDIM_AR_00011518-RA, DDIM_AR_00011519-RA, DDIM_AR_00011520-RA	DI_PJ_00008865-RA, DI_PJ_00011646-RA	KAK5574584.1, KAK5577331.1
OG0000044	DDB0347576|DDB_G0291540, DDB0349076|DDB_G0291644	DD_AX2_00011918-RA, DD_AX2_00011920-RA, DD_AX2_00011922-RA, DD_AX2_00011926-RA	DD_CR_00010932-RA, DD_CR_00010964-RA, DD_CR_00010966-RA, DD_CR_00010971-RA, DD_CR_00010972-RA, DD_CR_00010973-RA, DD_CR_00010976-RA, DD_CR_00010981-RA, DD_CR_00010982-RA, DD_CR_00010986-RA	DD_OT_00009806-RA, DD_OT_00009807-RA, DD_OT_00009808-RA, DD_OT_00009810-RA, DD_OT_00009811-RA, DD_OT_00009813-RA, DD_OT_00009902-RA, DD_OT_00009903-RA, DD_OT_00009940-RA, DD_OT_00009941-RA, DD_OT_00009943-RA, DD_OT_00009944-RA, DD_OT_00009946-RA, DD_OT_00009948-RA, DD_OT_00009949-RA, DD_OT_00009950-RA, DD_OT_00009951-RA, DD_OT_00009952-RA, DD_OT_00009953-RA, DD_OT_00009954-RA, DD_OT_00009955-RA, …	DD_M4_00006074-RA, DD_M4_00009813-RA, DD_M4_00009814-RA, DD_M4_00009815-RA, DD_M4_00009820-RA, DD_M4_00009822-RA, DD_M4_00009828-RA, DD_M4_00009830-RA, DD_M4_00009831-RA	DD_S6_00004419-RA, DD_S6_00004420-RA, DD_S6_00004425-RA, DD_S6_00004426-RA, DD_S6_00004427-RA, DD_S6_00004429-RA, DD_S6_00004430-RA, DD_S6_00004431-RA, DD_S6_00004468-RA, DD_S6_00011539-RA	DC_KG_00002098-RA	DC_CF_00003656-RA	DC_GS_00004733-RA, DC_GS_00004885-RA, DC_GS_00010314-RA	DDIM_AR_00005679-RA, DDIM_AR_00005681-RA, DDIM_AR_00005682-RA, DDIM_AR_00005683-RA, DDIM_AR_00005690-RA, DDIM_AR_00005696-RA, DDIM_AR_00005817-RA	DI_PJ_00004000-RA, DI_PJ_00004001-RA, DI_PJ_00004002-RA, DI_PJ_00004003-RA, DI_PJ_00005900-RA, DI_PJ_00010149-RA
OG0000045	DDB0252893|DDB_G0292528, DDB0304910|DDB_G0283817, DDB0304922|DDB_G0281115, DDB0304923|DDB_G0280725	DD_AX2_00001150-RA, DD_AX2_00001377-RA, DD_AX2_00001379-RA, DD_AX2_00001381-RA, DD_AX2_00001516-RA, DD_AX2_00001518-RA, DD_AX2_00001520-RA, DD_AX2_00001756-RA, DD_AX2_00003929-RA, DD_AX2_00010937-RA	DD_CR_00000485-RA, DD_CR_00006846-RA, DD_CR_00009329-RA, DD_CR_00009332-RA, DD_CR_00009336-RA, DD_CR_00009485-RA, DD_CR_00009487-RA, DD_CR_00010542-RA	DD_OT_00003381-RA, DD_OT_00006317-RA, DD_OT_00006580-RA, DD_OT_00006583-RA, DD_OT_00006586-RA, DD_OT_00006736-RA, DD_OT_00006738-RA, DD_OT_00006739-RA, DD_OT_00006741-RA, DD_OT_00006920-RA, DD_OT_00013554-RA	DD_M4_00001465-RA, DD_M4_00006235-RA, DD_M4_00009516-RA, DD_M4_00010267-RA, DD_M4_00012489-RA, DD_M4_00012491-RA	DD_S6_00007600-RA, DD_S6_00007745-RA, DD_S6_00007747-RA, DD_S6_00007749-RA, DD_S6_00007754-RA, DD_S6_00007756-RA, DD_S6_00007764-RA, DD_S6_00011532-RA, DD_S6_00012083-RA	DC_KG_00001390-RA, DC_KG_00001405-RA, DC_KG_00001561-RA, DC_KG_00002824-RA, DC_KG_00006555-RA	DC_CF_00001223-RA, DC_CF_00001378-RA, DC_CF_00001393-RA, DC_CF_00001876-RA, DC_CF_00003139-RA	DC_GS_00003024-RA, DC_GS_00003171-RA, DC_GS_00003186-RA, DC_GS_00005432-RA, DC_GS_00007381-RA	DDIM_AR_00003352-RA, DDIM_AR_00003988-RA, DDIM_AR_00004175-RA, DDIM_AR_00008318-RA	DI_PJ_00001414-RA, DI_PJ_00001640-RA, DI_PJ_00001641-RA, DI_PJ_00004694-RA, DI_PJ_00006258-RA	KAK5581204.1, KAK5581412.1, KAK5581413.1, KAK5582290.1, KAK5584136.1
OG0000046	DDB0201601|DDB_G0294040, DDB0201602|DDB_G0294076, DDB0201603|DDB_G0294074, DDB0201604|DDB_G0294072, DDB0201605|DDB_G0294036, DDB0201606|DDB_G0294044, DDB0201607|DDB_G0294070	DD_AX2_00012352-RA, DD_AX2_00012353-RA, DD_AX2_00012354-RA, DD_AX2_00012376-RA, DD_AX2_00012377-RA, DD_AX2_00012378-RA, DD_AX2_00012379-RA, DD_AX2_00012402-RA, DD_AX2_00012403-RA, DD_AX2_00012404-RA, DD_AX2_00012446-RA	DD_CR_00012747-RA, DD_CR_00012748-RA	DD_OT_00013098-RA, DD_OT_00013099-RA, DD_OT_00013100-RA, DD_OT_00013101-RA, DD_OT_00013390-RA, DD_OT_00013391-RA, DD_OT_00013398-RA, DD_OT_00013399-RA	DD_M4_00012553-RA, DD_M4_00012892-RA, DD_M4_00012893-RA, DD_M4_00012894-RA, DD_M4_00012896-RA, DD_M4_00012931-RA, DD_M4_00012932-RA, DD_M4_00012938-RA	DD_S6_00012920-RA, DD_S6_00012921-RA, DD_S6_00013197-RA, DD_S6_00013216-RA	DC_KG_00011540-RA, DC_KG_00011541-RA, DC_KG_00011542-RA	DC_CF_00004193-RA, DC_CF_00011504-RA, DC_CF_00011521-RA, DC_CF_00011585-RA, DC_CF_00011586-RA, DC_CF_00011587-RA, DC_CF_00011634-RA, DC_CF_00011635-RA, DC_CF_00011636-RA	DC_GS_00011533-RA, DC_GS_00011558-RA, DC_GS_00011594-RA, DC_GS_00011620-RA, DC_GS_00011634-RA, DC_GS_00011637-RA	DDIM_AR_00008982-RA, DDIM_AR_00012491-RA, DDIM_AR_00012668-RA, DDIM_AR_00012669-RA, DDIM_AR_00012723-RA	DI_PJ_00012743-RA, DI_PJ_00012744-RA, DI_PJ_00012745-RA, DI_PJ_00012746-RA, DI_PJ_00012798-RA, DI_PJ_00012799-RA, DI_PJ_00013135-RA, DI_PJ_00013136-RA	KAK5574369.1, KAK5574370.1, KAK5574371.1, KAK5574387.1, KAK5574389.1, KAK5574390.1
OG0000047	DDB0185047|DDB_G0273249, DDB0191168|DDB_G0269144, DDB0192085|DDB_G0293672, DDB0233663|DDB_G0276445, DDB0233704|DDB_G0281583, DDB0238264|DDB_G0273623, DDB0305338|DDB_G0293674, DDB0305339|DDB_G0293678	DD_AX2_00001726-RA, DD_AX2_00007428-RA, DD_AX2_00009019-RA, DD_AX2_00009251-RA, DD_AX2_00009252-RA, DD_AX2_00009474-RA	DD_CR_00004491-RA, DD_CR_00007363-RA, DD_CR_00007364-RA, DD_CR_00007694-RA, DD_CR_00012231-RA	DD_OT_00000403-RA, DD_OT_00002405-RA, DD_OT_00003710-RA, DD_OT_00007620-RA, DD_OT_00007621-RA	DD_M4_00005552-RA, DD_M4_00006432-RA, DD_M4_00008759-RA, DD_M4_00008760-RA, DD_M4_00008761-RA, DD_M4_00010700-RA, DD_M4_00011406-RA	DD_S6_00001035-RA, DD_S6_00006658-RA, DD_S6_00007393-RA, DD_S6_00009365-RA, DD_S6_00009369-RA, DD_S6_00009372-RA, DD_S6_00009374-RA, DD_S6_00009908-RA	DC_KG_00003107-RA, DC_KG_00007080-RA, DC_KG_00007081-RA, DC_KG_00007745-RA, DC_KG_00010357-RA, DC_KG_00010574-RA	DC_CF_00002160-RA, DC_CF_00009279-RA, DC_CF_00009665-RA, DC_CF_00010468-RA, DC_CF_00010469-RA, DC_CF_00010561-RA	DC_GS_00000056-RA, DC_GS_00005711-RA, DC_GS_00007889-RA, DC_GS_00007890-RA, DC_GS_00008532-RA, DC_GS_00009770-RA	DDIM_AR_00002228-RA, DDIM_AR_00007047-RA, DDIM_AR_00009481-RA, DDIM_AR_00010393-RA, DDIM_AR_00011690-RA, DDIM_AR_00011691-RA	DI_PJ_00004995-RA, DI_PJ_00004999-RA, DI_PJ_00005737-RA, DI_PJ_00005738-RA, DI_PJ_00007537-RA, DI_PJ_00009067-RA, DI_PJ_00010558-RA	KAK5575376.1, KAK5575528.1, KAK5577919.1, KAK5581849.1, KAK5581895.1, KAK5584367.1
OG0000048	DDB0305878|DDB_G0269506, DDB0305880|DDB_G0269504, DDB0305917|DDB_G0269508, DDB0308176|DDB_G0269530, DDB0346762|DDB_G0269534, DDB0346763|DDB_G0269536, DDB0346764|DDB_G0269538, DDB0346765|DDB_G0269540, DDB0346784|DDB_G0270076, DDB0346786|DDB_G0270078, DDB0347480|DDB_G0281999	DD_AX2_00001924-RA, DD_AX2_00009566-RA, DD_AX2_00009567-RA, DD_AX2_00010033-RA, DD_AX2_00010034-RA, DD_AX2_00010035-RA, DD_AX2_00010036-RA, DD_AX2_00010038-RA, DD_AX2_00010058-RA, DD_AX2_00010059-RA, DD_AX2_00010060-RA	DD_CR_00007787-RA, DD_CR_00008223-RA, DD_CR_00008224-RA, DD_CR_00008225-RA, DD_CR_00008246-RA, DD_CR_00009870-RA	DD_OT_00003801-RA, DD_OT_00003802-RA, DD_OT_00004249-RA, DD_OT_00004250-RA, DD_OT_00004251-RA, DD_OT_00004252-RA, DD_OT_00004270-RA, DD_OT_00004271-RA, DD_OT_00004275-RA, DD_OT_00007640-RA, DD_OT_00008174-RA	DD_M4_00002765-RA, DD_M4_00008740-RA, DD_M4_00010781-RA, DD_M4_00011252-RA, DD_M4_00011270-RA, DD_M4_00011271-RA	DD_S6_00005390-RA, DD_S6_00006763-RA, DD_S6_00007203-RA, DD_S6_00007208-RA, DD_S6_00012781-RA, DD_S6_00012782-RA, DD_S6_00012799-RA, DD_S6_00012800-RA	DC_KG_00003291-RA, DC_KG_00003650-RA, DC_KG_00009820-RA	DC_CF_00002344-RA, DC_CF_00006625-RA, DC_CF_00011235-RA	DC_GS_00005886-RA, DC_GS_00006232-RA, DC_GS_00010282-RA	DDIM_AR_00005291-RA, DDIM_AR_00005292-RA, DDIM_AR_00007244-RA	DI_PJ_00005178-RA, DI_PJ_00007988-RA, DI_PJ_00008044-RA, DI_PJ_00008089-RA, DI_PJ_00008090-RA, DI_PJ_00008091-RA, DI_PJ_00008092-RA, DI_PJ_00008093-RA	KAK5575992.1, KAK5575993.1, KAK5584570.1
OG0000049	DDB0232301|DDB_G0284429, DDB0233382|DDB_G0294589, DDB0238260|DDB_G0286845, DDB0238273|DDB_G0272466, DDB0305609|DDB_G0286849, DDB0305610|DDB_G0289167, DDB0306464|DDB_G0286861	DD_AX2_00002511-RA, DD_AX2_00002512-RA, DD_AX2_00002514-RA, DD_AX2_00002656-RA, DD_AX2_00003106-RA, DD_AX2_00003640-RA, DD_AX2_00005254-RA, DD_AX2_00008608-RA	DD_CR_00000766-RA, DD_CR_00001299-RA, DD_CR_00001872-RA, DD_CR_00001874-RA, DD_CR_00002944-RA, DD_CR_00010351-RA, DD_CR_00010362-RA, DD_CR_00011909-RA	DD_OT_00001993-RA, DD_OT_00004828-RA, DD_OT_00005718-RA, DD_OT_00005719-RA, DD_OT_00005721-RA, DD_OT_00006501-RA, DD_OT_00006512-RA, DD_OT_00007203-RA, DD_OT_00009029-RA	DD_M4_00002114-RA, DD_M4_00007276-RA, DD_M4_00007278-RA, DD_M4_00009206-RA, DD_M4_00011810-RA	DD_S6_00001902-RA, DD_S6_00001904-RA, DD_S6_00002092-RA, DD_S6_00003142-RA, DD_S6_00003480-RA, DD_S6_00005457-RA, DD_S6_00008881-RA	DC_KG_00000726-RA, DC_KG_00000728-RA, DC_KG_00000730-RA, DC_KG_00001266-RA, DC_KG_00004186-RA, DC_KG_00004746-RA	DC_CF_00000388-RA, DC_CF_00001516-RA, DC_CF_00004511-RA, DC_CF_00004513-RA, DC_CF_00004515-RA, DC_CF_00008086-RA	DC_GS_00001405-RA, DC_GS_00001947-RA, DC_GS_00003304-RA, DC_GS_00003822-RA, DC_GS_00003826-RA, DC_GS_00003828-RA	DDIM_AR_00000592-RA, DDIM_AR_00001187-RA, DDIM_AR_00004297-RA, DDIM_AR_00004824-RA, DDIM_AR_00009714-RA	DI_PJ_00000765-RA, DI_PJ_00002719-RA, DI_PJ_00005537-RA, DI_PJ_00005707-RA, DI_PJ_00009490-RA	KAK5575013.1, KAK5578982.1
OG0000050	DDB0205298|DDB_G0282253, DDB0237481|DDB_G0293810, DDB0346757|DDB_G0268836, DDB0347289|DDB_G0272288, DDB0347290|DDB_G0286157	DD_AX2_00001939-RA, DD_AX2_00003472-RA, DD_AX2_00005609-RA, DD_AX2_00008172-RA, DD_AX2_00008575-RA, DD_AX2_00009206-RA, DD_AX2_00010181-RA, DD_AX2_00010319-RA	DD_CR_00001010-RA, DD_CR_00002059-RA, DD_CR_00003283-RA, DD_CR_00004505-RA, DD_CR_00005590-RA, DD_CR_00006564-RA, DD_CR_00007053-RA, DD_CR_00008363-RA, DD_CR_00012165-RA	DD_OT_00001501-RA, DD_OT_00003102-RA, DD_OT_00004394-RA, DD_OT_00004411-RA, DD_OT_00005165-RA, DD_OT_00007301-RA, DD_OT_00010620-RA, DD_OT_00011496-RA	DD_M4_00000547-RA, DD_M4_00001341-RA, DD_M4_00002430-RA, DD_M4_00003038-RA, DD_M4_00003142-RA, DD_M4_00007516-RA, DD_M4_00007530-RA, DD_M4_00007619-RA, DD_M4_00008036-RA, DD_M4_00008558-RA, DD_M4_00008838-RA, DD_M4_00009725-RA, DD_M4_00010233-RA, DD_M4_00011613-RA, DD_M4_00012383-RA	DD_S6_00002310-RA, DD_S6_00002778-RA, DD_S6_00003253-RA, DD_S6_00003297-RA, DD_S6_00003804-RA, DD_S6_00004346-RA, DD_S6_00008346-RA, DD_S6_00008744-RA, DD_S6_00009138-RA, DD_S6_00009285-RA, DD_S6_00011504-RA, DD_S6_00011961-RA, DD_S6_00012527-RA	DC_KG_00005469-RA, DC_KG_00006840-RA, DC_KG_00008036-RA, DC_KG_00009704-RA, DC_KG_00010816-RA	DC_CF_00006737-RA		DDIM_AR_00005418-RA, DDIM_AR_00008731-RA	DI_PJ_00005248-RA, DI_PJ_00005873-RA, DI_PJ_00006968-RA, DI_PJ_00008571-RA, DI_PJ_00008971-RA, DI_PJ_00010919-RA, DI_PJ_00011182-RA	KAK5583264.1
OG0000051	DDB0201582|DDB_G0294048, DDB0201584|DDB_G0294020, DDB0201585|DDB_G0294092, DDB0201586|DDB_G0294090	DD_AX2_00012367-RA, DD_AX2_00012368-RA, DD_AX2_00012417-RA, DD_AX2_00012421-RA, DD_AX2_00012422-RA, DD_AX2_00012470-RA, DD_AX2_00012471-RA	DD_CR_00012729-RA, DD_CR_00012730-RA, DD_CR_00012731-RA, DD_CR_00012853-RA, DD_CR_00012854-RA, DD_CR_00012855-RA	DD_OT_00013118-RA, DD_OT_00013119-RA, DD_OT_00013120-RA, DD_OT_00013121-RA, DD_OT_00013247-RA, DD_OT_00013248-RA, DD_OT_00013249-RA	DD_M4_00012568-RA, DD_M4_00012569-RA, DD_M4_00012570-RA, DD_M4_00012720-RA, DD_M4_00012721-RA, DD_M4_00012895-RA	DD_S6_00013229-RA	DC_KG_00011570-RA, DC_KG_00011571-RA, DC_KG_00011572-RA	DC_CF_00010179-RA, DC_CF_00011484-RA, DC_CF_00011485-RA, DC_CF_00011486-RA, DC_CF_00011505-RA, DC_CF_00011537-RA, DC_CF_00011538-RA, DC_CF_00011539-RA, DC_CF_00011540-RA	DC_GS_00011375-RA, DC_GS_00011431-RA, DC_GS_00011432-RA, DC_GS_00011433-RA, DC_GS_00011452-RA, DC_GS_00011464-RA, DC_GS_00011465-RA, DC_GS_00011512-RA, DC_GS_00011524-RA, DC_GS_00011525-RA	DDIM_AR_00012472-RA, DDIM_AR_00012473-RA, DDIM_AR_00012474-RA, DDIM_AR_00012475-RA, DDIM_AR_00012628-RA, DDIM_AR_00012629-RA, DDIM_AR_00012630-RA, DDIM_AR_00012653-RA	DI_PJ_00012761-RA, DI_PJ_00012762-RA, DI_PJ_00012779-RA, DI_PJ_00012780-RA, DI_PJ_00012781-RA, DI_PJ_00013055-RA, DI_PJ_00013056-RA, DI_PJ_00013403-RA	KAK5574377.1, KAK5574378.1, KAK5574402.1, KAK5574403.1
OG0000052	DDB0191254|DDB_G0285419, DDB0220022|DDB_G0283085, DDB0305557|DDB_G0276969, DDB0305704|DDB_G0276851, DDB0306509|DDB_G0267890, DDB0307327|DDB_G0276847	DD_AX2_00003113-RA, DD_AX2_00004228-RA, DD_AX2_00007617-RA, DD_AX2_00007618-RA, DD_AX2_00007620-RA, DD_AX2_00011615-RA	DD_CR_00001294-RA, DD_CR_00004300-RA, DD_CR_00004301-RA, DD_CR_00004302-RA, DD_CR_00008921-RA	DD_OT_00000212-RA, DD_OT_00000213-RA, DD_OT_00009034-RA, DD_OT_00011327-RA	DD_M4_00002109-RA, DD_M4_00005202-RA, DD_M4_00005745-RA, DD_M4_00005746-RA, DD_M4_00007777-RA	DD_S6_00001249-RA, DD_S6_00001250-RA, DD_S6_00001251-RA, DD_S6_00003487-RA, DD_S6_00006477-RA	DC_KG_00000735-RA, DC_KG_00007361-RA, DC_KG_00007362-RA, DC_KG_00007363-RA, DC_KG_00009184-RA, DC_KG_00010477-RA	DC_CF_00004520-RA, DC_CF_00006281-RA, DC_CF_00006284-RA, DC_CF_00008604-RA, DC_CF_00009546-RA	DC_GS_00003817-RA, DC_GS_00008167-RA, DC_GS_00008168-RA, DC_GS_00009652-RA, DC_GS_00010892-RA	DDIM_AR_00002642-RA, DDIM_AR_00002643-RA, DDIM_AR_00002644-RA, DDIM_AR_00002646-RA, DDIM_AR_00002647-RA, DDIM_AR_00002648-RA, DDIM_AR_00004819-RA, DDIM_AR_00009339-RA, DDIM_AR_00009340-RA, DDIM_AR_00010022-RA	DI_PJ_00000771-RA, DI_PJ_00003480-RA, DI_PJ_00007074-RA, DI_PJ_00007075-RA, DI_PJ_00007410-RA, DI_PJ_00007411-RA, DI_PJ_00007412-RA, DI_PJ_00010170-RA, DI_PJ_00010172-RA	KAK5575412.1, KAK5576535.1, KAK5578190.1, KAK5578191.1, KAK5578192.1, KAK5580623.1
OG0000053	DDB0184390|DDB_G0292434, DDB0220080|DDB_G0294368, DDB0348260|DDB_G0279775	DD_AX2_00000947-RA, DD_AX2_00000948-RA, DD_AX2_00000949-RA, DD_AX2_00005673-RA, DD_AX2_00006237-RA, DD_AX2_00006565-RA, DD_AX2_00010938-RA	DD_CR_00002009-RA, DD_CR_00005342-RA, DD_CR_00006638-RA, DD_CR_00006639-RA	DD_OT_00001249-RA, DD_OT_00003177-RA, DD_OT_00003178-RA, DD_OT_00003179-RA, DD_OT_00010031-RA, DD_OT_00012892-RA, DD_OT_00012951-RA	DD_M4_00001228-RA, DD_M4_00001230-RA, DD_M4_00002255-RA, DD_M4_00002880-RA, DD_M4_00002881-RA, DD_M4_00002882-RA, DD_M4_00004670-RA, DD_M4_00004974-RA, DD_M4_00006413-RA, DD_M4_00006774-RA, DD_M4_00006775-RA, DD_M4_00006776-RA, DD_M4_00007166-RA, DD_M4_00007168-RA, DD_M4_00007458-RA, DD_M4_00007527-RA, DD_M4_00008191-RA, DD_M4_00008192-RA, DD_M4_00010986-RA, DD_M4_00010987-RA, DD_M4_00011020-RA, …	DD_S6_00000177-RA, DD_S6_00000178-RA, DD_S6_00001677-RA, DD_S6_00001680-RA, DD_S6_00004451-RA, DD_S6_00006396-RA, DD_S6_00008047-RA, DD_S6_00010100-RA, DD_S6_00010101-RA, DD_S6_00012891-RA, DD_S6_00012950-RA	DC_KG_00005133-RA, DC_KG_00005474-RA, DC_KG_00006355-RA, DC_KG_00006356-RA, DC_KG_00008627-RA	DC_CF_00003332-RA, DC_CF_00003333-RA, DC_CF_00005655-RA, DC_CF_00005895-RA, DC_CF_00009230-RA	DC_GS_00002332-RA, DC_GS_00006336-RA, DC_GS_00007181-RA, DC_GS_00007182-RA, DC_GS_00009382-RA	DDIM_AR_00000278-RA	DI_PJ_00006453-RA
OG0000054	DDB0201651|DDB_G0289449, DDB0214920|DDB_G0282369, DDB0214921|DDB_G0282295, DDB0214929|DDB_G0286907, DDB0233885|DDB_G0291928, DDB0238741|DDB_G0279721, DDB0238742|DDB_G0269458	DD_AX2_00000867-RA, DD_AX2_00002061-RA, DD_AX2_00002160-RA, DD_AX2_00002476-RA, DD_AX2_00005394-RA, DD_AX2_00010093-RA, DD_AX2_00011280-RA	DD_CR_00001908-RA, DD_CR_00003076-RA, DD_CR_00006562-RA, DD_CR_00008276-RA, DD_CR_00010011-RA, DD_CR_00010110-RA, DD_CR_00010815-RA	DD_OT_00003099-RA, DD_OT_00004305-RA, DD_OT_00004954-RA, DD_OT_00005682-RA, DD_OT_00008718-RA, DD_OT_00008815-RA, DD_OT_00010779-RA	DD_M4_00001152-RA, DD_M4_00003354-RA, DD_M4_00006779-RA, DD_M4_00006852-RA, DD_M4_00007239-RA, DD_M4_00008474-RA, DD_M4_00009983-RA	DD_S6_00001936-RA, DD_S6_00004599-RA, DD_S6_00004929-RA, DD_S6_00004997-RA, DD_S6_00005325-RA, DD_S6_00010182-RA, DD_S6_00011235-RA	DC_KG_00000118-RA, DC_KG_00003438-RA, DC_KG_00003507-RA, DC_KG_00004463-RA, DC_KG_00008413-RA	DC_CF_00000659-RA, DC_CF_00002488-RA, DC_CF_00002560-RA, DC_CF_00003223-RA, DC_CF_00007273-RA, DC_CF_00010764-RA	DC_GS_00001656-RA, DC_GS_00004405-RA, DC_GS_00006027-RA, DC_GS_00006094-RA, DC_GS_00007292-RA, DC_GS_00009180-RA	DDIM_AR_00000899-RA, DDIM_AR_00003509-RA, DDIM_AR_00005825-RA, DDIM_AR_00007335-RA, DDIM_AR_00012116-RA	DI_PJ_00000137-RA, DI_PJ_00003025-RA, DI_PJ_00004141-RA, DI_PJ_00005320-RA, DI_PJ_00005378-RA, DI_PJ_00006533-RA, DI_PJ_00010817-RA
OG0000055	DDB0231971|DDB_G0282461, DDB0231972|DDB_G0286895, DDB0231981|DDB_G0272244, DDB0231982|DDB_G0282459, DDB0231990|DDB_G0286643, DDB0231991|DDB_G0269386	DD_AX2_00002121-RA, DD_AX2_00002122-RA, DD_AX2_00002488-RA, DD_AX2_00002588-RA, DD_AX2_00008623-RA, DD_AX2_00010153-RA	DD_CR_00001792-RA, DD_CR_00001896-RA, DD_CR_00008334-RA, DD_CR_00010074-RA, DD_CR_00010075-RA, DD_CR_00011923-RA	DD_OT_00002007-RA, DD_OT_00004365-RA, DD_OT_00005696-RA, DD_OT_00005800-RA, DD_OT_00008753-RA, DD_OT_00008754-RA	DD_M4_00006884-RA, DD_M4_00006885-RA, DD_M4_00007187-RA, DD_M4_00007252-RA, DD_M4_00008530-RA, DD_M4_00011795-RA	DD_S6_00001829-RA, DD_S6_00001925-RA, DD_S6_00004896-RA, DD_S6_00004897-RA, DD_S6_00005900-RA	DC_KG_00000136-RA, DC_KG_00000229-RA, DC_KG_00003540-RA, DC_KG_00003541-RA, DC_KG_00009735-RA, DC_KG_00010910-RA	DC_CF_00002593-RA, DC_CF_00002594-RA, DC_CF_00006708-RA, DC_CF_00007165-RA, DC_CF_00007259-RA, DC_CF_00007638-RA	DC_GS_00000367-RA, DC_GS_00004302-RA, DC_GS_00004391-RA, DC_GS_00006126-RA, DC_GS_00006127-RA, DC_GS_00010365-RA	DDIM_AR_00005387-RA, DDIM_AR_00007899-RA, DDIM_AR_00009630-RA, DDIM_AR_00010573-RA, DDIM_AR_00010574-RA, DDIM_AR_00012129-RA	DI_PJ_00000157-RA, DI_PJ_00000246-RA, DI_PJ_00005412-RA, DI_PJ_00005413-RA, DI_PJ_00008174-RA, DI_PJ_00009416-RA	KAK5575078.1, KAK5576071.1, KAK5580103.1, KAK5580162.1, KAK5584797.1, KAK5584798.1
OG0000056	DDB0231555|DDB_G0272316, DDB0233529|DDB_G0286851, DDB0266979|DDB_G0280689, DDB0304742|DDB_G0280693, DDB0304786|DDB_G0271656, DDB0305020|DDB_G0271556, DDB0349302|DDB_G0271560	DD_AX2_00001343-RA, DD_AX2_00001358-RA, DD_AX2_00001361-RA, DD_AX2_00002510-RA, DD_AX2_00008257-RA, DD_AX2_00008261-RA, DD_AX2_00008263-RA	DD_CR_00001875-RA, DD_CR_00009309-RA, DD_CR_00009312-RA, DD_CR_00009319-RA, DD_CR_00009320-RA, DD_CR_00009384-RA, DD_CR_00010306-RA, DD_CR_00010312-RA, DD_CR_00010313-RA, DD_CR_00010342-RA, DD_CR_00010970-RA, DD_CR_00011559-RA, DD_CR_00011567-RA, DD_CR_00012697-RA, DD_CR_00012699-RA, DD_CR_00012703-RA, DD_CR_00012708-RA, DD_CR_00012712-RA, DD_CR_00012885-RA	DD_OT_00001652-RA, DD_OT_00001655-RA, DD_OT_00005717-RA, DD_OT_00006521-RA, DD_OT_00006560-RA, DD_OT_00006562-RA, DD_OT_00006570-RA	DD_M4_00007274-RA, DD_M4_00010479-RA, DD_M4_00010513-RA, DD_M4_00010515-RA, DD_M4_00012173-RA, DD_M4_00012179-RA, DD_M4_00012180-RA, DD_M4_00012182-RA, DD_M4_00012470-RA, DD_M4_00012472-RA	DD_S6_00001905-RA, DD_S6_00007770-RA, DD_S6_00008138-RA, DD_S6_00008139-RA, DD_S6_00008142-RA, DD_S6_00008816-RA, DD_S6_00008817-RA, DD_S6_00008824-RA, DD_S6_00008833-RA, DD_S6_00008834-RA, DD_S6_00008874-RA	DC_KG_00002721-RA	DC_CF_00010926-RA, DC_CF_00011281-RA	DC_GS_00005359-RA	DDIM_AR_00008219-RA, DDIM_AR_00008224-RA	DI_PJ_00000073-RA, DI_PJ_00004615-RA, DI_PJ_00004620-RA	KAK5584084.1
OG0000057	DDB0238757|DDB_G0286031, DDB0266865|DDB_G0286009, DDB0302490|DDB_G0273457, DDB0302491|DDB_G0273519, DDB0348255|DDB_G0273521, DDB0348256|DDB_G0273427	DD_AX2_00002890-RA, DD_AX2_00002901-RA, DD_AX2_00002912-RA, DD_AX2_00009060-RA, DD_AX2_00009061-RA, DD_AX2_00012223-RA	DD_CR_00000392-RA, DD_CR_00001152-RA, DD_CR_00001484-RA, DD_CR_00001499-RA, DD_CR_00012187-RA	DD_OT_00002447-RA, DD_OT_00002448-RA, DD_OT_00002449-RA, DD_OT_00006086-RA, DD_OT_00006097-RA, DD_OT_00006099-RA, DD_OT_00006101-RA, DD_OT_00007557-RA, DD_OT_00007657-RA	DD_M4_00001937-RA, DD_M4_00002303-RA, DD_M4_00002305-RA, DD_M4_00002317-RA, DD_M4_00011353-RA, DD_M4_00011354-RA, DD_M4_00011355-RA, DD_M4_00011356-RA, DD_M4_00011357-RA, DD_M4_00011358-RA, DD_M4_00011360-RA, DD_M4_00011362-RA	DD_S6_00009005-RA, DD_S6_00009303-RA, DD_S6_00009406-RA, DD_S6_00009407-RA, DD_S6_00009409-RA, DD_S6_00009410-RA, DD_S6_00009950-RA, DD_S6_00009954-RA, DD_S6_00010874-RA, DD_S6_00010876-RA	DC_KG_00000608-RA, DC_KG_00010531-RA	DC_CF_00004395-RA, DC_CF_00010519-RA	DC_GS_00000013-RA, DC_GS_00003944-RA	DDIM_AR_00006661-RA, DDIM_AR_00007563-RA, DDIM_AR_00011685-RA, DDIM_AR_00011686-RA, DDIM_AR_00012417-RA, DDIM_AR_00012419-RA	DI_PJ_00000226-RA, DI_PJ_00000570-RA, DI_PJ_00007773-RA, DI_PJ_00008787-RA, DI_PJ_00009021-RA, DI_PJ_00009205-RA, DI_PJ_00010536-RA, DI_PJ_00010538-RA, DI_PJ_00010543-RA	KAK5580462.1
OG0000058	DDB0266323|DDB_G0293162, DDB0266324|DDB_G0293026, DDB0306909|DDB_G0279121, DDB0307919|DDB_G0277457, DDB0308358|DDB_G0268734	DD_AX2_00000630-RA, DD_AX2_00005059-RA, DD_AX2_00007881-RA, DD_AX2_00010404-RA, DD_AX2_00010739-RA, DD_AX2_00010741-RA	DD_CR_00002053-RA, DD_CR_00005429-RA, DD_CR_00007503-RA, DD_CR_00007840-RA, DD_CR_00008085-RA, DD_CR_00008453-RA, DD_CR_00010677-RA	DD_OT_00001335-RA, DD_OT_00003855-RA, DD_OT_00005139-RA, DD_OT_00006177-RA, DD_OT_00007285-RA, DD_OT_00007286-RA, DD_OT_00007287-RA, DD_OT_00009581-RA, DD_OT_00012024-RA	DD_M4_00000987-RA, DD_M4_00000989-RA, DD_M4_00001245-RA, DD_M4_00001392-RA, DD_M4_00001657-RA, DD_M4_00001659-RA, DD_M4_00001660-RA, DD_M4_00001662-RA, DD_M4_00007793-RA, DD_M4_00007884-RA, DD_M4_00007977-RA, DD_M4_00008435-RA, DD_M4_00008436-RA, DD_M4_00009060-RA, DD_M4_00011025-RA, DD_M4_00011278-RA, DD_M4_00011318-RA, DD_M4_00011320-RA	DD_S6_00000452-RA, DD_S6_00000461-RA, DD_S6_00001891-RA, DD_S6_00003865-RA, DD_S6_00003866-RA, DD_S6_00003964-RA, DD_S6_00004103-RA, DD_S6_00011194-RA, DD_S6_00011272-RA, DD_S6_00011751-RA			DC_GS_00001685-RA	DDIM_AR_00008921-RA, DDIM_AR_00008936-RA, DDIM_AR_00008937-RA, DDIM_AR_00008944-RA, DDIM_AR_00008947-RA, DDIM_AR_00008958-RA	DI_PJ_00000002-RA, DI_PJ_00001718-RA, DI_PJ_00002723-RA, DI_PJ_00003033-RA, DI_PJ_00006300-RA, DI_PJ_00006842-RA	KAK5578126.1, KAK5578218.1
OG0000059	DDB0235351|DDB_G0280201, DDB0306337|DDB_G0281135, DDB0306957|DDB_G0280733, DDB0307000|DDB_G0281131, DDB0308039|DDB_G0280727, DDB0308783|DDB_G0281117, DDB0308784|DDB_G0281121, DDB0308798|DDB_G0281635	DD_AX2_00001149-RA, DD_AX2_00001378-RA, DD_AX2_00001380-RA, DD_AX2_00001382-RA, DD_AX2_00001517-RA, DD_AX2_00001519-RA, DD_AX2_00001522-RA, DD_AX2_00001524-RA, DD_AX2_00001757-RA	DD_CR_00009330-RA, DD_CR_00009331-RA, DD_CR_00009335-RA, DD_CR_00009337-RA, DD_CR_00009486-RA, DD_CR_00009488-RA, DD_CR_00009490-RA, DD_CR_00010543-RA	DD_OT_00006316-RA, DD_OT_00006581-RA, DD_OT_00006582-RA, DD_OT_00006585-RA, DD_OT_00006587-RA, DD_OT_00006737-RA, DD_OT_00006740-RA, DD_OT_00013555-RA	DD_M4_00006238-RA, DD_M4_00010266-RA, DD_M4_00012490-RA	DD_S6_00007597-RA, DD_S6_00007740-RA, DD_S6_00007742-RA, DD_S6_00007746-RA, DD_S6_00007753-RA, DD_S6_00009081-RA	DC_KG_00002822-RA, DC_KG_00002823-RA, DC_KG_00002906-RA, DC_KG_00002914-RA	DC_CF_00001874-RA, DC_CF_00001875-RA, DC_CF_00001955-RA, DC_CF_00001963-RA	DC_GS_00005431-RA, DC_GS_00005518-RA	DDIM_AR_00003862-RA, DDIM_AR_00006594-RA, DDIM_AR_00007365-RA, DDIM_AR_00008367-RA, DDIM_AR_00008369-RA, DDIM_AR_00009047-RA, DDIM_AR_00011583-RA	DI_PJ_00004569-RA, DI_PJ_00004739-RA, DI_PJ_00004741-RA, DI_PJ_00007931-RA, DI_PJ_00011625-RA	KAK5581302.1, KAK5581332.1, KAK5584168.1, KAK5584191.1
OG0000060			DD_CR_00010364-RA	DD_OT_00006499-RA			DC_KG_00000120-RA, DC_KG_00000309-RA, DC_KG_00000920-RA, DC_KG_00001035-RA, DC_KG_00001796-RA, DC_KG_00002722-RA, DC_KG_00002774-RA, DC_KG_00002781-RA, DC_KG_00003740-RA, DC_KG_00003854-RA, DC_KG_00004387-RA, DC_KG_00004388-RA, DC_KG_00004395-RA, DC_KG_00004396-RA, DC_KG_00006214-RA, DC_KG_00007299-RA, DC_KG_00008062-RA, DC_KG_00008621-RA, DC_KG_00008993-RA, DC_KG_00009340-RA, DC_KG_00009932-RA, …	DC_CF_00000584-RA, DC_CF_00000590-RA, DC_CF_00002539-RA, DC_CF_00003614-RA, DC_CF_00004002-RA, DC_CF_00004703-RA, DC_CF_00004965-RA, DC_CF_00005776-RA, DC_CF_00005890-RA, DC_CF_00006218-RA, DC_CF_00006567-RA, DC_CF_00007083-RA, DC_CF_00007271-RA, DC_CF_00007431-RA, DC_CF_00008448-RA, DC_CF_00010142-RA, DC_CF_00010924-RA, DC_CF_00010927-RA	DC_GS_00000273-RA, DC_GS_00000584-RA, DC_GS_00000969-RA, DC_GS_00002027-RA, DC_GS_00002524-RA, DC_GS_00004403-RA, DC_GS_00005011-RA, DC_GS_00005360-RA, DC_GS_00005388-RA, DC_GS_00007648-RA, DC_GS_00009208-RA, DC_GS_00010176-RA, DC_GS_00010177-RA, DC_GS_00010453-RA, DC_GS_00011110-RA	DDIM_AR_00002520-RA, DDIM_AR_00003709-RA, DDIM_AR_00006057-RA, DDIM_AR_00011549-RA, DDIM_AR_00011828-RA	DI_PJ_00006648-RA, DI_PJ_00006650-RA	KAK5574605.1, KAK5579230.1
OG0000061	DDB0191360|DDB_G0290779, DDB0230017|DDB_G0290829, DDB0230018|DDB_G0290789, DDB0230020|DDB_G0290833, DDB0230028|DDB_G0290793, DDB0233211|DDB_G0290791, DDB0233212|DDB_G0294571, DDB0233233|DDB_G0290831	DD_AX2_00006031-RA, DD_AX2_00006032-RA, DD_AX2_00006033-RA, DD_AX2_00006034-RA, DD_AX2_00006035-RA, DD_AX2_00006036-RA, DD_AX2_00006037-RA, DD_AX2_00006038-RA	DD_CR_00003717-RA, DD_CR_00003718-RA, DD_CR_00003719-RA, DD_CR_00003720-RA, DD_CR_00003721-RA, DD_CR_00003722-RA, DD_CR_00003723-RA, DD_CR_00003724-RA	DD_OT_00011629-RA, DD_OT_00011630-RA, DD_OT_00011631-RA, DD_OT_00011632-RA, DD_OT_00011633-RA, DD_OT_00011634-RA, DD_OT_00011635-RA, DD_OT_00011636-RA, DD_OT_00011637-RA	DD_M4_00002689-RA, DD_M4_00002690-RA, DD_M4_00002692-RA, DD_M4_00002693-RA, DD_M4_00002694-RA, DD_M4_00002695-RA, DD_M4_00002696-RA, DD_M4_00002698-RA	DD_S6_00002467-RA, DD_S6_00002468-RA, DD_S6_00002470-RA, DD_S6_00002471-RA, DD_S6_00002472-RA, DD_S6_00002473-RA, DD_S6_00002474-RA, DD_S6_00002475-RA	DC_KG_00003899-RA, DC_KG_00003900-RA, DC_KG_00003901-RA	DC_CF_00000102-RA, DC_CF_00000103-RA, DC_CF_00000104-RA	DC_GS_00001118-RA, DC_GS_00001119-RA, DC_GS_00001120-RA	DDIM_AR_00000233-RA, DDIM_AR_00000234-RA, DDIM_AR_00000237-RA	DI_PJ_00003587-RA, DI_PJ_00003588-RA, DI_PJ_00003589-RA	KAK5579813.1, KAK5579814.1, KAK5579815.1
OG0000062	DDB0184217|DDB_G0292092, DDB0185264|DDB_G0282917, DDB0190575|DDB_G0269804, DDB0190696|DDB_G0269958, DDB0203015|DDB_G0273265, DDB0205802|DDB_G0279495, DDB0215104|DDB_G0294222, DDB0215143|DDB_G0294302, DDB0217363|DDB_G0273899, DDB0219907|DDB_G0293970, DDB0220079|DDB_G0294366, DDB0349185|DDB_G0269904	DD_AX2_00000803-RA, DD_AX2_00001001-RA, DD_AX2_00004331-RA, DD_AX2_00006236-RA, DD_AX2_00008999-RA, DD_AX2_00009147-RA, DD_AX2_00009663-RA, DD_AX2_00009786-RA, DD_AX2_00011205-RA, DD_AX2_00012298-RA	DD_CR_00000038-RA, DD_CR_00000435-RA, DD_CR_00003346-RA, DD_CR_00007953-RA, DD_CR_00008621-RA, DD_CR_00011029-RA, DD_CR_00011250-RA	DD_OT_00008276-RA, DD_OT_00010075-RA, DD_OT_00010147-RA, DD_OT_00012168-RA, DD_OT_00012215-RA, DD_OT_00012264-RA, DD_OT_00012265-RA, DD_OT_00012276-RA, DD_OT_00012387-RA, DD_OT_00012950-RA, DD_OT_00013057-RA		DD_S6_00005127-RA, DD_S6_00006676-RA, DD_S6_00006896-RA, DD_S6_00008222-RA, DD_S6_00008597-RA, DD_S6_00008830-RA, DD_S6_00009831-RA, DD_S6_00010177-RA, DD_S6_00011097-RA, DD_S6_00012106-RA, DD_S6_00012109-RA, DD_S6_00012516-RA, DD_S6_00012532-RA, DD_S6_00012606-RA, DD_S6_00012607-RA, DD_S6_00012665-RA, DD_S6_00012666-RA, DD_S6_00012694-RA, DD_S6_00012892-RA	DC_KG_00009420-RA	DC_CF_00011160-RA, DC_CF_00011456-RA	DC_GS_00000669-RA	DDIM_AR_00006143-RA, DDIM_AR_00010875-RA, DDIM_AR_00011346-RA		KAK5575721.1
OG0000063	DDB0201630|DDB_G0291243, DDB0215342|DDB_G0280539, DDB0215360|DDB_G0280541, DDB0219975|DDB_G0287593, DDB0219976|DDB_G0287589, DDB0220024|DDB_G0280055	DD_AX2_00001204-RA, DD_AX2_00001297-RA, DD_AX2_00001302-RA, DD_AX2_00004563-RA, DD_AX2_00004564-RA, DD_AX2_00011972-RA	DD_CR_00002312-RA, DD_CR_00002313-RA, DD_CR_00010395-RA, DD_CR_00010400-RA, DD_CR_00010491-RA, DD_CR_00011060-RA	DD_OT_00006369-RA, DD_OT_00006461-RA, DD_OT_00006466-RA, DD_OT_00010025-RA, DD_OT_00011251-RA, DD_OT_00011252-RA	DD_M4_00004134-RA, DD_M4_00004135-RA, DD_M4_00009763-RA, DD_M4_00010323-RA, DD_M4_00010421-RA, DD_M4_00010426-RA	DD_S6_00008932-RA, DD_S6_00008936-RA, DD_S6_00009028-RA, DD_S6_00009545-RA, DD_S6_00009546-RA, DD_S6_00010551-RA	DC_KG_00002049-RA, DC_KG_00002567-RA, DC_KG_00002656-RA, DC_KG_00002661-RA, DC_KG_00005215-RA	DC_CF_00003603-RA, DC_CF_00004118-RA, DC_CF_00009151-RA, DC_CF_00010868-RA, DC_CF_00010873-RA	DC_GS_00002416-RA, DC_GS_00004685-RA, DC_GS_00005212-RA, DC_GS_00005300-RA, DC_GS_00005306-RA	DDIM_AR_00005626-RA, DDIM_AR_00005995-RA, DDIM_AR_00005997-RA, DDIM_AR_00007998-RA, DDIM_AR_00008095-RA, DDIM_AR_00008100-RA	DI_PJ_00002175-RA, DI_PJ_00002176-RA, DI_PJ_00004486-RA, DI_PJ_00004583-RA, DI_PJ_00004589-RA	KAK5578522.1, KAK5578523.1, KAK5583798.1, KAK5584047.1, KAK5584048.1
OG0000064	DDB0229433|DDB_G0270124, DDB0229434|DDB_G0270126, DDB0229435|DDB_G0270140, DDB0229436|DDB_G0270736, DDB0229438|DDB_G0270138, DDB0229439|DDB_G0270122	DD_AX2_00009518-RA, DD_AX2_00009519-RA, DD_AX2_00009527-RA, DD_AX2_00009528-RA, DD_AX2_00009529-RA, DD_AX2_00009530-RA	DD_CR_00007740-RA, DD_CR_00007741-RA, DD_CR_00007750-RA, DD_CR_00007751-RA, DD_CR_00007752-RA, DD_CR_00007753-RA	DD_OT_00003755-RA, DD_OT_00003756-RA, DD_OT_00003764-RA, DD_OT_00003765-RA, DD_OT_00003766-RA, DD_OT_00003767-RA	DD_M4_00010751-RA, DD_M4_00010752-RA, DD_M4_00010761-RA, DD_M4_00010762-RA, DD_M4_00010763-RA	DD_S6_00006710-RA, DD_S6_00006711-RA, DD_S6_00006712-RA, DD_S6_00006722-RA, DD_S6_00006723-RA, DD_S6_00006724-RA, DD_S6_00006725-RA	DC_KG_00010298-RA, DC_KG_00010299-RA, DC_KG_00010300-RA, DC_KG_00010301-RA, DC_KG_00010309-RA	DC_CF_00009709-RA, DC_CF_00009717-RA, DC_CF_00009718-RA, DC_CF_00009719-RA, DC_CF_00009720-RA	DC_GS_00009815-RA, DC_GS_00009823-RA, DC_GS_00009824-RA, DC_GS_00009825-RA	DDIM_AR_00009526-RA, DDIM_AR_00009536-RA, DDIM_AR_00009538-RA, DDIM_AR_00009539-RA, DDIM_AR_00009540-RA	DI_PJ_00007579-RA, DI_PJ_00007587-RA, DI_PJ_00007588-RA, DI_PJ_00007589-RA, DI_PJ_00007590-RA, DI_PJ_00007591-RA	KAK5575582.1, KAK5575589.1, KAK5575590.1, KAK5575591.1, KAK5575592.1, KAK5575593.1
OG0000065	DDB0308616|DDB_G0274271, DDB0348275|DDB_G0291388	DD_AX2_00006388-RA, DD_AX2_00009067-RA	DD_CR_00002936-RA, DD_CR_00004581-RA, DD_CR_00009607-RA, DD_CR_00012181-RA	DD_OT_00000500-RA, DD_OT_00002455-RA, DD_OT_00002457-RA, DD_OT_00004819-RA, DD_OT_00005780-RA, DD_OT_00007605-RA, DD_OT_00008442-RA, DD_OT_00008443-RA, DD_OT_00011608-RA	DD_M4_00000537-RA, DD_M4_00001385-RA, DD_M4_00002065-RA, DD_M4_00005553-RA, DD_M4_00005964-RA, DD_M4_00006634-RA, DD_M4_00007024-RA, DD_M4_00008291-RA, DD_M4_00008494-RA, DD_M4_00009190-RA, DD_M4_00010412-RA, DD_M4_00010981-RA, DD_M4_00011322-RA, DD_M4_00011677-RA, DD_M4_00012213-RA	DD_S6_00002765-RA, DD_S6_00004285-RA, DD_S6_00006552-RA, DD_S6_00009960-RA, DD_S6_00012518-RA	DC_KG_00006995-RA, DC_KG_00008618-RA, DC_KG_00010937-RA, DC_KG_00011490-RA	DC_CF_00002707-RA, DC_CF_00007613-RA, DC_CF_00010849-RA	DC_GS_00004282-RA, DC_GS_00005560-RA	DDIM_AR_00000096-RA, DDIM_AR_00000449-RA, DDIM_AR_00002503-RA, DDIM_AR_00006816-RA, DDIM_AR_00007997-RA, DDIM_AR_00008332-RA, DDIM_AR_00008377-RA, DDIM_AR_00008959-RA, DDIM_AR_00009163-RA, DDIM_AR_00009315-RA, DDIM_AR_00009409-RA, DDIM_AR_00010799-RA	DI_PJ_00000739-RA, DI_PJ_00002398-RA, DI_PJ_00004742-RA, DI_PJ_00006693-RA, DI_PJ_00009087-RA	KAK5576092.1, KAK5578207.1, KAK5581493.1
OG0000066	DDB0191525|DDB_G0287587, DDB0214941|DDB_G0282815, DDB0305862|DDB_G0282737	DD_AX2_00001802-RA, DD_AX2_00002289-RA, DD_AX2_00002298-RA, DD_AX2_00004539-RA	DD_CR_00002262-RA, DD_CR_00006845-RA, DD_CR_00009754-RA, DD_CR_00010212-RA, DD_CR_00010248-RA	DD_OT_00003380-RA, DD_OT_00008242-RA, DD_OT_00008293-RA, DD_OT_00008590-RA, DD_OT_00008591-RA, DD_OT_00008593-RA, DD_OT_00011201-RA	DD_M4_00004177-RA, DD_M4_00006509-RA, DD_M4_00007025-RA, DD_M4_00007026-RA, DD_M4_00007028-RA, DD_M4_00010587-RA, DD_M4_00010618-RA	DD_S6_00004775-RA, DD_S6_00010395-RA, DD_S6_00011477-RA	DC_KG_00001191-RA, DC_KG_00003472-RA, DC_KG_00005248-RA, DC_KG_00006077-RA, DC_KG_00006554-RA, DC_KG_00007075-RA, DC_KG_00010453-RA, DC_KG_00010613-RA, DC_KG_00010823-RA, DC_KG_00010988-RA, DC_KG_00010991-RA	DC_CF_00001590-RA, DC_CF_00001596-RA, DC_CF_00002525-RA, DC_CF_00003140-RA, DC_CF_00007563-RA, DC_CF_00009118-RA, DC_CF_00009570-RA, DC_CF_00010476-RA, DC_CF_00010614-RA	DC_GS_00002450-RA, DC_GS_00004889-RA, DC_GS_00006062-RA, DC_GS_00006915-RA, DC_GS_00007380-RA, DC_GS_00010714-RA	DDIM_AR_00000129-RA, DDIM_AR_00011606-RA	DI_PJ_00002214-RA	KAK5575443.1, KAK5575482.1, KAK5578517.1, KAK5578519.1, KAK5579005.1, KAK5581356.1, KAK5581878.1, KAK5581886.1
OG0000067	DDB0307560|DDB_G0274949, DDB0346817|DDB_G0274637, DDB0346885|DDB_G0274631	DD_AX2_00006599-RA, DD_AX2_00006601-RA, DD_AX2_00006602-RA, DD_AX2_00006603-RA, DD_AX2_00006604-RA, DD_AX2_00006605-RA, DD_AX2_00010251-RA, DD_AX2_00010252-RA, DD_AX2_00010253-RA	DD_CR_00005302-RA, DD_CR_00005303-RA, DD_CR_00005305-RA, DD_CR_00005306-RA, DD_CR_00005307-RA, DD_CR_00005308-RA, DD_CR_00005309-RA, DD_CR_00008381-RA, DD_CR_00008382-RA, DD_CR_00008383-RA, DD_CR_00008384-RA, DD_CR_00008385-RA	DD_OT_00001204-RA, DD_OT_00001206-RA, DD_OT_00001208-RA, DD_OT_00001209-RA, DD_OT_00001210-RA, DD_OT_00001211-RA, DD_OT_00001212-RA, DD_OT_00001213-RA, DD_OT_00004432-RA, DD_OT_00004433-RA, DD_OT_00004434-RA, DD_OT_00004435-RA, DD_OT_00004436-RA, DD_OT_00004437-RA	DD_M4_00004705-RA, DD_M4_00004706-RA, DD_M4_00004707-RA, DD_M4_00004708-RA, DD_M4_00004709-RA, DD_M4_00004710-RA, DD_M4_00004711-RA, DD_M4_00008571-RA, DD_M4_00008572-RA, DD_M4_00008573-RA, DD_M4_00008574-RA, DD_M4_00008584-RA	DD_S6_00000209-RA, DD_S6_00000210-RA, DD_S6_00000211-RA, DD_S6_00000212-RA, DD_S6_00000213-RA, DD_S6_00000214-RA, DD_S6_00005954-RA, DD_S6_00005955-RA	DC_KG_00008654-RA	DC_CF_00005922-RA, DC_CF_00010674-RA		DDIM_AR_00006592-RA, DDIM_AR_00006593-RA	DI_PJ_00003506-RA, DI_PJ_00011027-RA	KAK5577685.1
OG0000068	DDB0237904|DDB_G0285773, DDB0237905|DDB_G0285775, DDB0237916|DDB_G0287477, DDB0309065|DDB_G0285627, DDB0309076|DDB_G0285771	DD_AX2_00003069-RA, DD_AX2_00003071-RA, DD_AX2_00003072-RA, DD_AX2_00003074-RA, DD_AX2_00004478-RA	DD_CR_00001330-RA, DD_CR_00001332-RA, DD_CR_00001333-RA, DD_CR_00001335-RA, DD_CR_00001343-RA, DD_CR_00002191-RA	DD_OT_00008981-RA, DD_OT_00008983-RA, DD_OT_00008990-RA, DD_OT_00008992-RA, DD_OT_00008994-RA, DD_OT_00008996-RA, DD_OT_00011139-RA	DD_M4_00002146-RA, DD_M4_00002148-RA, DD_M4_00002149-RA, DD_M4_00002151-RA, DD_M4_00002157-RA, DD_M4_00004247-RA	DD_S6_00003425-RA, DD_S6_00003433-RA, DD_S6_00003435-RA, DD_S6_00003436-RA, DD_S6_00003437-RA, DD_S6_00003439-RA, DD_S6_00003441-RA, DD_S6_00003443-RA, DD_S6_00010327-RA	DC_KG_00000529-RA, DC_KG_00000531-RA, DC_KG_00000536-RA, DC_KG_00005317-RA, DC_KG_00011063-RA	DC_CF_00004317-RA, DC_CF_00004319-RA, DC_CF_00004324-RA, DC_CF_00007492-RA, DC_CF_00009047-RA	DC_GS_00000510-RA, DC_GS_00002518-RA, DC_GS_00004008-RA, DC_GS_00004014-RA, DC_GS_00004016-RA	DDIM_AR_00006118-RA, DDIM_AR_00007403-RA, DDIM_AR_00007405-RA, DDIM_AR_00007406-RA, DDIM_AR_00007417-RA, DDIM_AR_00007426-RA, DDIM_AR_00007427-RA	DI_PJ_00000726-RA, DI_PJ_00000728-RA, DI_PJ_00002101-RA	KAK5578440.1, KAK5580582.1, KAK5580600.1
OG0000069	DDB0214839|DDB_G0280547, DDB0216328|DDB_G0286843, DDB0216330|DDB_G0280639, DDB0220468|DDB_G0286839	DD_AX2_00001337-RA, DD_AX2_00001339-RA, DD_AX2_00002515-RA, DD_AX2_00002517-RA	DD_CR_00001869-RA, DD_CR_00001871-RA, DD_CR_00010327-RA, DD_CR_00010336-RA, DD_CR_00010360-RA, DD_CR_00012681-RA, DD_CR_00012682-RA, DD_CR_00012689-RA	DD_OT_00005722-RA, DD_OT_00005726-RA, DD_OT_00006510-RA, DD_OT_00006527-RA, DD_OT_00006536-RA, DD_OT_00006546-RA, DD_OT_00006551-RA, DD_OT_00006552-RA, DD_OT_00006553-RA, DD_OT_00006556-RA	DD_M4_00007279-RA, DD_M4_00007281-RA, DD_M4_00010469-RA, DD_M4_00010484-RA, DD_M4_00010493-RA, DD_M4_00010496-RA, DD_M4_00010502-RA, DD_M4_00010507-RA, DD_M4_00011977-RA	DD_S6_00001899-RA, DD_S6_00001901-RA, DD_S6_00008822-RA, DD_S6_00008842-RA, DD_S6_00008846-RA, DD_S6_00008850-RA, DD_S6_00008852-RA, DD_S6_00008863-RA, DD_S6_00008867-RA, DD_S6_00008883-RA	DC_KG_00002699-RA, DC_KG_00002702-RA, DC_KG_00002723-RA, DC_KG_00002758-RA	DC_CF_00010910-RA, DC_CF_00010913-RA, DC_CF_00010928-RA, DC_CF_00011308-RA	DC_GS_00005344-RA, DC_GS_00005347-RA, DC_GS_00005361-RA, DC_GS_00005400-RA	DDIM_AR_00008145-RA, DDIM_AR_00008167-RA, DDIM_AR_00008200-RA, DDIM_AR_00008264-RA	DI_PJ_00004621-RA, DI_PJ_00004623-RA	KAK5584066.1, KAK5584081.1, KAK5584098.1
OG0000070	DDB0191447|DDB_G0290259, DDB0191539|DDB_G0290265, DDB0201648|DDB_G0290261, DDB0219938|DDB_G0290257	DD_AX2_00005793-RA, DD_AX2_00005794-RA, DD_AX2_00005795-RA, DD_AX2_00005798-RA, DD_AX2_00005799-RA, DD_AX2_00005800-RA, DD_AX2_00005801-RA, DD_AX2_00006477-RA, DD_AX2_00006478-RA	DD_CR_00003484-RA, DD_CR_00003485-RA, DD_CR_00003486-RA, DD_CR_00003487-RA, DD_CR_00003488-RA, DD_CR_00003489-RA, DD_CR_00003491-RA, DD_CR_00003492-RA, DD_CR_00003493-RA, DD_CR_00003494-RA, DD_CR_00005434-RA, DD_CR_00005436-RA	DD_OT_00001341-RA, DD_OT_00001343-RA, DD_OT_00005356-RA, DD_OT_00005358-RA, DD_OT_00005359-RA, DD_OT_00005360-RA, DD_OT_00005361-RA, DD_OT_00005362-RA, DD_OT_00005363-RA, DD_OT_00005364-RA, DD_OT_00005365-RA, DD_OT_00005366-RA, DD_OT_00005367-RA	DD_M4_00002942-RA, DD_M4_00002943-RA, DD_M4_00002944-RA, DD_M4_00002948-RA, DD_M4_00002949-RA, DD_M4_00002950-RA, DD_M4_00004576-RA, DD_M4_00004578-RA	DD_S6_00000080-RA, DD_S6_00002149-RA, DD_S6_00002203-RA, DD_S6_00002204-RA, DD_S6_00008219-RA, DD_S6_00008228-RA	DC_KG_00004072-RA	DC_CF_00000274-RA	DC_GS_00001290-RA	DDIM_AR_00000472-RA, DDIM_AR_00006460-RA, DDIM_AR_00008847-RA	DI_PJ_00003404-RA	KAK5577114.1, KAK5577146.1, KAK5577147.1, KAK5579639.1
OG0000071	DDB0306332|DDB_G0271218, DDB0307589|DDB_G0276403, DDB0307594|DDB_G0276559, DDB0308662|DDB_G0276401	DD_AX2_00003703-RA, DD_AX2_00007359-RA, DD_AX2_00007368-RA, DD_AX2_00007369-RA, DD_AX2_00007370-RA, DD_AX2_00007376-RA, DD_AX2_00007377-RA, DD_AX2_00007378-RA, DD_AX2_00007397-RA, DD_AX2_00007435-RA, DD_AX2_00008107-RA, DD_AX2_00008133-RA	DD_CR_00000706-RA, DD_CR_00004522-RA, DD_CR_00004524-RA, DD_CR_00004542-RA, DD_CR_00004543-RA, DD_CR_00004544-RA, DD_CR_00004545-RA, DD_CR_00004546-RA, DD_CR_00004547-RA, DD_CR_00004548-RA, DD_CR_00004551-RA, DD_CR_00004552-RA, DD_CR_00004558-RA, DD_CR_00004559-RA, DD_CR_00010570-RA, DD_CR_00011426-RA, DD_CR_00011427-RA	DD_OT_00000396-RA, DD_OT_00000436-RA, DD_OT_00000438-RA, DD_OT_00000459-RA, DD_OT_00000460-RA, DD_OT_00000461-RA, DD_OT_00000462-RA, DD_OT_00000464-RA, DD_OT_00000465-RA, DD_OT_00000471-RA, DD_OT_00000472-RA, DD_OT_00006288-RA, DD_OT_00007143-RA	DD_M4_00005482-RA, DD_M4_00005483-RA, DD_M4_00005484-RA, DD_M4_00005493-RA, DD_M4_00005499-RA, DD_M4_00005501-RA, DD_M4_00005502-RA, DD_M4_00005521-RA, DD_M4_00005640-RA, DD_M4_00005642-RA	DD_S6_00000966-RA, DD_S6_00000980-RA, DD_S6_00000981-RA, DD_S6_00000982-RA, DD_S6_00000983-RA, DD_S6_00001001-RA					DI_PJ_00000344-RA
OG0000072	DDB0206338|DDB_G0279877, DDB0305882|DDB_G0279873, DDB0306237|DDB_G0271188, DDB0308010|DDB_G0279899, DDB0347327|DDB_G0279891, DDB0347328|DDB_G0279897, DDB0347683|DDB_G0279901, DDB0348071|DDB_G0279879, DDB0348080|DDB_G0283097	DD_AX2_00000994-RA, DD_AX2_00000995-RA, DD_AX2_00000996-RA, DD_AX2_00000997-RA, DD_AX2_00000998-RA, DD_AX2_00001000-RA, DD_AX2_00001002-RA, DD_AX2_00001003-RA, DD_AX2_00004248-RA, DD_AX2_00007721-RA, DD_AX2_00008157-RA, DD_AX2_00010529-RA, DD_AX2_00011116-RA	DD_CR_00000137-RA, DD_CR_00004208-RA, DD_CR_00006684-RA, DD_CR_00006685-RA, DD_CR_00006686-RA, DD_CR_00006687-RA, DD_CR_00011454-RA	DD_OT_00000123-RA, DD_OT_00000124-RA, DD_OT_00001538-RA, DD_OT_00003223-RA, DD_OT_00003224-RA, DD_OT_00003225-RA, DD_OT_00003226-RA, DD_OT_00003227-RA, DD_OT_00003228-RA, DD_OT_00007604-RA, DD_OT_00011027-RA	DD_M4_00001277-RA, DD_M4_00005835-RA, DD_M4_00008778-RA	DD_S6_00005970-RA, DD_S6_00010046-RA, DD_S6_00010048-RA, DD_S6_00010049-RA, DD_S6_00010055-RA, DD_S6_00010056-RA, DD_S6_00010057-RA	DC_KG_00006397-RA, DC_KG_00006398-RA, DC_KG_00010286-RA	DC_CF_00003290-RA, DC_CF_00003291-RA, DC_CF_00009731-RA	DC_GS_00007221-RA	DDIM_AR_00003187-RA, DDIM_AR_00003188-RA, DDIM_AR_00003189-RA	DI_PJ_00006409-RA, DI_PJ_00006410-RA
OG0000073	DDB0217984|DDB_G0277555, DDB0347887|DDB_G0277431, DDB0347889|DDB_G0277525, DDB0349249|DDB_G0277557	DD_AX2_00007853-RA, DD_AX2_00007864-RA, DD_AX2_00007867-RA	DD_CR_00004072-RA, DD_CR_00004073-RA, DD_CR_00004075-RA, DD_CR_00004077-RA	DD_OT_00012287-RA, DD_OT_00012289-RA, DD_OT_00012290-RA, DD_OT_00012291-RA	DD_M4_00005972-RA, DD_M4_00005975-RA, DD_M4_00005977-RA, DD_M4_00005978-RA, DD_M4_00005979-RA, DD_M4_00009272-RA	DD_S6_00001476-RA, DD_S6_00001480-RA, DD_S6_00001482-RA, DD_S6_00001483-RA, DD_S6_00001484-RA, DD_S6_00001485-RA, DD_S6_00001486-RA, DD_S6_00001487-RA, DD_S6_00001491-RA	DC_KG_00001338-RA, DC_KG_00006811-RA, DC_KG_00007328-RA, DC_KG_00007332-RA	DC_CF_00001448-RA, DC_CF_00006247-RA, DC_CF_00006251-RA	DC_GS_00000338-RA, DC_GS_00003234-RA, DC_GS_00008133-RA, DC_GS_00008137-RA	DDIM_AR_00002367-RA, DDIM_AR_00002694-RA, DDIM_AR_00002695-RA, DDIM_AR_00002698-RA, DDIM_AR_00002703-RA, DDIM_AR_00002704-RA, DDIM_AR_00002705-RA, DDIM_AR_00002707-RA, DDIM_AR_00002708-RA, DDIM_AR_00002710-RA, DDIM_AR_00002711-RA, DDIM_AR_00002712-RA, DDIM_AR_00008154-RA, DDIM_AR_00012290-RA	DI_PJ_00001353-RA, DI_PJ_00010140-RA, DI_PJ_00010141-RA, DI_PJ_00010142-RA	KAK5578226.1, KAK5578227.1, KAK5578229.1
OG0000074	DDB0307652|DDB_G0278399, DDB0307654|DDB_G0278421, DDB0307655|DDB_G0278423, DDB0307656|DDB_G0278437, DDB0307657|DDB_G0278439	DD_AX2_00000332-RA, DD_AX2_00000348-RA, DD_AX2_00000349-RA, DD_AX2_00000356-RA, DD_AX2_00000357-RA	DD_CR_00006046-RA, DD_CR_00006061-RA, DD_CR_00006062-RA, DD_CR_00006069-RA, DD_CR_00006070-RA	DD_OT_00002582-RA, DD_OT_00002597-RA, DD_OT_00002598-RA, DD_OT_00002605-RA, DD_OT_00002606-RA	DD_M4_00000606-RA, DD_M4_00000622-RA, DD_M4_00000623-RA, DD_M4_00000630-RA, DD_M4_00000631-RA	DD_S6_00003935-RA, DD_S6_00003951-RA, DD_S6_00003958-RA, DD_S6_00003959-RA	DC_KG_00005730-RA, DC_KG_00005748-RA, DC_KG_00005749-RA, DC_KG_00005756-RA	DC_CF_00005375-RA, DC_CF_00005382-RA, DC_CF_00005383-RA, DC_CF_00005402-RA	DC_GS_00006581-RA, DC_GS_00006601-RA, DC_GS_00006602-RA, DC_GS_00006610-RA	DDIM_AR_00006693-RA, DDIM_AR_00008568-RA, DDIM_AR_00008569-RA, DDIM_AR_00008576-RA, DDIM_AR_00008577-RA, DDIM_AR_00008593-RA	DI_PJ_00003242-RA, DI_PJ_00008691-RA, DI_PJ_00008692-RA, DI_PJ_00008699-RA, DI_PJ_00008700-RA, DI_PJ_00008701-RA, DI_PJ_00008719-RA, DI_PJ_00008721-RA	KAK5579459.1, KAK5581575.1, KAK5582997.1, KAK5582998.1, KAK5583031.1, KAK5583032.1
OG0000075	DDB0187030|DDB_G0286597, DDB0189647|DDB_G0267920, DDB0190115|DDB_G0268906, DDB0216456|DDB_G0267216, DDB0216458|DDB_G0267220, DDB0219476|DDB_G0289649, DDB0347944|DDB_G0268438	DD_AX2_00000194-RA, DD_AX2_00002624-RA, DD_AX2_00002625-RA, DD_AX2_00008415-RA, DD_AX2_00010273-RA, DD_AX2_00011640-RA, DD_AX2_00011776-RA, DD_AX2_00012343-RA	DD_CR_00001279-RA, DD_CR_00003092-RA, DD_CR_00004755-RA, DD_CR_00005179-RA, DD_CR_00005475-RA, DD_CR_00006019-RA, DD_CR_00011717-RA	DD_OT_00000338-RA, DD_OT_00001205-RA, DD_OT_00001468-RA, DD_OT_00001469-RA, DD_OT_00001802-RA, DD_OT_00005119-RA, DD_OT_00005120-RA, DD_OT_00007270-RA, DD_OT_00011100-RA	DD_M4_00000022-RA, DD_M4_00000785-RA, DD_M4_00002485-RA, DD_M4_00003133-RA, DD_M4_00004415-RA, DD_M4_00005457-RA, DD_M4_00007363-RA, DD_M4_00007631-RA, DD_M4_00011311-RA, DD_M4_00012014-RA	DD_S6_00007972-RA, DD_S6_00010660-RA, DD_S6_00010761-RA, DD_S6_00010762-RA, DD_S6_00012021-RA	DC_KG_00001580-RA, DC_KG_00005643-RA, DC_KG_00006814-RA, DC_KG_00011181-RA	DC_CF_00005489-RA, DC_CF_00007733-RA	DC_GS_00000440-RA, DC_GS_00000621-RA, DC_GS_00003007-RA	DDIM_AR_00007226-RA, DDIM_AR_00012343-RA	DI_PJ_00008383-RA, DI_PJ_00009671-RA	KAK5577855.1, KAK5582815.1
OG0000076	DDB0220667|DDB_G0281095, DDB0220672|DDB_G0280785, DDB0220673|DDB_G0280787, DDB0220681|DDB_G0281301, DDB0304697|DDB_G0280811, DDB0349768|DDB_G0280809	DD_AX2_00001397-RA, DD_AX2_00001398-RA, DD_AX2_00001399-RA, DD_AX2_00001400-RA, DD_AX2_00001401-RA, DD_AX2_00001502-RA, DD_AX2_00001503-RA	DD_CR_00007252-RA, DD_CR_00008576-RA, DD_CR_00009353-RA, DD_CR_00009354-RA, DD_CR_00009355-RA, DD_CR_00009356-RA, DD_CR_00009358-RA, DD_CR_00009359-RA, DD_CR_00009469-RA, DD_CR_00009470-RA, DD_CR_00009471-RA	DD_OT_00004592-RA, DD_OT_00006602-RA, DD_OT_00006603-RA, DD_OT_00006604-RA, DD_OT_00006605-RA, DD_OT_00006607-RA, DD_OT_00006608-RA, DD_OT_00006609-RA, DD_OT_00006610-RA, DD_OT_00006720-RA, DD_OT_00006721-RA, DD_OT_00006722-RA, DD_OT_00007511-RA	DD_M4_00006116-RA, DD_M4_00006117-RA, DD_M4_00006118-RA, DD_M4_00006119-RA, DD_M4_00006120-RA, DD_M4_00006191-RA, DD_M4_00012473-RA, DD_M4_00012474-RA	DD_S6_00003692-RA, DD_S6_00007612-RA, DD_S6_00007613-RA, DD_S6_00007720-RA, DD_S6_00007721-RA, DD_S6_00007722-RA, DD_S6_00007723-RA				DDIM_AR_00008175-RA, DDIM_AR_00008294-RA, DDIM_AR_00008295-RA, DDIM_AR_00008296-RA, DDIM_AR_00008297-RA	DI_PJ_00005732-RA, DI_PJ_00010593-RA	KAK5579901.1, KAK5579902.1
OG0000077	DDB0231822|DDB_G0290063, DDB0238853|DDB_G0290037, DDB0349017|DDB_G0290061	DD_AX2_00005670-RA, DD_AX2_00005671-RA, DD_AX2_00005672-RA, DD_AX2_00005674-RA	DD_CR_00003364-RA, DD_CR_00003366-RA	DD_OT_00005241-RA, DD_OT_00005242-RA	DD_M4_00002008-RA, DD_M4_00003067-RA, DD_M4_00003068-RA, DD_M4_00003069-RA, DD_M4_00003070-RA	DD_S6_00002069-RA, DD_S6_00002070-RA	DC_KG_00004197-RA, DC_KG_00004198-RA, DC_KG_00004201-RA, DC_KG_00004202-RA	DC_CF_00000399-RA, DC_CF_00000400-RA, DC_CF_00000401-RA, DC_CF_00000404-RA, DC_CF_00000405-RA	DC_GS_00001417-RA, DC_GS_00001418-RA, DC_GS_00001419-RA, DC_GS_00001420-RA, DC_GS_00001421-RA	DDIM_AR_00000266-RA, DDIM_AR_00000267-RA, DDIM_AR_00000317-RA, DDIM_AR_00000402-RA, DDIM_AR_00000608-RA, DDIM_AR_00000609-RA, DDIM_AR_00000610-RA, DDIM_AR_00000611-RA, DDIM_AR_00000697-RA, DDIM_AR_00004169-RA, DDIM_AR_00005113-RA, DDIM_AR_00006995-RA, DDIM_AR_00009919-RA, DDIM_AR_00009920-RA, DDIM_AR_00009923-RA	DI_PJ_00003269-RA, DI_PJ_00003270-RA, DI_PJ_00003271-RA	KAK5579500.1, KAK5579501.1, KAK5579502.1, KAK5579503.1, KAK5579504.1, KAK5579505.1, KAK5579524.1, KAK5579525.1, KAK5579526.1, KAK5579528.1
OG0000078	DDB0233519|DDB_G0288239, DDB0233525|DDB_G0288103, DDB0233526|DDB_G0288195, DDB0233527|DDB_G0288197	DD_AX2_00004775-RA, DD_AX2_00004805-RA, DD_AX2_00004806-RA, DD_AX2_00004807-RA, DD_AX2_00004808-RA	DD_CR_00002491-RA, DD_CR_00002521-RA, DD_CR_00002522-RA, DD_CR_00002523-RA, DD_CR_00002524-RA	DD_OT_00007892-RA, DD_OT_00007922-RA, DD_OT_00007923-RA, DD_OT_00007924-RA, DD_OT_00007925-RA	DD_M4_00003918-RA, DD_M4_00003919-RA, DD_M4_00003920-RA, DD_M4_00003921-RA, DD_M4_00003951-RA	DD_S6_00005876-RA, DD_S6_00005877-RA, DD_S6_00005878-RA, DD_S6_00005879-RA, DD_S6_00009727-RA	DC_KG_00004998-RA, DC_KG_00004999-RA, DC_KG_00005000-RA, DC_KG_00005033-RA	DC_CF_00008342-RA, DC_CF_00008343-RA, DC_CF_00008344-RA	DC_GS_00002204-RA, DC_GS_00002205-RA, DC_GS_00002206-RA, DC_GS_00002236-RA	DDIM_AR_00000787-RA, DDIM_AR_00001459-RA, DDIM_AR_00001460-RA, DDIM_AR_00001461-RA, DDIM_AR_00001464-RA, DDIM_AR_00001498-RA, DDIM_AR_00003961-RA, DDIM_AR_00007844-RA, DDIM_AR_00011196-RA, DDIM_AR_00011197-RA, DDIM_AR_00012201-RA	DI_PJ_00002406-RA, DI_PJ_00002440-RA, DI_PJ_00002441-RA, DI_PJ_00002442-RA	KAK5578699.1, KAK5578760.1, KAK5578761.1, KAK5578762.1, KAK5578763.1
OG0000079	DDB0304757|DDB_G0276523, DDB0306039|DDB_G0279999, DDB0347454|DDB_G0280003, DDB0347455|DDB_G0280001	DD_AX2_00001066-RA, DD_AX2_00001067-RA, DD_AX2_00001068-RA, DD_AX2_00007442-RA	DD_CR_00004478-RA, DD_CR_00010626-RA, DD_CR_00010627-RA, DD_CR_00010628-RA	DD_OT_00000389-RA, DD_OT_00006229-RA, DD_OT_00006230-RA, DD_OT_00006231-RA	DD_M4_00005570-RA, DD_M4_00010170-RA, DD_M4_00010171-RA, DD_M4_00010172-RA	DD_S6_00001049-RA, DD_S6_00009168-RA, DD_S6_00009169-RA, DD_S6_00009170-RA	DC_KG_00002419-RA, DC_KG_00002420-RA, DC_KG_00002421-RA, DC_KG_00002422-RA, DC_KG_00007718-RA	DC_CF_00003973-RA, DC_CF_00003974-RA, DC_CF_00003975-RA, DC_CF_00009309-RA	DC_GS_00005059-RA, DC_GS_00005060-RA, DC_GS_00005061-RA, DC_GS_00008508-RA	DDIM_AR_00002243-RA, DDIM_AR_00011877-RA, DDIM_AR_00011886-RA, DDIM_AR_00011887-RA	DI_PJ_00004354-RA, DI_PJ_00004355-RA, DI_PJ_00004356-RA, DI_PJ_00010348-RA, DI_PJ_00010539-RA, DI_PJ_00010540-RA, DI_PJ_00010544-RA, DI_PJ_00010546-RA	KAK5574574.1, KAK5577866.1, KAK5577867.1, KAK5577893.1, KAK5577895.1, KAK5577907.1, KAK5577909.1, KAK5577910.1, KAK5583908.1, KAK5583940.1, KAK5583941.1
OG0000080	DDB0216599|DDB_G0268602, DDB0266551|DDB_G0279293, DDB0266553|DDB_G0270364, DDB0266554|DDB_G0270376, DDB0266555|DDB_G0270798, DDB0266557|DDB_G0272744, DDB0266559|DDB_G0280467, DDB0266561|DDB_G0290903, DDB0266562|DDB_G0290945, DDB0266563|DDB_G0290905, DDB0266564|DDB_G0272228, DDB0266565|DDB_G0293322, DDB0266566|DDB_G0293336, DDB0266567|DDB_G0293320, DDB0266568|DDB_G0293318, DDB0266569|DDB_G0293316,…	DD_AX2_00008752-RA, DD_AX2_00009358-RA, DD_AX2_00010600-RA	DD_CR_00007122-RA	DD_OT_00003596-RA, DD_OT_00006432-RA	DD_M4_00000998-RA	DD_S6_00000668-RA, DD_S6_00000669-RA, DD_S6_00009252-RA	DC_KG_00002907-RA, DC_KG_00007273-RA, DC_KG_00010370-RA	DC_CF_00001956-RA, DC_CF_00006190-RA, DC_CF_00009652-RA	DC_GS_00008075-RA, DC_GS_00009758-RA	DDIM_AR_00002756-RA	DI_PJ_00001189-RA, DI_PJ_00004192-RA, DI_PJ_00004193-RA, DI_PJ_00009718-RA	KAK5575039.1, KAK5575156.1, KAK5575157.1, KAK5575158.1, KAK5575160.1, KAK5575161.1, KAK5575181.1, KAK5575182.1, KAK5575184.1, KAK5575532.1, KAK5575533.1, KAK5584394.1, KAK5584417.1
OG0000081	DDB0216089|DDB_G0295759, DDB0216624|DDB_G0269072, DDB0216625|DDB_G0269074, DDB0216628|DDB_G0269080, DDB0217564|DDB_G0274951, DDB0217716|DDB_G0275905	DD_AX2_00005322-RA, DD_AX2_00006600-RA, DD_AX2_00007058-RA, DD_AX2_00010377-RA, DD_AX2_00010399-RA, DD_AX2_00010400-RA	DD_CR_00005426-RA, DD_CR_00005427-RA, DD_CR_00007506-RA, DD_CR_00007507-RA, DD_CR_00008088-RA, DD_CR_00008089-RA, DD_CR_00008090-RA, DD_CR_00008456-RA, DD_CR_00008457-RA, DD_CR_00008458-RA, DD_CR_00010277-RA	DD_OT_00001334-RA, DD_OT_00008557-RA, DD_OT_00008558-RA	DD_M4_00001393-RA, DD_M4_00001394-RA, DD_M4_00003078-RA, DD_M4_00003079-RA, DD_M4_00005610-RA, DD_M4_00005611-RA, DD_M4_00007796-RA, DD_M4_00007797-RA, DD_M4_00008003-RA, DD_M4_00008004-RA, DD_M4_00008033-RA, DD_M4_00008063-RA, DD_M4_00008064-RA, DD_M4_00008172-RA, DD_M4_00008173-RA, DD_M4_00008296-RA, DD_M4_00008297-RA, DD_M4_00008328-RA, DD_M4_00008439-RA, DD_M4_00008608-RA, DD_M4_00008609-RA, …	DD_S6_00002761-RA, DD_S6_00006360-RA, DD_S6_00007293-RA, DD_S6_00011749-RA				DDIM_AR_00008924-RA, DDIM_AR_00008925-RA, DDIM_AR_00008953-RA, DDIM_AR_00008955-RA	DI_PJ_00007979-RA, DI_PJ_00007980-RA
OG0000082	DDB0220008|DDB_G0281803, DDB0220668|DDB_G0281637, DDB0220671|DDB_G0278625, DDB0235201|DDB_G0281639, DDB0252729|DDB_G0295763	DD_AX2_00000199-RA, DD_AX2_00001752-RA, DD_AX2_00001753-RA, DD_AX2_00001754-RA, DD_AX2_00001758-RA, DD_AX2_00001759-RA, DD_AX2_00001760-RA, DD_AX2_00005275-RA, DD_AX2_00008042-RA, DD_AX2_00009792-RA	DD_CR_00005910-RA, DD_CR_00005912-RA, DD_CR_00009705-RA, DD_CR_00009706-RA, DD_CR_00009708-RA, DD_CR_00009709-RA, DD_CR_00009710-RA, DD_CR_00012922-RA	DD_OT_00008336-RA, DD_OT_00008337-RA, DD_OT_00008338-RA, DD_OT_00008339-RA, DD_OT_00008341-RA, DD_OT_00008342-RA, DD_OT_00008343-RA, DD_OT_00009288-RA	DD_M4_00006459-RA, DD_M4_00006461-RA, DD_M4_00006463-RA, DD_M4_00006464-RA, DD_M4_00006466-RA, DD_M4_00006468-RA, DD_M4_00006469-RA, DD_M4_00011031-RA	DD_S6_00002551-RA, DD_S6_00003803-RA, DD_S6_00006979-RA, DD_S6_00007362-RA, DD_S6_00007363-RA, DD_S6_00007364-RA, DD_S6_00007366-RA	DC_KG_00003133-RA, DC_KG_00003134-RA, DC_KG_00004885-RA	DC_CF_00002185-RA, DC_CF_00008225-RA	DC_GS_00002091-RA, DC_GS_00005737-RA	DDIM_AR_00000160-RA, DDIM_AR_00007076-RA, DDIM_AR_00009861-RA	DI_PJ_00002571-RA, DI_PJ_00005021-RA	KAK5584396.1
OG0000083	DDB0191308|DDB_G0287293, DDB0191381|DDB_G0287687, DDB0216176|DDB_G0287583, DDB0307930|DDB_G0287549	DD_AX2_00004424-RA, DD_AX2_00004511-RA, DD_AX2_00004538-RA, DD_AX2_00004634-RA	DD_CR_00002146-RA, DD_CR_00002222-RA, DD_CR_00002261-RA, DD_CR_00002357-RA	DD_OT_00011170-RA, DD_OT_00011200-RA, DD_OT_00011402-RA, DD_OT_00013162-RA	DD_M4_00004091-RA, DD_M4_00004178-RA, DD_M4_00004213-RA, DD_M4_00004297-RA	DD_S6_00009588-RA, DD_S6_00010261-RA, DD_S6_00010362-RA, DD_S6_00010394-RA	DC_KG_00001130-RA, DC_KG_00005247-RA, DC_KG_00005283-RA, DC_KG_00005284-RA, DC_KG_00005364-RA	DC_CF_00001659-RA, DC_CF_00008996-RA, DC_CF_00009080-RA, DC_CF_00009081-RA, DC_CF_00009119-RA	DC_GS_00002449-RA, DC_GS_00002484-RA, DC_GS_00002485-RA, DC_GS_00002494-RA, DC_GS_00002574-RA, DC_GS_00003440-RA	DDIM_AR_00000214-RA, DDIM_AR_00005951-RA, DDIM_AR_00006058-RA, DDIM_AR_00006084-RA, DDIM_AR_00006085-RA, DDIM_AR_00006095-RA, DDIM_AR_00006167-RA	DI_PJ_00002052-RA, DI_PJ_00002129-RA, DI_PJ_00002137-RA, DI_PJ_00002161-RA, DI_PJ_00002213-RA, DI_PJ_00004046-RA, DI_PJ_00006001-RA	KAK5578345.1, KAK5578474.1, KAK5578515.1, KAK5578516.1, KAK5578518.1
OG0000084	DDB0191352|DDB_G0276967, DDB0214822|DDB_G0277869, DDB0214823|DDB_G0282365, DDB0215399|DDB_G0269176, DDB0219941|DDB_G0268622	DD_AX2_00000202-RA, DD_AX2_00002229-RA, DD_AX2_00007508-RA, DD_AX2_00010012-RA, DD_AX2_00010269-RA, DD_AX2_00010270-RA	DD_CR_00004400-RA, DD_CR_00005915-RA, DD_CR_00008204-RA, DD_CR_00008474-RA, DD_CR_00010177-RA	DD_OT_00000314-RA, DD_OT_00004231-RA, DD_OT_00004488-RA, DD_OT_00004489-RA, DD_OT_00008654-RA, DD_OT_00009285-RA	DD_M4_00000469-RA, DD_M4_00005643-RA, DD_M4_00006983-RA, DD_M4_00008400-RA, DD_M4_00008401-RA, DD_M4_00011234-RA	DD_S6_00003807-RA, DD_S6_00004844-RA, DD_S6_00005999-RA, DD_S6_00006000-RA, DD_S6_00007186-RA	DC_KG_00003594-RA, DC_KG_00005605-RA, DC_KG_00007658-RA, DC_KG_00009640-RA, DC_KG_00009641-RA	DC_CF_00005526-RA, DC_CF_00006797-RA, DC_CF_00006798-RA, DC_CF_00009370-RA, DC_CF_00010826-RA	DC_GS_00006178-RA, DC_GS_00006459-RA, DC_GS_00008448-RA, DC_GS_00010458-RA, DC_GS_00010459-RA	DDIM_AR_00002484-RA, DDIM_AR_00008728-RA, DDIM_AR_00010510-RA	DI_PJ_00005490-RA, DI_PJ_00006609-RA, DI_PJ_00006611-RA, DI_PJ_00008974-RA, DI_PJ_00010481-RA	KAK5577825.1, KAK5583282.1, KAK5584794.1
OG0000085	DDB0190071|DDB_G0268834, DDB0202352|DDB_G0269010, DDB0202353|DDB_G0269012, DDB0216621|DDB_G0269066, DDB0305655|DDB_G0293028, DDB0349165|DDB_G0268960	DD_AX2_00010320-RA, DD_AX2_00010407-RA, DD_AX2_00010740-RA	DD_CR_00002013-RA, DD_CR_00003306-RA, DD_CR_00007504-RA, DD_CR_00008086-RA, DD_CR_00008454-RA, DD_CR_00008996-RA, DD_CR_00010194-RA	DD_OT_00005577-RA, DD_OT_00005579-RA, DD_OT_00009582-RA	DD_M4_00000717-RA, DD_M4_00000988-RA, DD_M4_00001661-RA, DD_M4_00007794-RA, DD_M4_00007885-RA, DD_M4_00007976-RA, DD_M4_00008007-RA, DD_M4_00008434-RA, DD_M4_00008437-RA, DD_M4_00008915-RA, DD_M4_00011277-RA, DD_M4_00011309-RA, DD_M4_00011317-RA, DD_M4_00011319-RA	DD_S6_00000739-RA, DD_S6_00002275-RA, DD_S6_00002764-RA, DD_S6_00003867-RA, DD_S6_00007737-RA, DD_S6_00007872-RA, DD_S6_00011195-RA, DD_S6_00011273-RA, DD_S6_00011885-RA				DDIM_AR_00008922-RA, DDIM_AR_00008928-RA, DDIM_AR_00008938-RA, DDIM_AR_00008945-RA, DDIM_AR_00008957-RA	DI_PJ_00000003-RA, DI_PJ_00001717-RA, DI_PJ_00001719-RA, DI_PJ_00001720-RA, DI_PJ_00001834-RA, DI_PJ_00003034-RA, DI_PJ_00006779-RA, DI_PJ_00009876-RA, DI_PJ_00009922-RA, DI_PJ_00010697-RA, DI_PJ_00011252-RA	KAK5574499.1
OG0000086	DDB0229367|DDB_G0288015, DDB0229372|DDB_G0280621, DDB0229373|DDB_G0280633	DD_AX2_00001330-RA, DD_AX2_00001333-RA, DD_AX2_00001353-RA, DD_AX2_00001356-RA, DD_AX2_00001362-RA, DD_AX2_00004727-RA	DD_CR_00002447-RA, DD_CR_00010352-RA, DD_CR_00010357-RA, DD_CR_00010361-RA, DD_CR_00010366-RA, DD_CR_00012710-RA, DD_CR_00012896-RA	DD_OT_00006497-RA, DD_OT_00006502-RA, DD_OT_00006507-RA, DD_OT_00006511-RA, DD_OT_00007847-RA	DD_M4_00003998-RA, DD_M4_00005973-RA, DD_M4_00010456-RA, DD_M4_00010461-RA, DD_M4_00010467-RA, DD_M4_00010470-RA	DD_S6_00007766-RA, DD_S6_00007772-RA, DD_S6_00008803-RA, DD_S6_00008819-RA, DD_S6_00008836-RA, DD_S6_00008847-RA, DD_S6_00008882-RA, DD_S6_00008886-RA, DD_S6_00008895-RA, DD_S6_00009682-RA	DC_KG_00002695-RA, DC_KG_00003360-RA, DC_KG_00003365-RA	DC_CF_00010906-RA	DC_GS_00005340-RA, DC_GS_00005956-RA, DC_GS_00005959-RA	DDIM_AR_00008141-RA, DDIM_AR_00008146-RA, DDIM_AR_00008275-RA, DDIM_AR_00010763-RA, DDIM_AR_00012579-RA	DI_PJ_00002991-RA, DI_PJ_00004617-RA, DI_PJ_00004637-RA, DI_PJ_00004644-RA, DI_PJ_00004657-RA	KAK5579248.1, KAK5584064.1, KAK5584096.1, KAK5584097.1, KAK5584102.1
OG0000087	DDB0231826|DDB_G0289207, DDB0306665|DDB_G0289205, DDB0348651|DDB_G0276733, DDB0349758|DDB_G0289253	DD_AX2_00002150-RA, DD_AX2_00005111-RA, DD_AX2_00005267-RA, DD_AX2_00005268-RA, DD_AX2_00005292-RA, DD_AX2_00007488-RA	DD_CR_00002802-RA, DD_CR_00002957-RA, DD_CR_00002958-RA, DD_CR_00002980-RA, DD_CR_00004424-RA, DD_CR_00004426-RA	DD_OT_00000335-RA, DD_OT_00000337-RA, DD_OT_00004685-RA, DD_OT_00004841-RA, DD_OT_00004842-RA, DD_OT_00004863-RA	DD_M4_00003436-RA, DD_M4_00003461-RA, DD_M4_00003463-RA, DD_M4_00003629-RA, DD_M4_00005619-RA, DD_M4_00005621-RA	DD_S6_00001121-RA, DD_S6_00001123-RA, DD_S6_00005418-RA, DD_S6_00005441-RA, DD_S6_00005443-RA	DC_KG_00004545-RA, DC_KG_00004548-RA, DC_KG_00004549-RA, DC_KG_00007677-RA	DC_CF_00000744-RA, DC_CF_00000746-RA, DC_CF_00000747-RA, DC_CF_00009351-RA	DC_GS_00001739-RA, DC_GS_00001742-RA, DC_GS_00001743-RA, DC_GS_00008466-RA	DDIM_AR_00000973-RA, DDIM_AR_00000977-RA, DDIM_AR_00000978-RA, DDIM_AR_00001036-RA, DDIM_AR_00002506-RA	DI_PJ_00002879-RA, DI_PJ_00002941-RA, DI_PJ_00002943-RA	KAK5579137.1, KAK5579195.1, KAK5579196.1, KAK5579197.1, KAK5579660.1
OG0000088	DDB0307670|DDB_G0267252, DDB0307671|DDB_G0277819, DDB0307672|DDB_G0267230, DDB0307673|DDB_G0274765	DD_AX2_00002347-RA, DD_AX2_00004338-RA, DD_AX2_00004464-RA, DD_AX2_00006239-RA, DD_AX2_00006295-RA, DD_AX2_00008014-RA, DD_AX2_00012114-RA, DD_AX2_00012275-RA, DD_AX2_00012294-RA, DD_AX2_00012357-RA, DD_AX2_00012380-RA, DD_AX2_00012386-RA	DD_CR_00000029-RA, DD_CR_00004062-RA, DD_CR_00005634-RA, DD_CR_00005689-RA, DD_CR_00005690-RA, DD_CR_00005715-RA, DD_CR_00009233-RA, DD_CR_00009234-RA, DD_CR_00011200-RA, DD_CR_00011284-RA, DD_CR_00011285-RA, DD_CR_00011327-RA, DD_CR_00012398-RA, DD_CR_00012461-RA, DD_CR_00012486-RA, DD_CR_00012639-RA	DD_OT_00004387-RA, DD_OT_00009501-RA, DD_OT_00009557-RA, DD_OT_00011914-RA, DD_OT_00011929-RA, DD_OT_00012152-RA, DD_OT_00012153-RA, DD_OT_00012157-RA, DD_OT_00012274-RA, DD_OT_00012404-RA, DD_OT_00012441-RA, DD_OT_00012462-RA, DD_OT_00012529-RA, DD_OT_00012542-RA, DD_OT_00012827-RA, DD_OT_00012868-RA	DD_M4_00000301-RA, DD_M4_00000302-RA, DD_M4_00007446-RA, DD_M4_00012401-RA, DD_M4_00012402-RA	DD_S6_00012019-RA, DD_S6_00012734-RA				DDIM_AR_00002505-RA, DDIM_AR_00006817-RA, DDIM_AR_00009868-RA
OG0000089	DDB0307001|DDB_G0281141, DDB0348298|DDB_G0280759, DDB0349129|DDB_G0280583	DD_AX2_00001312-RA, DD_AX2_00001369-RA, DD_AX2_00001384-RA, DD_AX2_00001528-RA	DD_CR_00009321-RA, DD_CR_00009339-RA, DD_CR_00009494-RA, DD_CR_00010385-RA	DD_OT_00006476-RA, DD_OT_00006571-RA, DD_OT_00006589-RA, DD_OT_00012899-RA	DD_M4_00006243-RA, DD_M4_00010436-RA, DD_M4_00012480-RA, DD_M4_00012492-RA, DD_M4_00012493-RA	DD_S6_00007593-RA, DD_S6_00007736-RA, DD_S6_00007739-RA, DD_S6_00007752-RA, DD_S6_00008922-RA	DC_KG_00002820-RA, DC_KG_00002821-RA, DC_KG_00002825-RA, DC_KG_00002918-RA, DC_KG_00008965-RA	DC_CF_00001872-RA, DC_CF_00001873-RA, DC_CF_00001877-RA, DC_CF_00001953-RA, DC_CF_00001954-RA, DC_CF_00001967-RA, DC_CF_00010113-RA	DC_GS_00005318-RA, DC_GS_00005429-RA, DC_GS_00005430-RA, DC_GS_00005433-RA, DC_GS_00005522-RA, DC_GS_00011098-RA	DDIM_AR_00008114-RA, DDIM_AR_00008312-RA, DDIM_AR_00008313-RA, DDIM_AR_00008315-RA, DDIM_AR_00008319-RA, DDIM_AR_00008417-RA, DDIM_AR_00012024-RA	DI_PJ_00004688-RA, DI_PJ_00004689-RA, DI_PJ_00004695-RA, DI_PJ_00004696-RA, DI_PJ_00004786-RA	KAK5584135.1, KAK5584149.1, KAK5584223.1
OG0000090	DDB0238195|DDB_G0272628, DDB0238196|DDB_G0274085, DDB0238197|DDB_G0273155, DDB0238198|DDB_G0273921, DDB0238199|DDB_G0268322, DDB0238200|DDB_G0271680, DDB0238201|DDB_G0271740, DDB0238202|DDB_G0271780	DD_AX2_00008305-RA, DD_AX2_00008335-RA, DD_AX2_00008336-RA, DD_AX2_00008809-RA, DD_AX2_00008882-RA, DD_AX2_00011469-RA	DD_CR_00009060-RA, DD_CR_00011608-RA, DD_CR_00011638-RA, DD_CR_00012103-RA, DD_CR_00012375-RA	DD_OT_00001694-RA, DD_OT_00001722-RA, DD_OT_00001723-RA, DD_OT_00002192-RA, DD_OT_00002266-RA	DD_M4_00007644-RA, DD_M4_00011542-RA, DD_M4_00011619-RA, DD_M4_00012098-RA, DD_M4_00012130-RA	DD_S6_00008057-RA, DD_S6_00008058-RA, DD_S6_00008089-RA, DD_S6_00009752-RA, DD_S6_00009770-RA, DD_S6_00010692-RA, DD_S6_00011178-RA	DC_KG_00010712-RA, DC_KG_00010777-RA, DC_KG_00011260-RA, DC_KG_00011261-RA	DC_CF_00006474-RA, DC_CF_00006541-RA, DC_CF_00007811-RA, DC_CF_00007812-RA	DC_GS_00000181-RA, DC_GS_00000246-RA, DC_GS_00000698-RA, DC_GS_00000699-RA	DDIM_AR_00010194-RA, DDIM_AR_00010263-RA, DDIM_AR_00011266-RA	DI_PJ_00009209-RA, DI_PJ_00009281-RA, DI_PJ_00009750-RA, DI_PJ_00009751-RA	KAK5574740.1, KAK5575193.1, KAK5575270.1
OG0000091	DDB0202433|DDB_G0275705, DDB0202967|DDB_G0276619, DDB0217835|DDB_G0276641, DDB0217836|DDB_G0276643, DDB0232371|DDB_G0276613, DDB0232372|DDB_G0276707, DDB0308177|DDB_G0275641, DDB0346990|DDB_G0286475, DDB0348519|DDB_G0275639, DDB0348612|DDB_G0276723, DDB0348613|DDB_G0276737, DDB0348614|DDB_G0276749, DDB0348619|DDB_G0276649, DDB0348620|DDB_G0276611, DDB0348621|DDB_G0276703, DDB0348622|DDB_G0276751,…		DD_CR_00004431-RA, DD_CR_00004459-RA, DD_CR_00004471-RA, DD_CR_00004473-RA, DD_CR_00004474-RA	DD_OT_00000346-RA, DD_OT_00000347-RA		DD_S6_00001052-RA, DD_S6_00001053-RA		DC_CF_00009324-RA	DC_GS_00008493-RA			KAK5577588.1, KAK5577869.1, KAK5577870.1, KAK5577883.1, KAK5577884.1, KAK5577886.1, KAK5577890.1, KAK5577891.1, KAK5577920.1, KAK5577921.1
OG0000092	DDB0347342|DDB_G0290285, DDB0347343|DDB_G0290349, DDB0349068|DDB_G0283143	DD_AX2_00004239-RA, DD_AX2_00004240-RA, DD_AX2_00005785-RA	DD_CR_00000140-RA, DD_CR_00000142-RA, DD_CR_00000143-RA, DD_CR_00003473-RA, DD_CR_00003474-RA, DD_CR_00003475-RA	DD_OT_00005344-RA, DD_OT_00005346-RA, DD_OT_00005347-RA, DD_OT_00005348-RA, DD_OT_00005349-RA, DD_OT_00011021-RA, DD_OT_00011022-RA, DD_OT_00011023-RA, DD_OT_00011024-RA	DD_M4_00000184-RA, DD_M4_00000186-RA, DD_M4_00000188-RA, DD_M4_00000189-RA, DD_M4_00002958-RA, DD_M4_00002959-RA, DD_M4_00002960-RA, DD_M4_00002961-RA	DD_S6_00002194-RA, DD_S6_00002195-RA, DD_S6_00008687-RA, DD_S6_00008688-RA, DD_S6_00008689-RA	DC_KG_00001837-RA, DC_KG_00001838-RA, DC_KG_00001842-RA, DC_KG_00004199-RA	DC_CF_00000402-RA, DC_CF_00000947-RA, DC_CF_00000949-RA, DC_CF_00000950-RA	DC_GS_00002749-RA, DC_GS_00002751-RA, DC_GS_00002752-RA	DDIM_AR_00003953-RA, DDIM_AR_00009164-RA, DDIM_AR_00009165-RA, DDIM_AR_00009167-RA, DDIM_AR_00009169-RA, DDIM_AR_00009171-RA, DDIM_AR_00009172-RA	DI_PJ_00001866-RA, DI_PJ_00003368-RA	KAK5579588.1, KAK5579915.1
OG0000093	DDB0238025|DDB_G0284209, DDB0238027|DDB_G0284207, DDB0238028|DDB_G0288591, DDB0305608|DDB_G0284277	DD_AX2_00003704-RA, DD_AX2_00003748-RA, DD_AX2_00003749-RA, DD_AX2_00003750-RA, DD_AX2_00004991-RA	DD_CR_00000658-RA, DD_CR_00000660-RA, DD_CR_00000661-RA, DD_CR_00000662-RA, DD_CR_00000705-RA, DD_CR_00002690-RA	DD_OT_00007094-RA, DD_OT_00007096-RA, DD_OT_00007097-RA, DD_OT_00007098-RA, DD_OT_00007099-RA, DD_OT_00007142-RA, DD_OT_00008093-RA	DD_M4_00003747-RA, DD_M4_00009265-RA, DD_M4_00009311-RA, DD_M4_00009312-RA, DD_M4_00009313-RA, DD_M4_00009314-RA, DD_M4_00009315-RA, DD_M4_00009317-RA	DD_S6_00003203-RA, DD_S6_00003204-RA, DD_S6_00003245-RA, DD_S6_00003246-RA, DD_S6_00005711-RA	DC_KG_00001331-RA, DC_KG_00001376-RA, DC_KG_00001377-RA, DC_KG_00004834-RA	DC_CF_00001405-RA, DC_CF_00001410-RA, DC_CF_00001454-RA, DC_CF_00008173-RA	DC_GS_00002038-RA, DC_GS_00003198-RA, DC_GS_00003199-RA, DC_GS_00003240-RA	DDIM_AR_00004231-RA	DI_PJ_00001389-RA, DI_PJ_00002646-RA, DI_PJ_00004782-RA, DI_PJ_00005036-RA, DI_PJ_00009441-RA, DI_PJ_00009663-RA	KAK5574839.1, KAK5584424.1
OG0000094	DDB0231832|DDB_G0284761, DDB0307817|DDB_G0284763, DDB0308322|DDB_G0267614, DDB0349526|DDB_G0268292	DD_AX2_00003491-RA, DD_AX2_00005838-RA, DD_AX2_00011397-RA, DD_AX2_00011398-RA	DD_CR_00000920-RA, DD_CR_00000921-RA, DD_CR_00009134-RA, DD_CR_00009137-RA	DD_OT_00010535-RA, DD_OT_00010536-RA, DD_OT_00010902-RA, DD_OT_00010906-RA	DD_M4_00007543-RA, DD_M4_00007544-RA, DD_M4_00009044-RA, DD_M4_00009045-RA	DD_S6_00002976-RA, DD_S6_00002977-RA, DD_S6_00002978-RA, DD_S6_00011093-RA, DD_S6_00011095-RA	DC_KG_00001121-RA, DC_KG_00001122-RA, DC_KG_00008960-RA	DC_CF_00001668-RA, DC_CF_00001669-RA, DC_CF_00010106-RA	DC_GS_00003448-RA, DC_GS_00003449-RA, DC_GS_00011102-RA	DDIM_AR_00004445-RA, DDIM_AR_00004499-RA, DDIM_AR_00004500-RA, DDIM_AR_00009121-RA, DDIM_AR_00009124-RA, DDIM_AR_00012045-RA, DDIM_AR_00012048-RA, DDIM_AR_00012049-RA, DDIM_AR_00012054-RA, DDIM_AR_00012055-RA, DDIM_AR_00012058-RA, DDIM_AR_00012062-RA	DI_PJ_00001092-RA, DI_PJ_00001146-RA, DI_PJ_00003461-RA, DI_PJ_00007266-RA, DI_PJ_00007267-RA, DI_PJ_00007268-RA, DI_PJ_00007269-RA	KAK5576718.1, KAK5576722.1, KAK5580958.1
OG0000095	DDB0238707|DDB_G0272901, DDB0238708|DDB_G0273955, DDB0238709|DDB_G0273043, DDB0238710|DDB_G0273961, DDB0238729|DDB_G0272897, DDB0238730|DDB_G0273965, DDB0238731|DDB_G0272805, DDB0238732|DDB_G0273967, DDB0238782|DDB_G0272592, DDB0238785|DDB_G0273975, DDB0238786|DDB_G0276035	DD_AX2_00007276-RA, DD_AX2_00008859-RA, DD_AX2_00008861-RA, DD_AX2_00008862-RA, DD_AX2_00008864-RA, DD_AX2_00008866-RA	DD_CR_00004645-RA, DD_CR_00012155-RA, DD_CR_00012157-RA, DD_CR_00012160-RA, DD_CR_00012391-RA	DD_OT_00000565-RA, DD_OT_00002243-RA, DD_OT_00002244-RA, DD_OT_00002245-RA, DD_OT_00002246-RA, DD_OT_00002248-RA, DD_OT_00002249-RA	DD_M4_00005387-RA, DD_M4_00011560-RA, DD_M4_00011562-RA, DD_M4_00011563-RA	DD_S6_00000888-RA, DD_S6_00010566-RA, DD_S6_00010621-RA, DD_S6_00010624-RA, DD_S6_00010625-RA	DC_KG_00010727-RA, DC_KG_00010728-RA, DC_KG_00010729-RA	DC_CF_00006490-RA, DC_CF_00006491-RA, DC_CF_00006492-RA	DC_GS_00000196-RA, DC_GS_00000197-RA, DC_GS_00000198-RA	DDIM_AR_00002088-RA, DDIM_AR_00010244-RA	DI_PJ_00009222-RA, DI_PJ_00009223-RA, DI_PJ_00009224-RA, DI_PJ_00009225-RA, DI_PJ_00011198-RA	KAK5575238.1, KAK5575240.1
OG0000096	DDB0232286|DDB_G0286715, DDB0232287|DDB_G0286717, DDB0232288|DDB_G0286721, DDB0232289|DDB_G0286719, DDB0232290|DDB_G0286723	DD_AX2_00002547-RA, DD_AX2_00002548-RA, DD_AX2_00002549-RA, DD_AX2_00002550-RA, DD_AX2_00002551-RA	DD_CR_00001831-RA, DD_CR_00001832-RA, DD_CR_00001833-RA, DD_CR_00001834-RA, DD_CR_00001835-RA	DD_OT_00005756-RA, DD_OT_00005757-RA, DD_OT_00005758-RA, DD_OT_00005759-RA	DD_M4_00007313-RA, DD_M4_00007314-RA, DD_M4_00007315-RA, DD_M4_00007316-RA, DD_M4_00007317-RA	DD_S6_00001869-RA	DC_KG_00000184-RA, DC_KG_00000186-RA, DC_KG_00000187-RA, DC_KG_00000188-RA, DC_KG_00000189-RA	DC_CF_00007205-RA, DC_CF_00007206-RA, DC_CF_00007207-RA, DC_CF_00007208-RA, DC_CF_00007210-RA	DC_GS_00004341-RA, DC_GS_00004342-RA, DC_GS_00004343-RA	DDIM_AR_00000880-RA, DDIM_AR_00004488-RA, DDIM_AR_00004489-RA, DDIM_AR_00006448-RA, DDIM_AR_00012183-RA, DDIM_AR_00012184-RA, DDIM_AR_00012185-RA, DDIM_AR_00012186-RA	DI_PJ_00000204-RA	KAK5580129.1, KAK5580130.1, KAK5580147.1, KAK5580148.1, KAK5580149.1, KAK5580150.1, KAK5580151.1, KAK5581562.1
OG0000097	DDB0238754|DDB_G0292984, DDB0347340|DDB_G0270646, DDB0347936|DDB_G0268732, DDB0347937|DDB_G0275483, DDB0348317|DDB_G0293648, DDB0348687|DDB_G0277459	DD_AX2_00009264-RA, DD_AX2_00009787-RA	DD_CR_00005215-RA, DD_CR_00007007-RA, DD_CR_00007502-RA, DD_CR_00007990-RA, DD_CR_00008450-RA, DD_CR_00008469-RA, DD_CR_00010223-RA, DD_CR_00010678-RA, DD_CR_00012180-RA, DD_CR_00012359-RA, DD_CR_00012663-RA, DD_CR_00012799-RA	DD_OT_00000445-RA, DD_OT_00000582-RA, DD_OT_00002456-RA, DD_OT_00004022-RA, DD_OT_00006176-RA, DD_OT_00008790-RA	DD_M4_00001389-RA, DD_M4_00002589-RA, DD_M4_00007980-RA, DD_M4_00008010-RA, DD_M4_00008040-RA, DD_M4_00008292-RA, DD_M4_00008777-RA, DD_M4_00009421-RA, DD_M4_00011026-RA, DD_M4_00011274-RA, DD_M4_00011279-RA, DD_M4_00011282-RA, DD_M4_00011321-RA, DD_M4_00012512-RA	DD_S6_00004283-RA, DD_S6_00006973-RA, DD_S6_00007862-RA, DD_S6_00009843-RA, DD_S6_00009961-RA, DD_S6_00011658-RA	DC_KG_00010052-RA	DC_CF_00003413-RA, DC_CF_00009942-RA	DC_GS_00005561-RA, DC_GS_00010060-RA	DDIM_AR_00008917-RA	DI_PJ_00007822-RA, DI_PJ_00008126-RA	KAK5575787.1
OG0000098	DDB0231658|DDB_G0274661, DDB0238021|DDB_G0283245, DDB0347067|DDB_G0283101, DDB0347800|DDB_G0283231, DDB0347802|DDB_G0283241	DD_AX2_00004200-RA, DD_AX2_00004202-RA, DD_AX2_00004205-RA, DD_AX2_00004207-RA, DD_AX2_00004212-RA, DD_AX2_00004215-RA, DD_AX2_00004243-RA	DD_CR_00000164-RA, DD_CR_00000166-RA, DD_CR_00000177-RA, DD_CR_00000180-RA, DD_CR_00000182-RA	DD_OT_00006289-RA, DD_OT_00010990-RA, DD_OT_00010996-RA, DD_OT_00010998-RA	DD_M4_00000158-RA, DD_M4_00004630-RA, DD_M4_00010229-RA	DD_S6_00000133-RA, DD_S6_00008652-RA, DD_S6_00008655-RA, DD_S6_00008659-RA, DD_S6_00009109-RA, DD_S6_00012404-RA	DC_KG_00001815-RA, DC_KG_00001816-RA, DC_KG_00002487-RA, DC_KG_00008584-RA	DC_CF_00000970-RA, DC_CF_00004039-RA, DC_CF_00005850-RA	DC_GS_00001339-RA, DC_GS_00002775-RA, DC_GS_00002776-RA, DC_GS_00005124-RA, DC_GS_00005126-RA, DC_GS_00005128-RA, DC_GS_00005130-RA, DC_GS_00009344-RA	DDIM_AR_00006519-RA, DDIM_AR_00009144-RA	DI_PJ_00001853-RA, DI_PJ_00005514-RA, DI_PJ_00010893-RA, DI_PJ_00011155-RA	KAK5577107.1, KAK5578460.1, KAK5581621.1, KAK5584322.1
OG0000099	DDB0191118|DDB_G0288245, DDB0191521|DDB_G0269116, DDB0235188|DDB_G0287219, DDB0238126|DDB_G0271074, DDB0238127|DDB_G0272094, DDB0238128|DDB_G0270788, DDB0238129|DDB_G0295695	DD_AX2_00004351-RA, DD_AX2_00004841-RA, DD_AX2_00008443-RA, DD_AX2_00009362-RA, DD_AX2_00009372-RA, DD_AX2_00009374-RA, DD_AX2_00009387-RA	DD_CR_00002072-RA, DD_CR_00002557-RA, DD_CR_00007589-RA, DD_CR_00007601-RA	DD_OT_00003605-RA, DD_OT_00003617-RA, DD_OT_00007958-RA, DD_OT_00011479-RA	DD_M4_00003885-RA, DD_M4_00004372-RA, DD_M4_00010583-RA, DD_M4_00010593-RA, DD_M4_00010713-RA	DD_S6_00005845-RA, DD_S6_00010202-RA, DD_S6_00011455-RA, DD_S6_00011467-RA	DC_KG_00001825-RA, DC_KG_00004966-RA, DC_KG_00005343-RA, DC_KG_00005432-RA	DC_CF_00000962-RA, DC_CF_00002661-RA, DC_CF_00008308-RA, DC_CF_00008984-RA, DC_CF_00009017-RA	DC_GS_00002171-RA, DC_GS_00002552-RA, DC_GS_00002641-RA, DC_GS_00002765-RA	DDIM_AR_00000081-RA, DDIM_AR_00001427-RA, DDIM_AR_00006237-RA, DDIM_AR_00009364-RA, DDIM_AR_00009366-RA	DI_PJ_00002475-RA, DI_PJ_00007287-RA, DI_PJ_00011111-RA	KAK5575450.1, KAK5575464.1
OG0000100	DDB0252838|DDB_G0292828, DDB0252867|DDB_G0288219, DDB0252868|DDB_G0292822, DDB0252869|DDB_G0292824, DDB0252870|DDB_G0292826	DD_AX2_00004822-RA, DD_AX2_00010841-RA, DD_AX2_00010842-RA, DD_AX2_00010843-RA, DD_AX2_00010844-RA	DD_CR_00002538-RA, DD_CR_00006941-RA, DD_CR_00006942-RA, DD_CR_00006943-RA, DD_CR_00006944-RA	DD_OT_00003473-RA, DD_OT_00003474-RA, DD_OT_00003475-RA, DD_OT_00003476-RA, DD_OT_00007939-RA	DD_M4_00001565-RA, DD_M4_00001566-RA, DD_M4_00001567-RA, DD_M4_00001568-RA, DD_M4_00003904-RA	DD_S6_00005862-RA, DD_S6_00011300-RA, DD_S6_00011302-RA	DC_KG_00004984-RA, DC_KG_00006643-RA, DC_KG_00006644-RA, DC_KG_00006645-RA, DC_KG_00006648-RA	DC_CF_00003044-RA, DC_CF_00003047-RA, DC_CF_00003048-RA, DC_CF_00003049-RA, DC_CF_00008326-RA	DC_GS_00002189-RA, DC_GS_00007469-RA, DC_GS_00007470-RA, DC_GS_00007471-RA, DC_GS_00007474-RA	DDIM_AR_00001445-RA, DDIM_AR_00003447-RA, DDIM_AR_00003448-RA, DDIM_AR_00003449-RA	DI_PJ_00002456-RA, DI_PJ_00006166-RA, DI_PJ_00006167-RA	KAK5578771.1, KAK5582217.1, KAK5582218.1, KAK5582219.1
OG0000101	DDB0201598|DDB_G0294032, DDB0201599|DDB_G0294030, DDB0201600|DDB_G0294014	DD_AX2_00012391-RA, DD_AX2_00012392-RA, DD_AX2_00012406-RA, DD_AX2_00012407-RA, DD_AX2_00012440-RA, DD_AX2_00012441-RA, DD_AX2_00012452-RA, DD_AX2_00012456-RA, DD_AX2_00012477-RA, DD_AX2_00012480-RA	DD_CR_00012750-RA, DD_CR_00012751-RA	DD_OT_00013095-RA, DD_OT_00013096-RA, DD_OT_00013388-RA, DD_OT_00013396-RA	DD_M4_00012635-RA, DD_M4_00012830-RA, DD_M4_00012884-RA, DD_M4_00012897-RA	DD_S6_00012917-RA, DD_S6_00012918-RA	DC_KG_00011544-RA, DC_KG_00011545-RA, DC_KG_00011546-RA, DC_KG_00011810-RA, DC_KG_00011811-RA	DC_CF_00004195-RA, DC_CF_00004196-RA, DC_CF_00004197-RA, DC_CF_00011502-RA	DC_GS_00011395-RA, DC_GS_00011396-RA, DC_GS_00011531-RA	DDIM_AR_00012493-RA, DDIM_AR_00012494-RA, DDIM_AR_00012495-RA, DDIM_AR_00012634-RA, DDIM_AR_00012635-RA, DDIM_AR_00012664-RA, DDIM_AR_00012665-RA, DDIM_AR_00012666-RA, DDIM_AR_00012718-RA	DI_PJ_00012739-RA, DI_PJ_00012740-RA, DI_PJ_00012741-RA, DI_PJ_00012801-RA, DI_PJ_00012802-RA	KAK5574366.1, KAK5574367.1, KAK5574368.1
OG0000102	DDB0185034|DDB_G0272833, DDB0185093|DDB_G0272562, DDB0220655|DDB_G0272756, DDB0348171|DDB_G0272596, DDB0348172|DDB_G0273963, DDB0348173|DDB_G0291672, DDB0348521|DDB_G0271320, DDB0348522|DDB_G0271196, DDB0348523|DDB_G0271326, DDB0348524|DDB_G0271178	DD_AX2_00008067-RA, DD_AX2_00008071-RA, DD_AX2_00008145-RA, DD_AX2_00008163-RA, DD_AX2_00008746-RA, DD_AX2_00008747-RA, DD_AX2_00008748-RA, DD_AX2_00008863-RA	DD_CR_00011055-RA, DD_CR_00012044-RA, DD_CR_00012045-RA, DD_CR_00012158-RA, DD_CR_00012159-RA	DD_OT_00002130-RA, DD_OT_00002131-RA, DD_OT_00002132-RA, DD_OT_00002133-RA, DD_OT_00002247-RA	DD_M4_00006508-RA, DD_M4_00009956-RA, DD_M4_00011561-RA, DD_M4_00011674-RA	DD_S6_00000402-RA, DD_S6_00009844-RA, DD_S6_00010759-RA, DD_S6_00010760-RA, DD_S6_00010763-RA	DC_KG_00010724-RA, DC_KG_00010927-RA, DC_KG_00010928-RA	DC_CF_00006486-RA, DC_CF_00006489-RA, DC_CF_00007620-RA	DC_GS_00000195-RA, DC_GS_00000384-RA, DC_GS_00007670-RA	DDIM_AR_00010247-RA, DDIM_AR_00010248-RA, DDIM_AR_00010249-RA	DI_PJ_00009897-RA, DI_PJ_00009905-RA, DI_PJ_00009906-RA, DI_PJ_00009909-RA, DI_PJ_00009957-RA
OG0000103	DDB0232306|DDB_G0268192, DDB0232307|DDB_G0269270, DDB0232308|DDB_G0269260, DDB0232309|DDB_G0269392, DDB0232312|DDB_G0269256	DD_AX2_00010146-RA, DD_AX2_00010234-RA, DD_AX2_00010241-RA, DD_AX2_00010247-RA, DD_AX2_00011831-RA	DD_CR_00008295-RA, DD_CR_00008391-RA, DD_CR_00008396-RA, DD_CR_00008397-RA, DD_CR_00008398-RA, DD_CR_00008706-RA	DD_OT_00004324-RA, DD_OT_00004325-RA, DD_OT_00004442-RA, DD_OT_00004443-RA, DD_OT_00004447-RA, DD_OT_00004448-RA, DD_OT_00004449-RA, DD_OT_00004450-RA, DD_OT_00004451-RA, DD_OT_00004452-RA, DD_OT_00009661-RA	DD_M4_00006667-RA, DD_M4_00006888-RA, DD_M4_00008108-RA, DD_M4_00008407-RA, DD_M4_00008589-RA, DD_M4_00008595-RA, DD_M4_00008596-RA, DD_M4_00008602-RA	DD_S6_00004387-RA, DD_S6_00005960-RA, DD_S6_00005962-RA, DD_S6_00005963-RA, DD_S6_00006238-RA	DC_KG_00002138-RA, DC_KG_00009396-RA, DC_KG_00009677-RA, DC_KG_00009678-RA	DC_CF_00003690-RA, DC_CF_00006762-RA, DC_CF_00006763-RA, DC_CF_00008390-RA	DC_GS_00004769-RA, DC_GS_00010418-RA, DC_GS_00010692-RA	DDIM_AR_00009617-RA, DDIM_AR_00010874-RA
OG0000104	DDB0192122|DDB_G0293796, DDB0238634|DDB_G0269092, DDB0238635|DDB_G0268828, DDB0346648|DDB_G0293792, DDB0346649|DDB_G0293794, DDB0346650|DDB_G0293798, DDB0347125|DDB_G0293998, DDB0348533|DDB_G0275949, DDB0349361|DDB_G0289579	DD_AX2_00005450-RA, DD_AX2_00006903-RA, DD_AX2_00009095-RA, DD_AX2_00009219-RA, DD_AX2_00009220-RA, DD_AX2_00009221-RA, DD_AX2_00010323-RA, DD_AX2_00010324-RA	DD_CR_00007397-RA, DD_CR_00007398-RA, DD_CR_00007399-RA, DD_CR_00008525-RA, DD_CR_00008526-RA, DD_CR_00008527-RA	DD_OT_00002071-RA, DD_OT_00004538-RA, DD_OT_00004539-RA, DD_OT_00004540-RA, DD_OT_00004541-RA, DD_OT_00007653-RA, DD_OT_00007654-RA, DD_OT_00007655-RA	DD_M4_00008351-RA, DD_M4_00008724-RA, DD_M4_00008725-RA, DD_M4_00008726-RA, DD_M4_00008727-RA, DD_M4_00010072-RA	DD_S6_00006049-RA, DD_S6_00009403-RA, DD_S6_00009404-RA, DD_S6_00009405-RA	DC_KG_00009590-RA	DC_CF_00006846-RA	DC_GS_00010506-RA	DDIM_AR_00001677-RA, DDIM_AR_00005522-RA, DDIM_AR_00005523-RA, DDIM_AR_00008165-RA, DDIM_AR_00008166-RA, DDIM_AR_00011722-RA, DDIM_AR_00011723-RA	DI_PJ_00006662-RA	KAK5576177.1
OG0000105	DDB0167160|DDB_G0275481, DDB0189100|DDB_G0290811, DDB0202327|DDB_G0268984, DDB0216622|DDB_G0269068	DD_AX2_00006046-RA, DD_AX2_00007061-RA, DD_AX2_00010405-RA	DD_CR_00007006-RA, DD_CR_00008431-RA, DD_CR_00008452-RA, DD_CR_00010229-RA	DD_OT_00003894-RA, DD_OT_00005180-RA	DD_M4_00001391-RA, DD_M4_00002824-RA, DD_M4_00003206-RA, DD_M4_00003297-RA, DD_M4_00007621-RA, DD_M4_00007978-RA, DD_M4_00008008-RA, DD_M4_00008169-RA, DD_M4_00008180-RA, DD_M4_00008290-RA, DD_M4_00009199-RA, DD_M4_00011280-RA, DD_M4_00011308-RA	DD_S6_00004281-RA, DD_S6_00006070-RA, DD_S6_00006146-RA, DD_S6_00012358-RA			DC_GS_00007377-RA	DDIM_AR_00008920-RA, DDIM_AR_00008930-RA, DDIM_AR_00008935-RA, DDIM_AR_00008943-RA, DDIM_AR_00008948-RA	DI_PJ_00001704-RA, DI_PJ_00003012-RA, DI_PJ_00003134-RA, DI_PJ_00003643-RA, DI_PJ_00003644-RA, DI_PJ_00004823-RA, DI_PJ_00004960-RA, DI_PJ_00006511-RA, DI_PJ_00006838-RA, DI_PJ_00006840-RA, DI_PJ_00007358-RA, DI_PJ_00007923-RA, DI_PJ_00008125-RA, DI_PJ_00011012-RA, DI_PJ_00011251-RA, DI_PJ_00012683-RA, DI_PJ_00012693-RA
OG0000106	DDB0237793|DDB_G0292574, DDB0252626|DDB_G0295807, DDB0305663|DDB_G0291676, DDB0305668|DDB_G0291674	DD_AX2_00008272-RA, DD_AX2_00008365-RA, DD_AX2_00011008-RA, DD_AX2_00011955-RA, DD_AX2_00011956-RA	DD_CR_00000161-RA, DD_CR_00011041-RA, DD_CR_00011042-RA, DD_CR_00011578-RA, DD_CR_00011667-RA	DD_OT_00001664-RA, DD_OT_00001752-RA, DD_OT_00010008-RA, DD_OT_00010009-RA, DD_OT_00011001-RA	DD_M4_00003359-RA, DD_M4_00009780-RA, DD_M4_00009781-RA, DD_M4_00012069-RA, DD_M4_00012163-RA	DD_S6_00008028-RA, DD_S6_00008121-RA, DD_S6_00010581-RA, DD_S6_00010582-RA, DD_S6_00010583-RA	DC_KG_00002064-RA, DC_KG_00002066-RA, DC_KG_00004744-RA, DC_KG_00011231-RA, DC_KG_00011324-RA	DC_CF_00003619-RA, DC_CF_00003621-RA, DC_CF_00007783-RA, DC_CF_00007873-RA, DC_CF_00007874-RA, DC_CF_00008084-RA	DC_GS_00000672-RA, DC_GS_00000759-RA, DC_GS_00000760-RA, DC_GS_00004699-RA, DC_GS_00004700-RA	DDIM_AR_00005648-RA, DDIM_AR_00011203-RA, DDIM_AR_00011302-RA	DI_PJ_00003965-RA, DI_PJ_00008864-RA, DI_PJ_00009720-RA	KAK5574663.1, KAK5583505.1
OG0000107	DDB0229866|DDB_G0271402, DDB0232137|DDB_G0271238, DDB0305435|DDB_G0271234, DDB0308432|DDB_G0271480	DD_AX2_00008126-RA, DD_AX2_00008127-RA, DD_AX2_00008195-RA	DD_CR_00011418-RA, DD_CR_00011419-RA, DD_CR_00011420-RA, DD_CR_00011483-RA, DD_CR_00011502-RA, DD_CR_00011503-RA	DD_OT_00001434-RA, DD_OT_00001435-RA, DD_OT_00001436-RA, DD_OT_00001583-RA	DD_M4_00012249-RA, DD_M4_00012283-RA, DD_M4_00012284-RA, DD_M4_00012285-RA	DD_S6_00008198-RA, DD_S6_00008258-RA, DD_S6_00008259-RA, DD_S6_00008260-RA	DC_KG_00011391-RA, DC_KG_00011408-RA, DC_KG_00011409-RA	DC_CF_00007943-RA, DC_CF_00007960-RA, DC_CF_00007963-RA	DC_GS_00000824-RA, DC_GS_00000836-RA, DC_GS_00000837-RA, DC_GS_00007101-RA	DDIM_AR_00011475-RA, DDIM_AR_00011476-RA, DDIM_AR_00011477-RA, DDIM_AR_00011498-RA, DDIM_AR_00011500-RA	DI_PJ_00007867-RA, DI_PJ_00009883-RA, DI_PJ_00009926-RA, DI_PJ_00009928-RA, DI_PJ_00009929-RA, DI_PJ_00009930-RA	KAK5574551.1, KAK5574567.1, KAK5574568.1, KAK5574569.1, KAK5574570.1, KAK5574571.1, KAK5574572.1
OG0000108	DDB0216179|DDB_G0277837, DDB0216180|DDB_G0277839, DDB0238000|DDB_G0278585, DDB0348087|DDB_G0277937, DDB0348896|DDB_G0274979	DD_AX2_00000044-RA, DD_AX2_00000045-RA, DD_AX2_00000049-RA, DD_AX2_00006642-RA	DD_CR_00005152-RA, DD_CR_00005260-RA, DD_CR_00005261-RA, DD_CR_00005262-RA, DD_CR_00005263-RA, DD_CR_00005264-RA, DD_CR_00005265-RA, DD_CR_00005266-RA, DD_CR_00005756-RA, DD_CR_00005760-RA	DD_OT_00001055-RA, DD_OT_00001163-RA, DD_OT_00001164-RA, DD_OT_00001165-RA, DD_OT_00001166-RA, DD_OT_00001167-RA, DD_OT_00009435-RA, DD_OT_00009439-RA, DD_OT_00009440-RA	DD_M4_00000311-RA, DD_M4_00000315-RA, DD_M4_00004743-RA, DD_M4_00004744-RA, DD_M4_00004745-RA, DD_M4_00004746-RA, DD_M4_00004859-RA, DD_M4_00004860-RA	DD_S6_00000331-RA, DD_S6_00000374-RA, DD_S6_00003643-RA, DD_S6_00003646-RA, DD_S6_00003671-RA	DC_KG_00008752-RA	DC_CF_00006020-RA	DC_GS_00009436-RA, DC_GS_00009508-RA		DI_PJ_00005973-RA, DI_PJ_00005974-RA, DI_PJ_00005975-RA, DI_PJ_00008815-RA, DI_PJ_00008816-RA, DI_PJ_00008823-RA	KAK5583114.1, KAK5583115.1
OG0000109	DDB0346670|DDB_G0292098, DDB0349139|DDB_G0349136, DDB0349239|DDB_G0268412	DD_AX2_00011137-RA, DD_AX2_00011200-RA, DD_AX2_00011688-RA	DD_CR_00008849-RA, DD_CR_00010691-RA, DD_CR_00010751-RA	DD_OT_00010653-RA, DD_OT_00010714-RA, DD_OT_00011257-RA	DD_M4_00007864-RA, DD_M4_00010049-RA, DD_M4_00010112-RA	DD_S6_00004725-RA, DD_S6_00006403-RA	DC_KG_00002354-RA, DC_KG_00005476-RA, DC_KG_00007614-RA, DC_KG_00009243-RA, DC_KG_00009244-RA	DC_CF_00003907-RA, DC_CF_00005653-RA, DC_CF_00008544-RA, DC_CF_00008545-RA, DC_CF_00009415-RA	DC_GS_00004989-RA, DC_GS_00006338-RA, DC_GS_00008409-RA, DC_GS_00010833-RA, DC_GS_00010834-RA	DDIM_AR_00002442-RA, DDIM_AR_00003250-RA, DDIM_AR_00008864-RA, DDIM_AR_00008866-RA, DDIM_AR_00010086-RA, DDIM_AR_00010087-RA, DDIM_AR_00011955-RA, DDIM_AR_00011956-RA	DI_PJ_00004277-RA, DI_PJ_00004278-RA, DI_PJ_00007013-RA, DI_PJ_00007176-RA, DI_PJ_00008842-RA, DI_PJ_00008843-RA, DI_PJ_00010431-RA	KAK5576482.1, KAK5576483.1, KAK5583142.1, KAK5583143.1, KAK5583760.1
OG0000110	DDB0203455|DDB_G0277785, DDB0215124|DDB_G0294262, DDB0215126|DDB_G0294266, DDB0215160|DDB_G0294326, DDB0216519|DDB_G0267354, DDB0216527|DDB_G0267370	DD_AX2_00000023-RA, DD_AX2_00001011-RA, DD_AX2_00002349-RA, DD_AX2_00004335-RA, DD_AX2_00006116-RA, DD_AX2_00006241-RA, DD_AX2_00006252-RA, DD_AX2_00006254-RA, DD_AX2_00006281-RA, DD_AX2_00007215-RA, DD_AX2_00008008-RA, DD_AX2_00008013-RA, DD_AX2_00008020-RA, DD_AX2_00011309-RA, DD_AX2_00012126-RA, DD_AX2_00012259-RA, DD_AX2_00012285-RA	DD_CR_00003395-RA, DD_CR_00005632-RA, DD_CR_00005643-RA, DD_CR_00005670-RA, DD_CR_00005745-RA, DD_CR_00009277-RA, DD_CR_00010302-RA, DD_CR_00011032-RA, DD_CR_00011208-RA, DD_CR_00011234-RA, DD_CR_00011312-RA, DD_CR_00012472-RA, DD_CR_00012477-RA, DD_CR_00012546-RA, DD_CR_00012609-RA, DD_CR_00012704-RA	DD_OT_00010150-RA, DD_OT_00012732-RA, DD_OT_00012934-RA, DD_OT_00013047-RA, DD_OT_00013357-RA	DD_M4_00009635-RA, DD_M4_00012384-RA	DD_S6_00001517-RA, DD_S6_00001678-RA, DD_S6_00008814-RA, DD_S6_00011984-RA, DD_S6_00012000-RA, DD_S6_00012399-RA
OG0000111	DDB0233249|DDB_G0287207, DDB0346713|DDB_G0293664, DDB0348365|DDB_G0287167	DD_AX2_00002355-RA, DD_AX2_00002360-RA, DD_AX2_00009258-RA	DD_CR_00002032-RA, DD_CR_00002033-RA, DD_CR_00007355-RA, DD_CR_00012168-RA	DD_OT_00002470-RA, DD_OT_00005560-RA, DD_OT_00007612-RA, DD_OT_00007759-RA, DD_OT_00007760-RA	DD_M4_00007435-RA, DD_M4_00007440-RA	DD_S6_00002065-RA, DD_S6_00009357-RA	DC_KG_00000087-RA, DC_KG_00000088-RA, DC_KG_00000089-RA, DC_KG_00000090-RA, DC_KG_00000093-RA, DC_KG_00007072-RA	DC_CF_00007298-RA, DC_CF_00007301-RA, DC_CF_00007302-RA, DC_CF_00007303-RA, DC_CF_00010479-RA	DC_GS_00004430-RA, DC_GS_00004435-RA, DC_GS_00004436-RA, DC_GS_00004437-RA, DC_GS_00004438-RA, DC_GS_00007884-RA	DDIM_AR_00011618-RA, DDIM_AR_00011622-RA, DDIM_AR_00011628-RA, DDIM_AR_00011629-RA, DDIM_AR_00011630-RA, DDIM_AR_00011631-RA, DDIM_AR_00011632-RA, DDIM_AR_00011675-RA	DI_PJ_00000068-RA, DI_PJ_00000072-RA, DI_PJ_00000074-RA, DI_PJ_00000075-RA, DI_PJ_00000076-RA	KAK5580031.1, KAK5580045.1
OG0000112	DDB0347000|DDB_G0279057, DDB0347015|DDB_G0290843, DDB0348825|DDB_G0271810, DDB0349535|DDB_G0349537	DD_AX2_00002073-RA	DD_CR_00004026-RA, DD_CR_00006672-RA, DD_CR_00010240-RA, DD_CR_00010481-RA, DD_CR_00011172-RA	DD_OT_00004355-RA, DD_OT_00007273-RA, DD_OT_00012722-RA	DD_M4_00001276-RA, DD_M4_00001287-RA, DD_M4_00001288-RA, DD_M4_00001289-RA, DD_M4_00001461-RA, DD_M4_00001671-RA, DD_M4_00001698-RA, DD_M4_00003601-RA, DD_M4_00004195-RA, DD_M4_00004379-RA, DD_M4_00005262-RA, DD_M4_00006109-RA, DD_M4_00007882-RA, DD_M4_00007883-RA, DD_M4_00010226-RA, DD_M4_00011417-RA, DD_M4_00011553-RA, DD_M4_00011554-RA, DD_M4_00011947-RA, DD_M4_00012127-RA	DD_S6_00006261-RA, DD_S6_00008318-RA, DD_S6_00008599-RA, DD_S6_00008603-RA, DD_S6_00009249-RA, DD_S6_00011451-RA, DD_S6_00012947-RA	DC_KG_00003243-RA, DC_KG_00007252-RA, DC_KG_00008152-RA	DC_CF_00004875-RA, DC_CF_00005011-RA	DC_GS_00008055-RA	DDIM_AR_00011435-RA, DDIM_AR_00011489-RA		KAK5574723.1, KAK5579103.1, KAK5579854.1
OG0000113	DDB0220136|DDB_G0276299, DDB0220437|DDB_G0290377	DD_AX2_00001360-RA, DD_AX2_00005842-RA, DD_AX2_00007291-RA	DD_CR_00003529-RA, DD_CR_00004632-RA, DD_CR_00009311-RA, DD_CR_00010358-RA	DD_OT_00000552-RA, DD_OT_00005404-RA, DD_OT_00006508-RA, DD_OT_00006563-RA	DD_M4_00002899-RA, DD_M4_00005400-RA, DD_M4_00010468-RA, DD_M4_00012471-RA	DD_S6_00000901-RA, DD_S6_00002253-RA, DD_S6_00007768-RA, DD_S6_00007773-RA, DD_S6_00007785-RA, DD_S6_00008804-RA, DD_S6_00008807-RA, DD_S6_00008820-RA, DD_S6_00008832-RA, DD_S6_00008837-RA, DD_S6_00008840-RA, DD_S6_00008885-RA	DC_KG_00002696-RA, DC_KG_00007859-RA	DC_CF_00005161-RA, DC_CF_00010907-RA	DC_GS_00001280-RA, DC_GS_00005341-RA, DC_GS_00008643-RA	DDIM_AR_00000456-RA, DDIM_AR_00001903-RA, DDIM_AR_00002101-RA, DDIM_AR_00008142-RA, DDIM_AR_00008179-RA, DDIM_AR_00008189-RA, DDIM_AR_00008203-RA, DDIM_AR_00008204-RA, DDIM_AR_00008231-RA, DDIM_AR_00008237-RA	DI_PJ_00003414-RA, DI_PJ_00010682-RA	KAK5577742.1, KAK5577908.1
OG0000114	DDB0167622|DDB_G0274415, DDB0167623|DDB_G0274417, DDB0188350|DDB_G0289293, DDB0190069|DDB_G0268830, DDB0215112|DDB_G0294238, DDB0242982|DDB_G0305465, DDB0347870|DDB_G0268962	DD_AX2_00005323-RA, DD_AX2_00006718-RA, DD_AX2_00010322-RA, DD_AX2_00010401-RA	DD_CR_00005428-RA, DD_CR_00007505-RA, DD_CR_00008087-RA, DD_CR_00008455-RA	DD_OT_00007300-RA	DD_M4_00002590-RA, DD_M4_00005612-RA, DD_M4_00007795-RA, DD_M4_00007975-RA, DD_M4_00008005-RA, DD_M4_00008034-RA, DD_M4_00008065-RA, DD_M4_00008170-RA, DD_M4_00008171-RA, DD_M4_00008295-RA, DD_M4_00008438-RA, DD_M4_00008607-RA, DD_M4_00011310-RA, DD_M4_00011316-RA	DD_S6_00000741-RA, DD_S6_00001084-RA, DD_S6_00002177-RA, DD_S6_00002178-RA, DD_S6_00002762-RA, DD_S6_00003965-RA, DD_S6_00005794-RA, DD_S6_00007873-RA, DD_S6_00011274-RA, DD_S6_00011301-RA, DD_S6_00011660-RA, DD_S6_00011750-RA, DD_S6_00011888-RA, DD_S6_00012245-RA			DC_GS_00007378-RA	DDIM_AR_00008923-RA, DDIM_AR_00008939-RA, DDIM_AR_00008956-RA	DI_PJ_00001708-RA, DI_PJ_00007978-RA
OG0000115	DDB0231963|DDB_G0271684, DDB0231970|DDB_G0271686, DDB0231978|DDB_G0282175, DDB0231983|DDB_G0272150	DD_AX2_00002005-RA, DD_AX2_00008299-RA, DD_AX2_00008300-RA, DD_AX2_00008574-RA	DD_CR_00009952-RA, DD_CR_00011603-RA, DD_CR_00011604-RA, DD_CR_00011875-RA	DD_OT_00001689-RA, DD_OT_00001690-RA, DD_OT_00001959-RA, DD_OT_00004217-RA, DD_OT_00008873-RA	DD_M4_00006720-RA, DD_M4_00011849-RA, DD_M4_00012134-RA, DD_M4_00012135-RA	DD_S6_00005051-RA, DD_S6_00007813-RA, DD_S6_00008093-RA, DD_S6_00008094-RA	DC_KG_00003378-RA, DC_KG_00011022-RA, DC_KG_00011295-RA, DC_KG_00011296-RA	DC_CF_00002431-RA, DC_CF_00007533-RA, DC_CF_00007843-RA, DC_CF_00007844-RA	DC_GS_00000469-RA, DC_GS_00000730-RA, DC_GS_00000731-RA, DC_GS_00005971-RA	DDIM_AR_00009747-RA, DDIM_AR_00011232-RA, DDIM_AR_00011233-RA, DDIM_AR_00012565-RA	DI_PJ_00005265-RA, DI_PJ_00009519-RA, DI_PJ_00009782-RA, DI_PJ_00009783-RA	KAK5574721.1, KAK5574722.1, KAK5574962.1, KAK5584642.1
OG0000116	DDB0306082|DDB_G0272366, DDB0306222|DDB_G0272364	DD_AX2_00008474-RA, DD_AX2_00008476-RA, DD_AX2_00008479-RA, DD_AX2_00008480-RA	DD_CR_00011774-RA, DD_CR_00011776-RA, DD_CR_00011779-RA, DD_CR_00011781-RA, DD_CR_00011782-RA, DD_CR_00011783-RA	DD_OT_00001858-RA, DD_OT_00001859-RA, DD_OT_00001861-RA, DD_OT_00001864-RA, DD_OT_00001866-RA, DD_OT_00001867-RA, DD_OT_00001868-RA	DD_M4_00011942-RA, DD_M4_00011946-RA, DD_M4_00011949-RA, DD_M4_00011951-RA	DD_S6_00007918-RA, DD_S6_00007920-RA, DD_S6_00007921-RA	DC_KG_00011118-RA, DC_KG_00011119-RA, DC_KG_00011121-RA, DC_KG_00011123-RA, DC_KG_00011124-RA	DC_CF_00007437-RA, DC_CF_00007438-RA, DC_CF_00007440-RA, DC_CF_00007441-RA	DC_GS_00000563-RA, DC_GS_00000564-RA, DC_GS_00000565-RA, DC_GS_00000566-RA, DC_GS_00000567-RA, DC_GS_00005023-RA, DC_GS_00005024-RA	DDIM_AR_00009846-RA	DI_PJ_00009615-RA	KAK5574869.1, KAK5574870.1, KAK5574872.1, KAK5574873.1, KAK5574874.1
OG0000117	DDB0307618|DDB_G0277159, DDB0307623|DDB_G0277271, DDB0308674|DDB_G0276955, DDB0308675|DDB_G0276957, DDB0348570|DDB_G0277117	DD_AX2_00007663-RA, DD_AX2_00007665-RA, DD_AX2_00007667-RA, DD_AX2_00007669-RA, DD_AX2_00007795-RA, DD_AX2_00007796-RA	DD_CR_00004133-RA, DD_CR_00004134-RA, DD_CR_00004258-RA, DD_CR_00004260-RA, DD_CR_00004262-RA	DD_OT_00000051-RA, DD_OT_00000052-RA, DD_OT_00000173-RA	DD_M4_00005781-RA, DD_M4_00005783-RA, DD_M4_00005785-RA, DD_M4_00005915-RA, DD_M4_00005917-RA	DD_S6_00001287-RA, DD_S6_00001289-RA, DD_S6_00001292-RA, DD_S6_00001293-RA, DD_S6_00001296-RA, DD_S6_00001421-RA, DD_S6_00001422-RA	DC_KG_00007399-RA, DC_KG_00007529-RA, DC_KG_00007530-RA	DC_CF_00006320-RA, DC_CF_00009508-RA, DC_CF_00009509-RA	DC_GS_00008203-RA, DC_GS_00008325-RA	DDIM_AR_00002359-RA, DDIM_AR_00002360-RA, DDIM_AR_00002605-RA	DI_PJ_00010206-RA, DI_PJ_00010209-RA, DI_PJ_00010212-RA, DI_PJ_00010338-RA, DI_PJ_00010339-RA	KAK5578033.1, KAK5578034.1
OG0000118	DDB0307601|DDB_G0276697, DDB0307602|DDB_G0276705, DDB0307604|DDB_G0276739, DDB0307605|DDB_G0276745, DDB0307606|DDB_G0276747, DDB0348446|DDB_G0276735, DDB0348720|DDB_G0276731	DD_AX2_00007480-RA, DD_AX2_00007482-RA, DD_AX2_00007483-RA, DD_AX2_00007484-RA, DD_AX2_00007485-RA, DD_AX2_00007486-RA, DD_AX2_00007489-RA	DD_CR_00004423-RA, DD_CR_00004428-RA, DD_CR_00004429-RA, DD_CR_00004430-RA, DD_CR_00004432-RA, DD_CR_00004433-RA, DD_CR_00004434-RA, DD_CR_00004436-RA	DD_OT_00000334-RA, DD_OT_00000340-RA, DD_OT_00000341-RA, DD_OT_00000342-RA, DD_OT_00000343-RA, DD_OT_00000348-RA, DD_OT_00000350-RA	DD_M4_00005614-RA, DD_M4_00005616-RA, DD_M4_00005617-RA, DD_M4_00005622-RA, DD_M4_00009601-RA	DD_S6_00001114-RA, DD_S6_00001116-RA, DD_S6_00001117-RA, DD_S6_00001118-RA, DD_S6_00001119-RA, DD_S6_00001124-RA	DC_KG_00007679-RA, DC_KG_00007681-RA	DC_CF_00009347-RA, DC_CF_00009349-RA	DC_GS_00008468-RA, DC_GS_00008471-RA	DDIM_AR_00002507-RA	DI_PJ_00010502-RA	KAK5577859.1
OG0000119	DDB0304746|DDB_G0283323	DD_AX2_00004136-RA, DD_AX2_00004147-RA, DD_AX2_00004188-RA	DD_CR_00000196-RA, DD_CR_00000197-RA, DD_CR_00000198-RA, DD_CR_00000200-RA, DD_CR_00000206-RA, DD_CR_00000248-RA, DD_CR_00000251-RA, DD_CR_00000262-RA, DD_CR_00000321-RA, DD_CR_00000324-RA, DD_CR_00000474-RA, DD_CR_00012921-RA	DD_OT_00001448-RA, DD_OT_00006755-RA, DD_OT_00006910-RA, DD_OT_00011736-RA, DD_OT_00011746-RA, DD_OT_00011747-RA, DD_OT_00013441-RA, DD_OT_00013442-RA	DD_M4_00000144-RA, DD_M4_00000234-RA, DD_M4_00000990-RA	DD_S6_00007991-RA, DD_S6_00008551-RA, DD_S6_00008554-RA, DD_S6_00008557-RA, DD_S6_00008613-RA, DD_S6_00008624-RA, DD_S6_00008636-RA	DC_KG_00001797-RA	DC_CF_00000985-RA, DC_CF_00009282-RA	DC_GS_00002793-RA		DI_PJ_00001753-RA, DI_PJ_00001754-RA, DI_PJ_00001786-RA, DI_PJ_00001787-RA, DI_PJ_00001836-RA, DI_PJ_00001839-RA, DI_PJ_00001883-RA, DI_PJ_00001884-RA	KAK5581637.1, KAK5581638.1, KAK5581687.1
OG0000120	DDB0191945|DDB_G0293452, DDB0202729|DDB_G0271154, DDB0202742|DDB_G0271172, DDB0202767|DDB_G0271194, DDB0202912|DDB_G0276727, DDB0203741|DDB_G0272292, DDB0204934|DDB_G0282703, DDB0217136|DDB_G0273375, DDB0217245|DDB_G0273663, DDB0218197|DDB_G0279895, DDB0218311|DDB_G0281529, DDB0218415|DDB_G0282907, DDB0219243|DDB_G0287579, DDB0219624|DDB_G0290953, DDB0219780|DDB_G0293432	DD_AX2_00001006-RA, DD_AX2_00001682-RA, DD_AX2_00002272-RA, DD_AX2_00004521-RA, DD_AX2_00006096-RA, DD_AX2_00006243-RA, DD_AX2_00007859-RA, DD_AX2_00008010-RA, DD_AX2_00008146-RA, DD_AX2_00008167-RA, DD_AX2_00008175-RA, DD_AX2_00008583-RA, DD_AX2_00009000-RA, DD_AX2_00009294-RA, DD_AX2_00010549-RA, DD_AX2_00012289-RA	DD_CR_00012452-RA	DD_OT_00001521-RA, DD_OT_00003712-RA, DD_OT_00003983-RA, DD_OT_00006606-RA, DD_OT_00008535-RA, DD_OT_00009956-RA, DD_OT_00011276-RA, DD_OT_00013331-RA	DD_M4_00004159-RA, DD_M4_00004196-RA, DD_M4_00007449-RA, DD_M4_00009569-RA, DD_M4_00010237-RA, DD_M4_00011276-RA, DD_M4_00012126-RA, DD_M4_00012216-RA
OG0000121	DDB0308502|DDB_G0273385, DDB0308503|DDB_G0273629, DDB0346675|DDB_G0292394, DDB0347986|DDB_G0292674	DD_AX2_00009016-RA, DD_AX2_00010897-RA, DD_AX2_00010898-RA, DD_AX2_00010909-RA	DD_CR_00000067-RA, DD_CR_00006875-RA, DD_CR_00006885-RA, DD_CR_00010977-RA, DD_CR_00012234-RA, DD_CR_00012235-RA, DD_CR_00012236-RA	DD_OT_00002399-RA, DD_OT_00002400-RA, DD_OT_00002401-RA, DD_OT_00002402-RA, DD_OT_00003410-RA, DD_OT_00003420-RA, DD_OT_00003421-RA, DD_OT_00009809-RA, DD_OT_00009958-RA	DD_M4_00001495-RA, DD_M4_00001496-RA, DD_M4_00001497-RA, DD_M4_00001511-RA, DD_M4_00005885-RA, DD_M4_00005886-RA, DD_M4_00005887-RA, DD_M4_00009829-RA, DD_M4_00011408-RA, DD_M4_00011409-RA, DD_M4_00011410-RA, DD_M4_00011411-RA	DD_S6_00008634-RA, DD_S6_00008642-RA, DD_S6_00009903-RA, DD_S6_00009904-RA, DD_S6_00009905-RA, DD_S6_00011355-RA, DD_S6_00011365-RA, DD_S6_00011502-RA, DD_S6_00011503-RA, DD_S6_00012295-RA					DI_PJ_00007647-RA, DI_PJ_00009916-RA
OG0000122	DDB0305646|DDB_G0292610, DDB0347053|DDB_G0283531	DD_AX2_00004063-RA, DD_AX2_00011033-RA	DD_CR_00000345-RA, DD_CR_00000346-RA, DD_CR_00000347-RA, DD_CR_00000348-RA, DD_CR_00006760-RA	DD_OT_00003298-RA, DD_OT_00006775-RA, DD_OT_00006776-RA, DD_OT_00006777-RA, DD_OT_00006778-RA, DD_OT_00006779-RA	DD_M4_00000013-RA, DD_M4_00000014-RA, DD_M4_00001358-RA	DD_S6_00008475-RA, DD_S6_00008476-RA, DD_S6_00008477-RA, DD_S6_00008478-RA, DD_S6_00009970-RA, DD_S6_00011769-RA	DC_KG_00001684-RA, DC_KG_00006467-RA	DC_CF_00001100-RA, DC_CF_00003221-RA	DC_GS_00002902-RA, DC_GS_00002948-RA, DC_GS_00003606-RA, DC_GS_00007294-RA	DDIM_AR_00000221-RA, DDIM_AR_00000222-RA, DDIM_AR_00003265-RA, DDIM_AR_00007476-RA, DDIM_AR_00008999-RA	DI_PJ_00000679-RA, DI_PJ_00000680-RA, DI_PJ_00000681-RA, DI_PJ_00000682-RA, DI_PJ_00004301-RA, DI_PJ_00004302-RA, DI_PJ_00006330-RA	KAK5580545.1, KAK5580546.1, KAK5582339.1
OG0000123	DDB0238228|DDB_G0292918, DDB0238229|DDB_G0268754, DDB0238255|DDB_G0284395, DDB0238257|DDB_G0284391, DDB0238261|DDB_G0284393	DD_AX2_00003656-RA, DD_AX2_00003657-RA, DD_AX2_00003658-RA, DD_AX2_00010390-RA, DD_AX2_00010775-RA	DD_CR_00000749-RA, DD_CR_00007011-RA, DD_CR_00008596-RA	DD_OT_00004617-RA, DD_OT_00007185-RA, DD_OT_00007254-RA	DD_M4_00001629-RA, DD_M4_00008238-RA, DD_M4_00009223-RA	DD_S6_00003159-RA, DD_S6_00006118-RA, DD_S6_00006121-RA, DD_S6_00006122-RA, DD_S6_00011228-RA	DC_KG_00001283-RA, DC_KG_00006706-RA, DC_KG_00009517-RA	DC_CF_00001498-RA, DC_CF_00002983-RA, DC_CF_00006922-RA	DC_GS_00003286-RA, DC_GS_00007538-RA, DC_GS_00010578-RA	DDIM_AR_00003513-RA, DDIM_AR_00004278-RA, DDIM_AR_00010729-RA	DI_PJ_00001304-RA, DI_PJ_00005607-RA, DI_PJ_00006110-RA, DI_PJ_00006731-RA, DI_PJ_00009532-RA	KAK5574956.1, KAK5576231.1, KAK5581101.1, KAK5582134.1, KAK5584295.1, KAK5584296.1
OG0000124	DDB0232344|DDB_G0273045, DDB0232345|DDB_G0272604, DDB0232351|DDB_G0273047, DDB0232355|DDB_G0284535, DDB0238836|DDB_G0273943, DDB0238837|DDB_G0273945, DDB0238838|DDB_G0273941	DD_AX2_00003587-RA, DD_AX2_00008871-RA, DD_AX2_00008872-RA, DD_AX2_00008873-RA	DD_CR_00000819-RA, DD_CR_00012384-RA, DD_CR_00012385-RA	DD_OT_00002255-RA, DD_OT_00002256-RA, DD_OT_00002257-RA, DD_OT_00012803-RA	DD_M4_00009147-RA, DD_M4_00011548-RA, DD_M4_00011549-RA, DD_M4_00011550-RA	DD_S6_00003083-RA, DD_S6_00009761-RA	DC_KG_00001217-RA, DC_KG_00010718-RA, DC_KG_00010719-RA, DC_KG_00010720-RA	DC_CF_00001565-RA, DC_CF_00006480-RA, DC_CF_00006481-RA, DC_CF_00006482-RA	DC_GS_00000187-RA, DC_GS_00000188-RA, DC_GS_00003353-RA	DDIM_AR_00004348-RA, DDIM_AR_00010268-RA, DDIM_AR_00010269-RA	DI_PJ_00001238-RA, DI_PJ_00005593-RA, DI_PJ_00009214-RA, DI_PJ_00009215-RA, DI_PJ_00009216-RA, DI_PJ_00010797-RA	KAK5575263.1, KAK5575264.1, KAK5575265.1
OG0000125	DDB0231457|DDB_G0272170, DDB0231458|DDB_G0272276, DDB0231460|DDB_G0272172, DDB0231461|DDB_G0272422	DD_AX2_00008548-RA, DD_AX2_00008550-RA, DD_AX2_00008551-RA, DD_AX2_00008552-RA	DD_CR_00011849-RA, DD_CR_00011851-RA, DD_CR_00011852-RA, DD_CR_00011853-RA	DD_OT_00001933-RA, DD_OT_00001935-RA, DD_OT_00001936-RA, DD_OT_00001937-RA	DD_M4_00011870-RA, DD_M4_00011871-RA, DD_M4_00011872-RA, DD_M4_00011874-RA	DD_S6_00007833-RA, DD_S6_00007834-RA, DD_S6_00007835-RA, DD_S6_00007837-RA	DC_KG_00011040-RA, DC_KG_00011041-RA, DC_KG_00011042-RA, DC_KG_00011044-RA	DC_CF_00007513-RA, DC_CF_00007514-RA, DC_CF_00007515-RA	DC_GS_00000486-RA, DC_GS_00000487-RA, DC_GS_00000488-RA, DC_GS_00000490-RA	DDIM_AR_00009767-RA, DDIM_AR_00009768-RA, DDIM_AR_00009769-RA, DDIM_AR_00009771-RA	DI_PJ_00009536-RA, DI_PJ_00009537-RA, DI_PJ_00009538-RA, DI_PJ_00009540-RA	KAK5574970.1, KAK5574972.1, KAK5574973.1, KAK5574974.1
OG0000126	DDB0307501|DDB_G0272174, DDB0308623|DDB_G0274515, DDB0346891|DDB_G0274679, DDB0346892|DDB_G0274681	DD_AX2_00006487-RA, DD_AX2_00006488-RA, DD_AX2_00006490-RA, DD_AX2_00008549-RA	DD_CR_00005418-RA, DD_CR_00005420-RA, DD_CR_00005421-RA, DD_CR_00011850-RA	DD_OT_00001325-RA, DD_OT_00001327-RA, DD_OT_00001329-RA, DD_OT_00001934-RA	DD_M4_00004591-RA, DD_M4_00004592-RA, DD_M4_00004594-RA, DD_M4_00011873-RA	DD_S6_00000089-RA, DD_S6_00000090-RA, DD_S6_00000092-RA, DD_S6_00007836-RA	DC_KG_00008536-RA, DC_KG_00008537-RA, DC_KG_00008539-RA, DC_KG_00011043-RA	DC_CF_00005801-RA, DC_CF_00005802-RA, DC_CF_00005804-RA, DC_CF_00007512-RA	DC_GS_00000489-RA, DC_GS_00009302-RA, DC_GS_00009303-RA, DC_GS_00009305-RA	DDIM_AR_00006469-RA, DDIM_AR_00006470-RA, DDIM_AR_00006472-RA, DDIM_AR_00009770-RA	DI_PJ_00009539-RA, DI_PJ_00010701-RA, DI_PJ_00010703-RA	KAK5574971.1, KAK5577160.1, KAK5577162.1, KAK5577163.1
OG0000127	DDB0305873|DDB_G0284631, DDB0305874|DDB_G0284629, DDB0346716|DDB_G0293760, DDB0346766|DDB_G0269562, DDB0346789|DDB_G0270080	DD_AX2_00003550-RA, DD_AX2_00003551-RA, DD_AX2_00009233-RA, DD_AX2_00009565-RA, DD_AX2_00010015-RA	DD_CR_00000855-RA, DD_CR_00000856-RA, DD_CR_00000857-RA, DD_CR_00006850-RA, DD_CR_00007382-RA, DD_CR_00008207-RA	DD_OT_00003385-RA, DD_OT_00004234-RA, DD_OT_00012626-RA, DD_OT_00012627-RA, DD_OT_00012628-RA	DD_M4_00001469-RA, DD_M4_00009112-RA, DD_M4_00009113-RA, DD_M4_00011237-RA, DD_M4_00011251-RA	DD_S6_00003044-RA, DD_S6_00003045-RA, DD_S6_00007189-RA	DC_KG_00001179-RA, DC_KG_00001180-RA, DC_KG_00005292-RA, DC_KG_00009850-RA	DC_CF_00001608-RA, DC_CF_00001609-RA, DC_CF_00006595-RA, DC_CF_00009072-RA	DC_GS_00002493-RA, DC_GS_00003389-RA, DC_GS_00003390-RA	DDIM_AR_00003356-RA, DDIM_AR_00005261-RA, DDIM_AR_00006348-RA	DI_PJ_00001202-RA, DI_PJ_00001203-RA	KAK5580998.1, KAK5581022.1
OG0000128	DDB0231857|DDB_G0277597, DDB0231863|DDB_G0286711, DDB0231864|DDB_G0286709, DDB0307879|DDB_G0286713	DD_AX2_00002552-RA, DD_AX2_00002553-RA, DD_AX2_00002554-RA, DD_AX2_00007921-RA	DD_CR_00001828-RA, DD_CR_00001829-RA, DD_CR_00001830-RA, DD_CR_00004014-RA	DD_OT_00005760-RA, DD_OT_00005761-RA, DD_OT_00005762-RA, DD_OT_00011868-RA	DD_M4_00006020-RA, DD_M4_00007319-RA, DD_M4_00007320-RA, DD_M4_00007321-RA	DD_S6_00001557-RA, DD_S6_00001867-RA, DD_S6_00001868-RA	DC_KG_00000191-RA, DC_KG_00000192-RA, DC_KG_00007295-RA	DC_CF_00006215-RA, DC_CF_00007202-RA, DC_CF_00007203-RA	DC_GS_00004338-RA, DC_GS_00004339-RA, DC_GS_00008103-RA	DDIM_AR_00002751-RA, DDIM_AR_00005495-RA, DDIM_AR_00012187-RA, DDIM_AR_00012188-RA, DDIM_AR_00012189-RA, DDIM_AR_00012190-RA	DI_PJ_00000205-RA, DI_PJ_00000206-RA, DI_PJ_00000207-RA, DI_PJ_00000944-RA, DI_PJ_00010100-RA, DI_PJ_00010103-RA	KAK5574588.1, KAK5580131.1, KAK5580132.1
OG0000129	DDB0231127|DDB_G0294473, DDB0231128|DDB_G0280245, DDB0233051|DDB_G0294499, DDB0308027|DDB_G0280277	DD_AX2_00001173-RA, DD_AX2_00001189-RA, DD_AX2_00001190-RA, DD_AX2_00001191-RA	DD_CR_00010501-RA, DD_CR_00010502-RA, DD_CR_00010503-RA, DD_CR_00010504-RA, DD_CR_00010520-RA	DD_OT_00006340-RA, DD_OT_00006356-RA, DD_OT_00006357-RA, DD_OT_00006358-RA, DD_OT_00006359-RA	DD_M4_00010290-RA, DD_M4_00010305-RA, DD_M4_00010311-RA, DD_M4_00010312-RA	DD_S6_00009039-RA, DD_S6_00009040-RA, DD_S6_00009041-RA, DD_S6_00009058-RA	DC_KG_00002537-RA, DC_KG_00002552-RA, DC_KG_00002553-RA, DC_KG_00002554-RA	DC_CF_00004089-RA, DC_CF_00004105-RA, DC_CF_00004106-RA	DC_GS_00005181-RA, DC_GS_00005197-RA, DC_GS_00005198-RA, DC_GS_00005199-RA	DDIM_AR_00007967-RA, DDIM_AR_00007983-RA, DDIM_AR_00007984-RA	DI_PJ_00004456-RA, DI_PJ_00004472-RA, DI_PJ_00004473-RA, DI_PJ_00004474-RA	KAK5583822.1, KAK5583833.1, KAK5583834.1
OG0000130	DDB0306612|DDB_G0270090, DDB0308386|DDB_G0270092	DD_AX2_00009560-RA, DD_AX2_00009561-RA, DD_AX2_00009564-RA	DD_CR_00007782-RA, DD_CR_00007783-RA, DD_CR_00007786-RA, DD_CR_00007827-RA	DD_OT_00003796-RA, DD_OT_00003797-RA, DD_OT_00003800-RA, DD_OT_00003842-RA	DD_M4_00010782-RA, DD_M4_00010785-RA, DD_M4_00010786-RA, DD_M4_00010848-RA	DD_S6_00006758-RA, DD_S6_00006759-RA, DD_S6_00006762-RA, DD_S6_00006811-RA	DC_KG_00010206-RA, DC_KG_00010251-RA, DC_KG_00010255-RA, DC_KG_00010256-RA, DC_KG_00010260-RA	DC_CF_00009752-RA, DC_CF_00009756-RA, DC_CF_00009758-RA, DC_CF_00010218-RA, DC_CF_00011561-RA, DC_CF_00011565-RA	DC_GS_00009855-RA, DC_GS_00009859-RA, DC_GS_00009860-RA, DC_GS_00009908-RA	DDIM_AR_00004861-RA, DDIM_AR_00009572-RA, DDIM_AR_00009578-RA, DDIM_AR_00009579-RA	DI_PJ_00000329-RA, DI_PJ_00007624-RA, DI_PJ_00007625-RA, DI_PJ_00007668-RA	KAK5575618.1, KAK5575619.1, KAK5580250.1
OG0000131	DDB0306074|DDB_G0290715, DDB0306762|DDB_G0292578, DDB0307097|DDB_G0285019, DDB0349027|DDB_G0284991	DD_AX2_00003343-RA, DD_AX2_00003345-RA, DD_AX2_00003362-RA, DD_AX2_00003363-RA, DD_AX2_00006011-RA, DD_AX2_00011011-RA	DD_CR_00001062-RA, DD_CR_00001063-RA, DD_CR_00001064-RA, DD_CR_00001065-RA, DD_CR_00001066-RA, DD_CR_00001067-RA, DD_CR_00001068-RA, DD_CR_00003697-RA	DD_OT_00009261-RA, DD_OT_00009262-RA, DD_OT_00009263-RA, DD_OT_00011657-RA, DD_OT_00013494-RA, DD_OT_00013495-RA, DD_OT_00013623-RA	DD_M4_00002717-RA, DD_M4_00008898-RA, DD_M4_00008899-RA, DD_M4_00008900-RA	DD_S6_00002447-RA, DD_S6_00002837-RA, DD_S6_00002839-RA	DC_KG_00000972-RA, DC_KG_00000973-RA	DC_CF_00001809-RA, DC_CF_00001810-RA	DC_GS_00002192-RA, DC_GS_00003590-RA, DC_GS_00003591-RA	DDIM_AR_00000261-RA, DDIM_AR_00004582-RA, DDIM_AR_00004597-RA	DI_PJ_00001019-RA, DI_PJ_00001020-RA	KAK5577441.1, KAK5580864.1
OG0000132	DDB0216460|DDB_G0267224, DDB0308454|DDB_G0272843, DDB0351208|DDB_G0287021, DDB0351209|DDB_G0287021	DD_AX2_00002439-RA, DD_AX2_00008792-RA	DD_CR_00001958-RA, DD_CR_00012086-RA	DD_OT_00002175-RA, DD_OT_00005630-RA	DD_M4_00007351-RA	DD_S6_00001967-RA, DD_S6_00001976-RA, DD_S6_00001977-RA, DD_S6_00001978-RA, DD_S6_00010709-RA	DC_KG_00000002-RA, DC_KG_00000013-RA	DC_CF_00007375-RA, DC_CF_00007386-RA	DC_GS_00004512-RA, DC_GS_00004524-RA	DDIM_AR_00000383-RA, DDIM_AR_00002411-RA, DDIM_AR_00002990-RA, DDIM_AR_00003059-RA, DDIM_AR_00003178-RA, DDIM_AR_00005472-RA, DDIM_AR_00006991-RA, DDIM_AR_00008180-RA, DDIM_AR_00008181-RA, DDIM_AR_00010597-RA, DDIM_AR_00010619-RA, DDIM_AR_00011526-RA, DDIM_AR_00011536-RA, DDIM_AR_00011545-RA, DDIM_AR_00011550-RA, DDIM_AR_00011552-RA, DDIM_AR_00011651-RA	DI_PJ_00000010-RA, DI_PJ_00000011-RA, DI_PJ_00000024-RA, DI_PJ_00000025-RA, DI_PJ_00000035-RA, DI_PJ_00009298-RA	KAK5580009.1
OG0000133	DDB0204615|DDB_G0281697, DDB0232990|DDB_G0273013	DD_AX2_00008158-RA, DD_AX2_00008766-RA, DD_AX2_00010975-RA, DD_AX2_00010976-RA, DD_AX2_00011635-RA	DD_CR_00008899-RA, DD_CR_00012060-RA	DD_OT_00002150-RA, DD_OT_00011304-RA, DD_OT_00012754-RA	DD_M4_00000001-RA, DD_M4_00000830-RA, DD_M4_00001320-RA, DD_M4_00001386-RA, DD_M4_00002062-RA, DD_M4_00007083-RA, DD_M4_00007275-RA, DD_M4_00007811-RA, DD_M4_00007839-RA, DD_M4_00009048-RA, DD_M4_00009566-RA, DD_M4_00009903-RA, DD_M4_00011018-RA, DD_M4_00011659-RA, DD_M4_00012012-RA	DD_S6_00005987-RA, DD_S6_00006458-RA, DD_S6_00010734-RA, DD_S6_00011768-RA	DC_KG_00010948-RA, DC_KG_00011406-RA	DC_CF_00007603-RA, DC_CF_00007958-RA	DC_GS_00000401-RA	DDIM_AR_00001768-RA, DDIM_AR_00009001-RA, DDIM_AR_00009669-RA	DI_PJ_00005462-RA, DI_PJ_00007977-RA, DI_PJ_00009450-RA	KAK5575033.1, KAK5579700.1, KAK5580072.1, KAK5583225.1
OG0000134	DDB0186337|DDB_G0285035, DDB0189540|DDB_G0267778, DDB0190138|DDB_G0269268, DDB0191891|DDB_G0293348, DDB0205592|DDB_G0281451, DDB0205593|DDB_G0281453, DDB0216588|DDB_G0268582, DDB0216665|DDB_G0270888, DDB0217110|DDB_G0273325, DDB0217354|DDB_G0273881, DDB0217736|DDB_G0275941, DDB0219863|DDB_G0293486	DD_AX2_00002179-RA, DD_AX2_00007348-RA, DD_AX2_00009217-RA, DD_AX2_00010030-RA, DD_AX2_00010585-RA				DD_S6_00006293-RA, DD_S6_00012673-RA	DC_KG_00002456-RA, DC_KG_00003030-RA, DC_KG_00003031-RA, DC_KG_00003551-RA, DC_KG_00006004-RA, DC_KG_00006737-RA, DC_KG_00009742-RA, DC_KG_00010338-RA	DC_CF_00000379-RA, DC_CF_00002492-RA, DC_CF_00009845-RA, DC_CF_00010504-RA, DC_CF_00010812-RA	DC_GS_00007969-RA, DC_GS_00009876-RA	DDIM_AR_00003268-RA, DDIM_AR_00003673-RA, DDIM_AR_00005099-RA, DDIM_AR_00005427-RA, DDIM_AR_00005709-RA, DDIM_AR_00006423-RA, DDIM_AR_00010564-RA, DDIM_AR_00010828-RA		KAK5577786.1, KAK5578211.1, KAK5580461.1, KAK5584358.1
OG0000135	DDB0167943|DDB_G0272793, DDB0217457|DDB_G0274089, DDB0346682|DDB_G0292630, DDB0347419|DDB_G0290143, DDB0348690|DDB_G0274987	DD_AX2_00005719-RA, DD_AX2_00006662-RA, DD_AX2_00006664-RA, DD_AX2_00008807-RA, DD_AX2_00011049-RA	DD_CR_00003413-RA, DD_CR_00005240-RA, DD_CR_00006746-RA	DD_OT_00001143-RA, DD_OT_00003285-RA, DD_OT_00005285-RA	DD_M4_00001345-RA, DD_M4_00003027-RA, DD_M4_00004765-RA, DD_M4_00004767-RA, DD_M4_00011621-RA, DD_M4_00011623-RA	DD_S6_00000309-RA, DD_S6_00000311-RA, DD_S6_00002128-RA, DD_S6_00009986-RA, DD_S6_00010694-RA	DC_KG_00006453-RA, DC_KG_00008485-RA, DC_KG_00008487-RA, DC_KG_00010779-RA	DC_CF_00003236-RA, DC_CF_00005749-RA, DC_CF_00005751-RA, DC_CF_00006543-RA	DC_GS_00000248-RA, DC_GS_00007278-RA, DC_GS_00009252-RA, DC_GS_00009254-RA	DDIM_AR_00003249-RA, DDIM_AR_00006367-RA, DDIM_AR_00006369-RA	DI_PJ_00003302-RA, DI_PJ_00010750-RA	KAK5577203.1, KAK5579893.1
OG0000136	DDB0348865|DDB_G0280721, DDB0349192|DDB_G0280707	DD_AX2_00001368-RA, DD_AX2_00001372-RA, DD_AX2_00001376-RA	DD_CR_00009316-RA, DD_CR_00009323-RA, DD_CR_00009328-RA, DD_CR_00010328-RA, DD_CR_00010333-RA, DD_CR_00010338-RA	DD_OT_00006524-RA, DD_OT_00006530-RA, DD_OT_00006535-RA, DD_OT_00006567-RA, DD_OT_00006574-RA, DD_OT_00006579-RA	DD_M4_00007926-RA, DD_M4_00010481-RA, DD_M4_00010487-RA, DD_M4_00010492-RA, DD_M4_00011984-RA, DD_M4_00011985-RA, DD_M4_00011986-RA, DD_M4_00012477-RA, DD_M4_00012483-RA, DD_M4_00012488-RA	DD_S6_00007758-RA, DD_S6_00008851-RA, DD_S6_00008870-RA, DD_S6_00009521-RA	DC_KG_00002694-RA, DC_KG_00002700-RA, DC_KG_00002756-RA	DC_CF_00010911-RA, DC_CF_00011306-RA	DC_GS_00005345-RA, DC_GS_00005402-RA	DDIM_AR_00003494-RA, DDIM_AR_00008242-RA, DDIM_AR_00008254-RA, DDIM_AR_00008255-RA, DDIM_AR_00008257-RA	DI_PJ_00001671-RA, DI_PJ_00004622-RA	KAK5584065.1
OG0000137	DDB0302573|DDB_G0283139, DDB0347169|DDB_G0283227, DDB0347211|DDB_G0283243, DDB0347459|DDB_G0283229	DD_AX2_00004201-RA, DD_AX2_00004203-RA, DD_AX2_00004204-RA, DD_AX2_00004206-RA, DD_AX2_00004208-RA, DD_AX2_00004209-RA, DD_AX2_00004213-RA, DD_AX2_00004214-RA, DD_AX2_00004245-RA, DD_AX2_00007458-RA	DD_CR_00000165-RA, DD_CR_00000167-RA, DD_CR_00000169-RA, DD_CR_00000170-RA, DD_CR_00000174-RA, DD_CR_00000175-RA, DD_CR_00000178-RA, DD_CR_00000181-RA, DD_CR_00004456-RA, DD_CR_00004457-RA	DD_OT_00000370-RA, DD_OT_00010993-RA, DD_OT_00010994-RA, DD_OT_00010995-RA, DD_OT_00010997-RA	DD_M4_00000159-RA, DD_M4_00005587-RA	DD_S6_00001093-RA, DD_S6_00001094-RA, DD_S6_00008653-RA, DD_S6_00008654-RA, DD_S6_00008660-RA	DC_KG_00007702-RA	DC_CF_00009326-RA	DC_GS_00001337-RA, DC_GS_00008491-RA	DDIM_AR_00002255-RA, DDIM_AR_00009431-RA, DDIM_AR_00009432-RA, DDIM_AR_00009433-RA	DI_PJ_00010894-RA	KAK5584306.1
OG0000138	DDB0204936|DDB_G0282705, DDB0204937|DDB_G0282707, DDB0349133|DDB_G0282701, DDB0349284|DDB_G0282699	DD_AX2_00002271-RA, DD_AX2_00002273-RA, DD_AX2_00002274-RA, DD_AX2_00002275-RA	DD_CR_00010220-RA, DD_CR_00010226-RA, DD_CR_00010227-RA, DD_CR_00010230-RA, DD_CR_00010231-RA	DD_OT_00008609-RA, DD_OT_00008610-RA	DD_M4_00007003-RA, DD_M4_00007004-RA, DD_M4_00007005-RA, DD_M4_00007006-RA, DD_M4_00007007-RA	DD_S6_00004799-RA, DD_S6_00004800-RA, DD_S6_00004801-RA, DD_S6_00006374-RA	DC_KG_00003630-RA, DC_KG_00003631-RA, DC_KG_00003632-RA	DC_CF_00010784-RA, DC_CF_00010785-RA, DC_CF_00010786-RA	DC_GS_00006215-RA	DDIM_AR_00005152-RA, DDIM_AR_00005153-RA, DDIM_AR_00005154-RA, DDIM_AR_00009007-RA, DDIM_AR_00010468-RA, DDIM_AR_00010469-RA, DDIM_AR_00010474-RA, DDIM_AR_00010475-RA, DDIM_AR_00010476-RA, DDIM_AR_00010477-RA, DDIM_AR_00010478-RA, DDIM_AR_00010480-RA, DDIM_AR_00010481-RA	DI_PJ_00005521-RA	KAK5584904.1
OG0000139	DDB0204811|DDB_G0282521, DDB0204873|DDB_G0282621, DDB0204947|DDB_G0282719, DDB0204974|DDB_G0282827, DDB0233588|DDB_G0283011, DDB0347253|DDB_G0281645	DD_AX2_00001763-RA, DD_AX2_00001764-RA, DD_AX2_00002161-RA, DD_AX2_00002162-RA, DD_AX2_00002220-RA, DD_AX2_00002282-RA, DD_AX2_00002301-RA, DD_AX2_00004276-RA, DD_AX2_00004395-RA	DD_CR_00000111-RA, DD_CR_00002116-RA, DD_CR_00009707-RA, DD_CR_00009713-RA, DD_CR_00009714-RA, DD_CR_00009715-RA, DD_CR_00010166-RA, DD_CR_00010239-RA, DD_CR_00010258-RA	DD_OT_00008332-RA, DD_OT_00008333-RA, DD_OT_00008340-RA, DD_OT_00008580-RA, DD_OT_00008601-RA, DD_OT_00008664-RA, DD_OT_00011053-RA, DD_OT_00011431-RA	DD_M4_00000220-RA, DD_M4_00006472-RA, DD_M4_00006935-RA, DD_M4_00010252-RA, DD_M4_00010253-RA	DD_S6_00000571-RA, DD_S6_00004858-RA, DD_S6_00008740-RA	DC_KG_00001875-RA	DC_CF_00011147-RA	DC_GS_00002716-RA	DDIM_AR_00009211-RA	DI_PJ_00001900-RA	KAK5581665.1
OG0000140												KAK5574440.1, KAK5574451.1, KAK5574457.1, KAK5574465.1, KAK5574468.1, KAK5574475.1, KAK5574892.1, KAK5575779.1, KAK5576163.1, KAK5576225.1, KAK5576565.1, KAK5576791.1, KAK5576810.1, KAK5576811.1, KAK5576813.1, KAK5576817.1, KAK5576823.1, KAK5576828.1, KAK5576835.1, KAK5576863.1, KAK5576867.1, KAK5576869.1, KAK5579251.1, KAK5579387.1, KAK5579969.1, KAK5579984.1, KAK5579985.1, KAK5579986.1, KAK5579…
OG0000141	DDB0306262|DDB_G0272877, DDB0306611|DDB_G0270088, DDB0347199|DDB_G0274049	DD_AX2_00008826-RA, DD_AX2_00009556-RA, DD_AX2_00009559-RA, DD_AX2_00009562-RA	DD_CR_00007779-RA, DD_CR_00007784-RA, DD_CR_00012120-RA	DD_OT_00002209-RA, DD_OT_00003793-RA, DD_OT_00003798-RA	DD_M4_00010784-RA, DD_M4_00010787-RA, DD_M4_00010790-RA, DD_M4_00011600-RA	DD_S6_00006753-RA, DD_S6_00006754-RA, DD_S6_00006757-RA, DD_S6_00006760-RA	DC_KG_00010254-RA, DC_KG_00010257-RA, DC_KG_00010261-RA, DC_KG_00010272-RA	DC_CF_00009743-RA, DC_CF_00009751-RA, DC_CF_00009755-RA, DC_CF_00011564-RA	DC_GS_00009846-RA, DC_GS_00009854-RA, DC_GS_00009858-RA, DC_GS_00009861-RA	DDIM_AR_00002016-RA, DDIM_AR_00009571-RA, DDIM_AR_00009575-RA, DDIM_AR_00009580-RA	DI_PJ_00005980-RA, DI_PJ_00007616-RA, DI_PJ_00007620-RA, DI_PJ_00007626-RA	KAK5575604.1, KAK5575605.1, KAK5575617.1, KAK5580186.1
OG0000142	DDB0215103|DDB_G0294220, DDB0216459|DDB_G0267222, DDB0216461|DDB_G0267226	DD_AX2_00006266-RA, DD_AX2_00012342-RA, DD_AX2_00012344-RA	DD_CR_00012528-RA	DD_OT_00009547-RA, DD_OT_00009548-RA, DD_OT_00012275-RA, DD_OT_00012748-RA, DD_OT_00013447-RA, DD_OT_00013574-RA	DD_M4_00009624-RA	DD_S6_00011975-RA, DD_S6_00011976-RA, DD_S6_00012529-RA, DD_S6_00012530-RA, DD_S6_00012531-RA, DD_S6_00012871-RA, DD_S6_00012872-RA, DD_S6_00012873-RA, DD_S6_00012894-RA, DD_S6_00012895-RA	DC_KG_00002684-RA	DC_CF_00010896-RA	DC_GS_00005331-RA	DDIM_AR_00000249-RA, DDIM_AR_00000386-RA, DDIM_AR_00000646-RA, DDIM_AR_00000711-RA, DDIM_AR_00000712-RA, DDIM_AR_00005412-RA, DDIM_AR_00005932-RA, DDIM_AR_00005933-RA, DDIM_AR_00008127-RA, DDIM_AR_00008188-RA, DDIM_AR_00008206-RA, DDIM_AR_00008230-RA, DDIM_AR_00008240-RA, DDIM_AR_00009170-RA, DDIM_AR_00011445-RA, DDIM_AR_00011448-RA	DI_PJ_00004610-RA
OG0000143	DDB0231312|DDB_G0288269, DDB0231315|DDB_G0288253, DDB0231316|DDB_G0288261, DDB0231834|DDB_G0269528	DD_AX2_00004830-RA, DD_AX2_00004831-RA, DD_AX2_00004837-RA, DD_AX2_00010040-RA	DD_CR_00002546-RA, DD_CR_00002547-RA, DD_CR_00002553-RA, DD_CR_00008227-RA	DD_OT_00004254-RA, DD_OT_00007947-RA, DD_OT_00007948-RA, DD_OT_00007954-RA	DD_M4_00003889-RA, DD_M4_00003895-RA, DD_M4_00003896-RA, DD_M4_00011254-RA	DD_S6_00005854-RA, DD_S6_00005855-RA, DD_S6_00012785-RA	DC_KG_00004970-RA, DC_KG_00004971-RA, DC_KG_00009835-RA	DC_CF_00006610-RA, DC_CF_00008312-RA, DC_CF_00008313-RA	DC_GS_00002175-RA, DC_GS_00002176-RA, DC_GS_00010269-RA	DDIM_AR_00001432-RA, DDIM_AR_00001433-RA, DDIM_AR_00005275-RA	DI_PJ_00002469-RA, DI_PJ_00002470-RA, DI_PJ_00002471-RA, DI_PJ_00008073-RA, DI_PJ_00008074-RA	KAK5575976.1, KAK5578777.1, KAK5578778.1, KAK5578779.1
OG0000144	DDB0306075|DDB_G0292950, DDB0346628|DDB_G0292934, DDB0349316|DDB_G0292952, DDB0349449|DDB_G0292936	DD_AX2_00010759-RA, DD_AX2_00010763-RA, DD_AX2_00010764-RA, DD_AX2_00010765-RA, DD_AX2_00010766-RA	DD_CR_00007020-RA, DD_CR_00007021-RA, DD_CR_00007022-RA, DD_CR_00007023-RA, DD_CR_00007024-RA, DD_CR_00007025-RA, DD_CR_00007026-RA	DD_OT_00007263-RA, DD_OT_00007264-RA, DD_OT_00007265-RA, DD_OT_00007266-RA, DD_OT_00007267-RA	DD_M4_00001640-RA, DD_M4_00001641-RA, DD_M4_00001642-RA, DD_M4_00001643-RA	DD_S6_00011215-RA, DD_S6_00011216-RA, DD_S6_00011217-RA, DD_S6_00011218-RA, DD_S6_00011219-RA	DC_KG_00002909-RA, DC_KG_00006715-RA, DC_KG_00006716-RA	DC_CF_00001958-RA, DC_CF_00002973-RA, DC_CF_00002974-RA	DC_GS_00007547-RA, DC_GS_00007548-RA, DC_GS_00011091-RA	DDIM_AR_00003521-RA	DI_PJ_00006099-RA, DI_PJ_00006100-RA	KAK5582128.1, KAK5582129.1
OG0000145	DDB0191328|DDB_G0269126, DDB0233915|DDB_G0269850, DDB0233968|DDB_G0278875	DD_AX2_00000514-RA, DD_AX2_00009748-RA, DD_AX2_00010047-RA	DD_CR_00001436-RA, DD_CR_00006224-RA, DD_CR_00007959-RA, DD_CR_00007963-RA, DD_CR_00008234-RA	DD_OT_00002761-RA, DD_OT_00003986-RA, DD_OT_00003991-RA, DD_OT_00004261-RA, DD_OT_00006150-RA	DD_M4_00000794-RA, DD_M4_00002256-RA, DD_M4_00010992-RA, DD_M4_00011261-RA	DD_S6_00004126-RA, DD_S6_00006939-RA, DD_S6_00006943-RA, DD_S6_00010828-RA	DC_KG_00000659-RA, DC_KG_00005912-RA, DC_KG_00009828-RA, DC_KG_00010082-RA	DC_CF_00004447-RA, DC_CF_00005223-RA, DC_CF_00006617-RA	DC_GS_00003893-RA, DC_GS_00006758-RA, DC_GS_00010032-RA	DDIM_AR_00004997-RA, DDIM_AR_00005282-RA, DDIM_AR_00007531-RA, DDIM_AR_00011014-RA	DI_PJ_00000620-RA, DI_PJ_00007794-RA, DI_PJ_00008081-RA, DI_PJ_00008527-RA	KAK5575984.1, KAK5582827.1
OG0000146	DDB0220633|DDB_G0285895, DDB0220634|DDB_G0270544, DDB0220635|DDB_G0292314, DDB0220636|DDB_G0270668	DD_AX2_00002963-RA, DD_AX2_00009747-RA, DD_AX2_00010050-RA, DD_AX2_00011092-RA	DD_CR_00001437-RA, DD_CR_00006712-RA, DD_CR_00007962-RA, DD_CR_00008236-RA	DD_OT_00003252-RA, DD_OT_00003990-RA, DD_OT_00004263-RA, DD_OT_00006149-RA	DD_M4_00001305-RA, DD_M4_00002257-RA, DD_M4_00010991-RA, DD_M4_00011263-RA	DD_S6_00006677-RA, DD_S6_00006781-RA, DD_S6_00006783-RA, DD_S6_00006938-RA, DD_S6_00006940-RA, DD_S6_00006942-RA, DD_S6_00009739-RA, DD_S6_00009783-RA, DD_S6_00010829-RA, DD_S6_00012792-RA	DC_KG_00000658-RA, DC_KG_00009827-RA	DC_CF_00004446-RA, DC_CF_00006618-RA	DC_GS_00003894-RA, DC_GS_00010031-RA	DDIM_AR_00004994-RA, DDIM_AR_00004996-RA, DDIM_AR_00005283-RA, DDIM_AR_00007532-RA	DI_PJ_00000619-RA, DI_PJ_00007793-RA, DI_PJ_00008082-RA	KAK5576003.1
OG0000147	DDB0306331|DDB_G0286431, DDB0307044|DDB_G0307042, DDB0307045|DDB_G0307043, DDB0307046|DDB_G0286437	DD_AX2_00002701-RA, DD_AX2_00002702-RA, DD_AX2_00002703-RA, DD_AX2_00002704-RA	DD_CR_00001691-RA, DD_CR_00001692-RA, DD_CR_00001693-RA	DD_OT_00005897-RA, DD_OT_00005898-RA, DD_OT_00005899-RA, DD_OT_00005901-RA	DD_M4_00007089-RA, DD_M4_00007090-RA	DD_S6_00001729-RA, DD_S6_00001730-RA, DD_S6_00001731-RA, DD_S6_00001732-RA	DC_KG_00000336-RA, DC_KG_00000337-RA, DC_KG_00000338-RA, DC_KG_00000339-RA, DC_KG_00000340-RA, DC_KG_00006067-RA	DC_CF_00007053-RA, DC_CF_00007054-RA, DC_CF_00007055-RA, DC_CF_00007056-RA, DC_CF_00007057-RA	DC_GS_00004200-RA, DC_GS_00004201-RA, DC_GS_00004202-RA, DC_GS_00004203-RA, DC_GS_00004204-RA	DDIM_AR_00007797-RA, DDIM_AR_00007798-RA	DI_PJ_00000365-RA, DI_PJ_00000366-RA, DI_PJ_00000367-RA	KAK5580271.1, KAK5580272.1
OG0000148	DDB0220622|DDB_G0272688, DDB0305440|DDB_G0275053, DDB0305441|DDB_G0274161, DDB0305443|DDB_G0267842	DD_AX2_00006684-RA, DD_AX2_00006814-RA, DD_AX2_00008706-RA, DD_AX2_00011580-RA	DD_CR_00005097-RA, DD_CR_00005221-RA, DD_CR_00008956-RA, DD_CR_00012002-RA	DD_OT_00001000-RA, DD_OT_00001123-RA, DD_OT_00002088-RA, DD_OT_00011361-RA	DD_M4_00004787-RA, DD_M4_00004918-RA, DD_M4_00007742-RA	DD_S6_00000290-RA, DD_S6_00000433-RA, DD_S6_00006513-RA, DD_S6_00010798-RA	DC_KG_00008320-RA, DC_KG_00008467-RA, DC_KG_00009149-RA	DC_CF_00005731-RA, DC_CF_00008639-RA, DC_CF_00010675-RA	DC_GS_00000284-RA, DC_GS_00009093-RA, DC_GS_00009235-RA, DC_GS_00010929-RA	DDIM_AR_00006245-RA, DDIM_AR_00006388-RA, DDIM_AR_00009982-RA, DDIM_AR_00012224-RA	DI_PJ_00007111-RA, DI_PJ_00010769-RA, DI_PJ_00011647-RA	KAK5577313.1, KAK5577330.1, KAK5584559.1
OG0000149	DDB0347255|DDB_G0280157, DDB0347435|DDB_G0280149	DD_AX2_00001120-RA, DD_AX2_00001122-RA, DD_AX2_00001123-RA	DD_CR_00010569-RA, DD_CR_00010573-RA	DD_OT_00006285-RA, DD_OT_00006286-RA, DD_OT_00006290-RA	DD_M4_00010225-RA, DD_M4_00010228-RA, DD_M4_00010231-RA	DD_S6_00003105-RA, DD_S6_00009108-RA, DD_S6_00009111-RA, DD_S6_00009113-RA, DD_S6_00012387-RA, DD_S6_00012390-RA, DD_S6_00012392-RA, DD_S6_00012393-RA, DD_S6_00012407-RA, DD_S6_00012408-RA	DC_KG_00002484-RA, DC_KG_00002485-RA, DC_KG_00002488-RA	DC_CF_00004037-RA, DC_CF_00004038-RA, DC_CF_00004040-RA	DC_GS_00005121-RA, DC_GS_00005122-RA, DC_GS_00005125-RA, DC_GS_00005127-RA, DC_GS_00005129-RA, DC_GS_00005131-RA	DDIM_AR_00011822-RA, DDIM_AR_00012613-RA, DDIM_AR_00012615-RA	DI_PJ_00004404-RA, DI_PJ_00004405-RA, DI_PJ_00004406-RA, DI_PJ_00004407-RA	KAK5583865.1
OG0000150	DDB0347049|DDB_G0287475, DDB0347050|DDB_G0285629, DDB0347051|DDB_G0285623, DDB0348293|DDB_G0285633	DD_AX2_00003066-RA, DD_AX2_00003070-RA, DD_AX2_00003073-RA, DD_AX2_00004477-RA	DD_CR_00001331-RA, DD_CR_00001334-RA, DD_CR_00001338-RA, DD_CR_00002190-RA	DD_OT_00008987-RA, DD_OT_00008991-RA, DD_OT_00008995-RA, DD_OT_00011138-RA	DD_M4_00002147-RA, DD_M4_00002150-RA, DD_M4_00002155-RA, DD_M4_00004248-RA	DD_S6_00003429-RA, DD_S6_00003434-RA, DD_S6_00003440-RA, DD_S6_00003442-RA, DD_S6_00010326-RA	DC_KG_00000530-RA, DC_KG_00000533-RA, DC_KG_00005318-RA	DC_CF_00004318-RA, DC_CF_00004321-RA, DC_CF_00009046-RA	DC_GS_00002519-RA, DC_GS_00004012-RA, DC_GS_00004015-RA	DDIM_AR_00006119-RA, DDIM_AR_00007404-RA, DDIM_AR_00007414-RA	DI_PJ_00000724-RA, DI_PJ_00000727-RA, DI_PJ_00002100-RA	KAK5578439.1, KAK5580583.1, KAK5580599.1
OG0000151	DDB0347092|DDB_G0286209, DDB0347244|DDB_G0286329, DDB0347245|DDB_G0286211, DDB0347246|DDB_G0286317	DD_AX2_00002810-RA, DD_AX2_00002811-RA, DD_AX2_00002812-RA, DD_AX2_00002813-RA, DD_AX2_00002814-RA	DD_CR_00001579-RA, DD_CR_00001580-RA, DD_CR_00001581-RA, DD_CR_00001582-RA, DD_CR_00001583-RA, DD_CR_00001584-RA, DD_CR_00001585-RA	DD_OT_00006007-RA, DD_OT_00006008-RA, DD_OT_00006010-RA, DD_OT_00006011-RA, DD_OT_00006012-RA, DD_OT_00006013-RA	DD_M4_00002398-RA, DD_M4_00002399-RA, DD_M4_00002400-RA, DD_M4_00002401-RA, DD_M4_00002402-RA	DD_S6_00010965-RA, DD_S6_00010966-RA, DD_S6_00010967-RA, DD_S6_00010971-RA	DC_KG_00000451-RA, DC_KG_00000452-RA	DC_CF_00004239-RA, DC_CF_00004240-RA	DC_GS_00004093-RA, DC_GS_00004094-RA	DDIM_AR_00007677-RA, DDIM_AR_00007678-RA	DI_PJ_00000477-RA, DI_PJ_00000478-RA	KAK5580323.1, KAK5584008.1
OG0000152	DDB0206380|DDB_G0280107, DDB0252584|DDB_G0270600, DDB0347127|DDB_G0290543, DDB0349401|DDB_G0293020	DD_AX2_00005304-RA, DD_AX2_00005306-RA, DD_AX2_00005923-RA, DD_AX2_00009910-RA, DD_AX2_00010746-RA	DD_CR_00000069-RA, DD_CR_00002992-RA, DD_CR_00002996-RA, DD_CR_00003001-RA, DD_CR_00003617-RA, DD_CR_00007035-RA, DD_CR_00008111-RA, DD_CR_00011497-RA	DD_OT_00001591-RA, DD_OT_00004133-RA, DD_OT_00004596-RA, DD_OT_00004876-RA, DD_OT_00004877-RA, DD_OT_00004880-RA, DD_OT_00005508-RA, DD_OT_00006261-RA, DD_OT_00007280-RA, DD_OT_00011093-RA, DD_OT_00011108-RA	DD_M4_00003424-RA, DD_M4_00003551-RA, DD_M4_00004216-RA, DD_M4_00004582-RA, DD_M4_00004584-RA, DD_M4_00004778-RA, DD_M4_00012175-RA, DD_M4_00012265-RA	DD_S6_00001610-RA, DD_S6_00005393-RA, DD_S6_00006696-RA, DD_S6_00010040-RA	DC_KG_00010018-RA	DC_CF_00009910-RA			DI_PJ_00009899-RA
OG0000153			DD_CR_00004019-RA			DD_S6_00001057-RA, DD_S6_00001058-RA, DD_S6_00001059-RA, DD_S6_00001066-RA, DD_S6_00001070-RA, DD_S6_00001071-RA, DD_S6_00001072-RA, DD_S6_00001648-RA, DD_S6_00001652-RA, DD_S6_00001653-RA, DD_S6_00002231-RA, DD_S6_00002234-RA, DD_S6_00002235-RA, DD_S6_00002241-RA, DD_S6_00002700-RA, DD_S6_00002703-RA, DD_S6_00002708-RA, DD_S6_00002709-RA, DD_S6_00002736-RA, DD_S6_00002743-RA, DD_S6_00002744-RA, …					DI_PJ_00010109-RA
OG0000154			DD_CR_00009064-RA	DD_OT_00010969-RA		DD_S6_00006350-RA, DD_S6_00006653-RA, DD_S6_00008131-RA	DC_KG_00005895-RA		DC_GS_00001338-RA	DDIM_AR_00000279-RA, DDIM_AR_00000707-RA, DDIM_AR_00000708-RA, DDIM_AR_00000817-RA, DDIM_AR_00000818-RA, DDIM_AR_00001035-RA, DDIM_AR_00002036-RA, DDIM_AR_00002315-RA, DDIM_AR_00002350-RA, DDIM_AR_00002351-RA, DDIM_AR_00002352-RA, DDIM_AR_00002400-RA, DDIM_AR_00002401-RA, DDIM_AR_00003085-RA, DDIM_AR_00003822-RA, DDIM_AR_00004156-RA, DDIM_AR_00004157-RA, DDIM_AR_00006052-RA, DDIM_AR_00006053-RA, …
OG0000155	DDB0229415|DDB_G0268910, DDB0229416|DDB_G0269262, DDB0233189|DDB_G0272054, DDB0233190|DDB_G0294569	DD_AX2_00008406-RA, DD_AX2_00010240-RA, DD_AX2_00010264-RA	DD_CR_00008395-RA, DD_CR_00008473-RA, DD_CR_00011706-RA, DD_CR_00011707-RA	DD_OT_00001792-RA, DD_OT_00001793-RA, DD_OT_00004446-RA, DD_OT_00004487-RA	DD_M4_00008597-RA, DD_M4_00012025-RA, DD_M4_00012026-RA	DD_S6_00004938-RA, DD_S6_00007982-RA, DD_S6_00007983-RA	DC_KG_00003497-RA, DC_KG_00003979-RA, DC_KG_00011191-RA, DC_KG_00011192-RA	DC_CF_00000181-RA, DC_CF_00002551-RA, DC_CF_00007743-RA, DC_CF_00007744-RA	DC_GS_00000631-RA, DC_GS_00000632-RA, DC_GS_00001201-RA, DC_GS_00006085-RA	DDIM_AR_00000359-RA, DDIM_AR_00012354-RA	DI_PJ_00003497-RA, DI_PJ_00009681-RA, DI_PJ_00009682-RA	KAK5574827.1, KAK5574828.1, KAK5579743.1, KAK5583625.1
OG0000156	DDB0215335|DDB_G0282141, DDB0215336|DDB_G0282143, DDB0232313|DDB_G0292136	DD_AX2_00002002-RA, DD_AX2_00002003-RA, DD_AX2_00011178-RA	DD_CR_00009949-RA, DD_CR_00009950-RA, DD_CR_00010729-RA	DD_OT_00008875-RA, DD_OT_00008876-RA, DD_OT_00010691-RA	DD_M4_00006717-RA, DD_M4_00006718-RA, DD_M4_00010071-RA	DD_S6_00004686-RA, DD_S6_00005055-RA, DD_S6_00005056-RA	DC_KG_00002316-RA, DC_KG_00003294-RA, DC_KG_00003295-RA, DC_KG_00003296-RA	DC_CF_00002347-RA, DC_CF_00002352-RA, DC_CF_00002353-RA, DC_CF_00003869-RA	DC_GS_00004950-RA, DC_GS_00005889-RA, DC_GS_00005890-RA, DC_GS_00005891-RA	DDIM_AR_00005702-RA, DDIM_AR_00005811-RA, DDIM_AR_00007246-RA, DDIM_AR_00007247-RA, DDIM_AR_00007248-RA	DI_PJ_00004234-RA, DI_PJ_00005180-RA, DI_PJ_00005181-RA, DI_PJ_00005182-RA	KAK5583740.1, KAK5584587.1, KAK5584588.1
OG0000157	DDB0302627|DDB_G0291616, DDB0302628|DDB_G0291580, DDB0302629|DDB_G0291578	DD_AX2_00011901-RA, DD_AX2_00011902-RA, DD_AX2_00011903-RA, DD_AX2_00011904-RA, DD_AX2_00011905-RA, DD_AX2_00011906-RA, DD_AX2_00011907-RA, DD_AX2_00011908-RA, DD_AX2_00011909-RA, DD_AX2_00011921-RA	DD_CR_00010951-RA, DD_CR_00010952-RA, DD_CR_00010953-RA, DD_CR_00010954-RA, DD_CR_00010955-RA	DD_OT_00009923-RA, DD_OT_00009925-RA, DD_OT_00009926-RA, DD_OT_00009927-RA, DD_OT_00009928-RA, DD_OT_00009929-RA, DD_OT_00009930-RA, DD_OT_00009931-RA	DD_M4_00009839-RA, DD_M4_00009840-RA, DD_M4_00009841-RA, DD_M4_00009842-RA	DD_S6_00004441-RA, DD_S6_00004443-RA, DD_S6_00004457-RA, DD_S6_00004458-RA, DD_S6_00004459-RA, DD_S6_00004460-RA, DD_S6_00004461-RA, DD_S6_00004462-RA	DC_KG_00002106-RA	DC_CF_00003664-RA	DC_GS_00004743-RA		DI_PJ_00005890-RA
OG0000158	DDB0234029|DDB_G0275033, DDB0234030|DDB_G0292188, DDB0234031|DDB_G0292188, DDB0234033|DDB_G0269482	DD_AX2_00002021-RA, DD_AX2_00006835-RA, DD_AX2_00010079-RA, DD_AX2_00011174-RA	DD_CR_00005075-RA, DD_CR_00008263-RA, DD_CR_00008264-RA, DD_CR_00009968-RA, DD_CR_00010725-RA	DD_OT_00000978-RA, DD_OT_00004292-RA, DD_OT_00004293-RA, DD_OT_00008856-RA, DD_OT_00010687-RA	DD_M4_00004942-RA, DD_M4_00006736-RA, DD_M4_00008462-RA, DD_M4_00008463-RA, DD_M4_00010076-RA	DD_S6_00000457-RA, DD_S6_00004690-RA	DC_KG_00002320-RA	DC_CF_00003873-RA	DC_GS_00004954-RA	DDIM_AR_00001643-RA, DDIM_AR_00005310-RA, DDIM_AR_00005725-RA, DDIM_AR_00005727-RA, DDIM_AR_00005728-RA, DDIM_AR_00005805-RA, DDIM_AR_00012061-RA	DI_PJ_00002803-RA, DI_PJ_00004239-RA, DI_PJ_00008109-RA	KAK5576023.1, KAK5577361.1, KAK5579078.1
OG0000159	DDB0230049|DDB_G0282653, DDB0233250|DDB_G0294577, DDB0349773|DDB_G0282651	DD_AX2_00002235-RA, DD_AX2_00002236-RA, DD_AX2_00002237-RA, DD_AX2_00002238-RA	DD_CR_00010183-RA, DD_CR_00010184-RA, DD_CR_00010185-RA	DD_OT_00008643-RA, DD_OT_00008644-RA, DD_OT_00008645-RA, DD_OT_00008646-RA	DD_M4_00006960-RA, DD_M4_00006961-RA, DD_M4_00006962-RA, DD_M4_00006963-RA	DD_S6_00004834-RA, DD_S6_00004835-RA, DD_S6_00004836-RA, DD_S6_00004837-RA	DC_KG_00003599-RA, DC_KG_00003600-RA, DC_KG_00003601-RA	DC_CF_00010819-RA, DC_CF_00010820-RA, DC_CF_00010821-RA	DC_GS_00006183-RA, DC_GS_00006184-RA, DC_GS_00006185-RA	DDIM_AR_00010503-RA, DDIM_AR_00010504-RA, DDIM_AR_00010505-RA	DI_PJ_00005495-RA, DI_PJ_00005496-RA, DI_PJ_00005497-RA	KAK5584803.1, KAK5584804.1, KAK5584863.1, KAK5584864.1
OG0000160				DD_OT_00012750-RA		DD_S6_00000137-RA, DD_S6_00000139-RA, DD_S6_00001085-RA, DD_S6_00001507-RA, DD_S6_00001515-RA, DD_S6_00002497-RA, DD_S6_00002566-RA, DD_S6_00002768-RA, DD_S6_00003638-RA, DD_S6_00004088-RA, DD_S6_00004089-RA, DD_S6_00004444-RA, DD_S6_00004447-RA, DD_S6_00004456-RA, DD_S6_00004509-RA, DD_S6_00008046-RA, DD_S6_00008641-RA, DD_S6_00008664-RA, DD_S6_00008786-RA, DD_S6_00009845-RA, DD_S6_00010052-RA, …					DI_PJ_00001970-RA, DI_PJ_00003758-RA, DI_PJ_00003821-RA, DI_PJ_00005596-RA, DI_PJ_00005597-RA, DI_PJ_00005598-RA, DI_PJ_00006836-RA, DI_PJ_00006841-RA, DI_PJ_00009739-RA, DI_PJ_00011188-RA, DI_PJ_00011249-RA, DI_PJ_00011250-RA
OG0000161	DDB0307998|DDB_G0279617, DDB0308734|DDB_G0279619, DDB0308735|DDB_G0279621, DDB0347100|DDB_G0279623	DD_AX2_00000862-RA, DD_AX2_00000863-RA, DD_AX2_00000864-RA, DD_AX2_00000865-RA	DD_CR_00006557-RA, DD_CR_00006558-RA, DD_CR_00006559-RA, DD_CR_00006560-RA	DD_OT_00003094-RA, DD_OT_00003095-RA, DD_OT_00003096-RA, DD_OT_00003097-RA	DD_M4_00001145-RA, DD_M4_00001146-RA, DD_M4_00001149-RA, DD_M4_00001150-RA	DD_S6_00010184-RA, DD_S6_00010185-RA, DD_S6_00010186-RA, DD_S6_00010187-RA	DC_KG_00006270-RA, DC_KG_00006271-RA, DC_KG_00006272-RA	DC_CF_00003415-RA, DC_CF_00003416-RA, DC_CF_00003417-RA	DC_GS_00007100-RA, DC_GS_00007103-RA, DC_GS_00007104-RA	DDIM_AR_00003063-RA, DDIM_AR_00003064-RA	DI_PJ_00006535-RA, DI_PJ_00006536-RA	KAK5582514.1, KAK5582515.1, KAK5582516.1
OG0000162	DDB0266344|DDB_G0268556, DDB0266347|DDB_G0267998, DDB0266348|DDB_G0268000	DD_AX2_00011693-RA, DD_AX2_00011694-RA, DD_AX2_00011695-RA	DD_CR_00008842-RA, DD_CR_00008843-RA, DD_CR_00008844-RA	DD_OT_00009794-RA, DD_OT_00009795-RA, DD_OT_00009796-RA, DD_OT_00009797-RA	DD_M4_00007869-RA, DD_M4_00007870-RA, DD_M4_00007871-RA	DD_S6_00006393-RA, DD_S6_00006394-RA, DD_S6_00006395-RA, DD_S6_00006397-RA	DC_KG_00009248-RA, DC_KG_00009250-RA	DC_CF_00008538-RA, DC_CF_00008540-RA	DC_GS_00010827-RA, DC_GS_00010828-RA	DDIM_AR_00010089-RA, DDIM_AR_00010929-RA, DDIM_AR_00012536-RA, DDIM_AR_00012704-RA	DI_PJ_00000001-RA, DI_PJ_00002262-RA, DI_PJ_00005601-RA, DI_PJ_00005606-RA, DI_PJ_00006962-RA, DI_PJ_00007361-RA, DI_PJ_00009009-RA, DI_PJ_00010017-RA	KAK5577278.1, KAK5580013.1
OG0000163	DDB0215400|DDB_G0273063, DDB0215401|DDB_G0273065, DDB0220114|DDB_G0273067, DDB0266623|DDB_G0273919, DDB0266624|DDB_G0273885, DDB0266625|DDB_G0273887	DD_AX2_00008883-RA, DD_AX2_00008899-RA, DD_AX2_00008900-RA	DD_CR_00012349-RA, DD_CR_00012350-RA, DD_CR_00012374-RA	DD_OT_00002267-RA, DD_OT_00002286-RA, DD_OT_00002287-RA	DD_M4_00011527-RA, DD_M4_00011528-RA, DD_M4_00011541-RA	DD_S6_00009751-RA, DD_S6_00009771-RA, DD_S6_00009788-RA, DD_S6_00009789-RA	DC_KG_00010697-RA, DC_KG_00010711-RA, DC_KG_00011142-RA	DC_CF_00006459-RA, DC_CF_00006473-RA, DC_CF_00007419-RA	DC_GS_00000168-RA, DC_GS_00000180-RA, DC_GS_00000585-RA	DDIM_AR_00008161-RA, DDIM_AR_00010277-RA, DDIM_AR_00010278-RA, DDIM_AR_00012301-RA	DI_PJ_00009179-RA, DI_PJ_00009204-RA, DI_PJ_00009632-RA	KAK5575255.1, KAK5575271.1
OG0000164	DDB0233584|DDB_G0287303, DDB0306242|DDB_G0287423, DDB0307926|DDB_G0287425, DDB0346925|DDB_G0346922, DDB0346926|DDB_G0346924	DD_AX2_00004383-RA, DD_AX2_00004384-RA, DD_AX2_00004385-RA, DD_AX2_00004386-RA, DD_AX2_00004387-RA	DD_CR_00002106-RA, DD_CR_00002108-RA	DD_OT_00011439-RA, DD_OT_00011440-RA, DD_OT_00011441-RA, DD_OT_00011442-RA, DD_OT_00011443-RA, DD_OT_00011444-RA	DD_M4_00004334-RA, DD_M4_00004336-RA, DD_M4_00004337-RA, DD_M4_00004338-RA	DD_S6_00010233-RA, DD_S6_00010234-RA, DD_S6_00010235-RA	DC_KG_00005400-RA, DC_KG_00005401-RA	DC_CF_00002629-RA, DC_CF_00002630-RA, DC_CF_00002631-RA	DC_GS_00002609-RA, DC_GS_00002610-RA, DC_GS_00002611-RA	DDIM_AR_00006203-RA, DDIM_AR_00006204-RA, DDIM_AR_00006205-RA	DI_PJ_00001999-RA, DI_PJ_00002000-RA, DI_PJ_00002001-RA	KAK5578327.1
OG0000165	DDB0252707|DDB_G0295757, DDB0252751|DDB_G0270962, DDB0347138|DDB_G0270480	DD_AX2_00005277-RA, DD_AX2_00009791-RA, DD_AX2_00009794-RA, DD_AX2_00009796-RA, DD_AX2_00009797-RA, DD_AX2_00010200-RA, DD_AX2_00010202-RA, DD_AX2_00010203-RA, DD_AX2_00010205-RA	DD_CR_00005629-RA, DD_CR_00007995-RA, DD_CR_00007996-RA, DD_CR_00012923-RA	DD_OT_00004026-RA, DD_OT_00010181-RA	DD_M4_00011033-RA, DD_M4_00011036-RA	DD_S6_00001974-RA, DD_S6_00006978-RA, DD_S6_00006981-RA, DD_S6_00006982-RA, DD_S6_00006984-RA, DD_S6_00006985-RA, DD_S6_00006986-RA, DD_S6_00006987-RA				DDIM_AR_00000385-RA, DDIM_AR_00005033-RA, DDIM_AR_00005035-RA, DDIM_AR_00011510-RA, DDIM_AR_00011548-RA, DDIM_AR_00011591-RA	DI_PJ_00007829-RA, DI_PJ_00007831-RA	KAK5575790.1, KAK5575791.1, KAK5575792.1
OG0000166	DDB0306522|DDB_G0268096, DDB0346751|DDB_G0267968, DDB0346754|DDB_G0268554	DD_AX2_00011671-RA, DD_AX2_00011672-RA, DD_AX2_00011757-RA	DD_CR_00008778-RA, DD_CR_00008863-RA, DD_CR_00008864-RA, DD_CR_00008866-RA	DD_OT_00009730-RA, DD_OT_00011271-RA, DD_OT_00011272-RA, DD_OT_00011273-RA	DD_M4_00007849-RA, DD_M4_00007850-RA, DD_M4_00007946-RA	DD_S6_00006320-RA, DD_S6_00006416-RA, DD_S6_00006420-RA, DD_S6_00006422-RA, DD_S6_00006423-RA	DC_KG_00009309-RA, DC_KG_00009310-RA	DC_CF_00008479-RA, DC_CF_00008480-RA	DC_GS_00010767-RA, DC_GS_00010768-RA	DDIM_AR_00009596-RA, DDIM_AR_00010039-RA, DDIM_AR_00012535-RA		KAK5575177.1, KAK5576150.1, KAK5576151.1, KAK5576403.1, KAK5579797.1, KAK5579798.1, KAK5579801.1, KAK5579803.1
OG0000167	DDB0229404|DDB_G0270680, DDB0229884|DDB_G0284859, DDB0229990|DDB_G0270678, DDB0231307|DDB_G0269876	DD_AX2_00003452-RA, DD_AX2_00004178-RA, DD_AX2_00004196-RA, DD_AX2_00009719-RA, DD_AX2_00009724-RA, DD_AX2_00009725-RA, DD_AX2_00009726-RA	DD_CR_00000186-RA, DD_CR_00000960-RA, DD_CR_00007934-RA, DD_CR_00007935-RA, DD_CR_00007936-RA	DD_OT_00003954-RA, DD_OT_00003955-RA, DD_OT_00003956-RA, DD_OT_00010575-RA, DD_OT_00010984-RA, DD_OT_00010985-RA, DD_OT_00010986-RA	DD_M4_00000154-RA, DD_M4_00009006-RA, DD_M4_00010965-RA, DD_M4_00010966-RA, DD_M4_00010967-RA	DD_S6_00002939-RA, DD_S6_00006913-RA, DD_S6_00006918-RA, DD_S6_00006919-RA, DD_S6_00006920-RA, DD_S6_00008648-RA				DDIM_AR_00004978-RA, DDIM_AR_00004979-RA, DDIM_AR_00004980-RA	DI_PJ_00001857-RA, DI_PJ_00007774-RA
OG0000168	DDB0233902|DDB_G0267726, DDB0238172|DDB_G0267728, DDB0238173|DDB_G0268332	DD_AX2_00011485-RA, DD_AX2_00011486-RA, DD_AX2_00011487-RA, DD_AX2_00011488-RA	DD_CR_00009038-RA, DD_CR_00009039-RA, DD_CR_00009040-RA, DD_CR_00009041-RA, DD_CR_00009042-RA, DD_CR_00009043-RA	DD_OT_00012065-RA, DD_OT_00012066-RA, DD_OT_00012067-RA, DD_OT_00012068-RA, DD_OT_00012069-RA	DD_M4_00007660-RA, DD_M4_00007661-RA, DD_M4_00007662-RA	DD_S6_00006590-RA, DD_S6_00006591-RA, DD_S6_00006592-RA, DD_S6_00006593-RA, DD_S6_00006594-RA	DC_KG_00009062-RA, DC_KG_00009063-RA, DC_KG_00009064-RA	DC_CF_00011099-RA, DC_CF_00011100-RA, DC_CF_00011101-RA	DC_GS_00011014-RA, DC_GS_00011015-RA	DDIM_AR_00009889-RA	DI_PJ_00007192-RA, DI_PJ_00007193-RA	KAK5575144.1, KAK5576639.1
OG0000169	DDB0202770|DDB_G0271198, DDB0204839|DDB_G0282561, DDB0218259|DDB_G0280833, DDB0219885|DDB_G0293726, DDB0307755|DDB_G0307769	DD_AX2_00000678-RA, DD_AX2_00001868-RA, DD_AX2_00002175-RA, DD_AX2_00002176-RA, DD_AX2_00007638-RA, DD_AX2_00008477-RA, DD_AX2_00010553-RA	DD_CR_00009357-RA	DD_OT_00012088-RA	DD_M4_00002770-RA, DD_M4_00006164-RA, DD_M4_00007628-RA, DD_M4_00011892-RA, DD_M4_00012218-RA	DD_S6_00002565-RA, DD_S6_00003655-RA, DD_S6_00004445-RA, DD_S6_00006431-RA, DD_S6_00009876-RA, DD_S6_00012097-RA, DD_S6_00012405-RA, DD_S6_00012464-RA, DD_S6_00012573-RA	DC_KG_00000634-RA, DC_KG_00002765-RA, DC_KG_00002766-RA, DC_KG_00010239-RA	DC_CF_00004422-RA, DC_CF_00010186-RA, DC_CF_00011316-RA, DC_CF_00011317-RA			DI_PJ_00000992-RA, DI_PJ_00004800-RA	KAK5574604.1
OG0000170	DDB0229339|DDB_G0291664, DDB0231196|DDB_G0291516	DD_AX2_00000129-RA, DD_AX2_00000130-RA, DD_AX2_00011943-RA, DD_AX2_00011991-RA	DD_CR_00005847-RA, DD_CR_00009351-RA, DD_CR_00011009-RA, DD_CR_00011011-RA	DD_OT_00009351-RA, DD_OT_00009993-RA, DD_OT_00009994-RA, DD_OT_00010004-RA	DD_M4_00000402-RA, DD_M4_00009796-RA	DD_S6_00003733-RA, DD_S6_00010597-RA	DC_KG_00002070-RA, DC_KG_00005538-RA	DC_CF_00003625-RA, DC_CF_00005592-RA	DC_GS_00004704-RA, DC_GS_00006397-RA	DDIM_AR_00000078-RA, DDIM_AR_00000157-RA, DDIM_AR_00000158-RA, DDIM_AR_00012032-RA	DI_PJ_00003919-RA, DI_PJ_00003935-RA, DI_PJ_00003943-RA, DI_PJ_00003960-RA, DI_PJ_00008880-RA, DI_PJ_00008907-RA, DI_PJ_00008935-RA	KAK5583151.1, KAK5583218.1, KAK5583573.1
OG0000171			DD_CR_00011330-RA	DD_OT_00012596-RA	DD_M4_00007920-RA	DD_S6_00003036-RA				DDIM_AR_00000165-RA	DI_PJ_00001946-RA, DI_PJ_00009890-RA	KAK5574438.1, KAK5574463.1, KAK5574478.1, KAK5576820.1, KAK5576825.1, KAK5576830.1, KAK5576832.1, KAK5576853.1, KAK5576855.1, KAK5576856.1, KAK5576859.1, KAK5576862.1, KAK5576871.1, KAK5576872.1, KAK5577057.1, KAK5579980.1, KAK5581718.1, KAK5581719.1, KAK5581727.1, KAK5581729.1, KAK5581730.1, KAK5581738.1, KAK5583298.1, KAK5583300.1, KAK5583308.1, KAK5583310.1, KAK5583314.1, KAK5583332.1, KAK5583…
OG0000172	DDB0191476|DDB_G0283757, DDB0201658|DDB_G0291233, DDB0229419|DDB_G0272905, DDB0266883|DDB_G0273935	DD_AX2_00003901-RA, DD_AX2_00007152-RA, DD_AX2_00007257-RA, DD_AX2_00008876-RA, DD_AX2_00012001-RA	DD_CR_00000513-RA, DD_CR_00004753-RA, DD_CR_00011078-RA, DD_CR_00012381-RA	DD_OT_00000672-RA, DD_OT_00006948-RA, DD_OT_00012366-RA	DD_M4_00005278-RA, DD_M4_00009488-RA, DD_M4_00009744-RA	DD_S6_00000780-RA, DD_S6_00000859-RA, DD_S6_00010533-RA, DD_S6_00012051-RA	DC_KG_00001531-RA, DC_KG_00007944-RA, DC_KG_00007981-RA	DC_CF_00001253-RA, DC_CF_00005046-RA, DC_CF_00005083-RA	DC_GS_00003053-RA, DC_GS_00008720-RA	DDIM_AR_00001980-RA, DDIM_AR_00002019-RA, DDIM_AR_00004023-RA	DI_PJ_00001670-RA, DI_PJ_00011311-RA	KAK5577645.1, KAK5581461.1
OG0000173	DDB0230989|DDB_G0284551, DDB0231837|DDB_G0284505, DDB0231838|DDB_G0284503	DD_AX2_00003611-RA, DD_AX2_00003612-RA, DD_AX2_00003615-RA	DD_CR_00000791-RA, DD_CR_00000794-RA, DD_CR_00000795-RA	DD_OT_00007227-RA, DD_OT_00007230-RA, DD_OT_00007231-RA	DD_M4_00009172-RA, DD_M4_00009173-RA, DD_M4_00009176-RA	DD_S6_00003113-RA, DD_S6_00003114-RA, DD_S6_00003117-RA	DC_KG_00001248-RA, DC_KG_00001251-RA, DC_KG_00001252-RA	DC_CF_00001530-RA, DC_CF_00001531-RA, DC_CF_00001534-RA	DC_GS_00003318-RA, DC_GS_00003319-RA, DC_GS_00003322-RA	DDIM_AR_00004320-RA, DDIM_AR_00004323-RA	DI_PJ_00000943-RA, DI_PJ_00001248-RA, DI_PJ_00001251-RA, DI_PJ_00001252-RA, DI_PJ_00001253-RA, DI_PJ_00010104-RA	KAK5581056.1, KAK5581057.1, KAK5581071.1
OG0000174	DDB0346656|DDB_G0291546	DD_AX2_00011924-RA	DD_CR_00010984-RA, DD_CR_00010987-RA, DD_CR_00010988-RA, DD_CR_00010989-RA, DD_CR_00010990-RA, DD_CR_00010991-RA	DD_OT_00009962-RA, DD_OT_00009965-RA, DD_OT_00009966-RA, DD_OT_00009967-RA, DD_OT_00009968-RA, DD_OT_00009969-RA, DD_OT_00009970-RA, DD_OT_00009971-RA, DD_OT_00009972-RA, DD_OT_00009973-RA, DD_OT_00009974-RA, DD_OT_00009975-RA, DD_OT_00009976-RA	DD_M4_00009819-RA, DD_M4_00009825-RA, DD_M4_00009826-RA	DD_S6_00004418-RA, DD_S6_00004421-RA, DD_S6_00004423-RA, DD_S6_00010616-RA, DD_S6_00010617-RA, DD_S6_00010618-RA, DD_S6_00010619-RA	DC_KG_00002095-RA	DC_CF_00003651-RA	DC_GS_00004730-RA	DDIM_AR_00005677-RA	DI_PJ_00003998-RA, DI_PJ_00010786-RA	KAK5583571.1
OG0000175	DDB0191192|DDB_G0286121, DDB0191217|DDB_G0286119, DDB0191427|DDB_G0286123	DD_AX2_00002845-RA, DD_AX2_00002846-RA, DD_AX2_00002847-RA	DD_CR_00001542-RA, DD_CR_00001543-RA, DD_CR_00001544-RA	DD_OT_00006042-RA, DD_OT_00006043-RA, DD_OT_00006044-RA	DD_M4_00002366-RA, DD_M4_00002367-RA, DD_M4_00002368-RA	DD_S6_00010934-RA, DD_S6_00010935-RA, DD_S6_00010936-RA	DC_KG_00000476-RA, DC_KG_00000477-RA, DC_KG_00000478-RA	DC_CF_00004264-RA, DC_CF_00004265-RA, DC_CF_00004266-RA	DC_GS_00004067-RA, DC_GS_00004068-RA, DC_GS_00004069-RA	DDIM_AR_00007625-RA, DDIM_AR_00007626-RA, DDIM_AR_00007627-RA, DDIM_AR_00008170-RA, DDIM_AR_00008171-RA, DDIM_AR_00008172-RA	DI_PJ_00000507-RA, DI_PJ_00000508-RA	KAK5580399.1, KAK5580400.1, KAK5580401.1
OG0000176	DDB0201650|DDB_G0290479, DDB0231474|DDB_G0290535, DDB0231475|DDB_G0290537	DD_AX2_00005918-RA, DD_AX2_00005919-RA, DD_AX2_00005920-RA	DD_CR_00003612-RA, DD_CR_00003613-RA, DD_CR_00003614-RA	DD_OT_00005503-RA, DD_OT_00005504-RA, DD_OT_00005505-RA	DD_M4_00002803-RA, DD_M4_00002804-RA, DD_M4_00002805-RA	DD_S6_00002334-RA, DD_S6_00002335-RA, DD_S6_00002336-RA	DC_KG_00003986-RA, DC_KG_00003987-RA, DC_KG_00003988-RA	DC_CF_00000188-RA, DC_CF_00000189-RA, DC_CF_00000190-RA	DC_GS_00001207-RA, DC_GS_00001208-RA, DC_GS_00001209-RA	DDIM_AR_00000365-RA, DDIM_AR_00000366-RA, DDIM_AR_00000367-RA, DDIM_AR_00000368-RA	DI_PJ_00003489-RA, DI_PJ_00003490-RA, DI_PJ_00003491-RA	KAK5579717.1, KAK5579737.1, KAK5579738.1
OG0000177	DDB0183721, DDB0191376|DDB_G0289815, DDB0191377|DDB_G0289283, DDB0191378|DDB_G0289813, DDB0191379|DDB_G0289883, DDB0191523|DDB_G0267466, DDB0266357|DDB_G0293536, DDB0266360|DDB_G0290563	DD_AX2_00005328-RA, DD_AX2_00005575-RA, DD_AX2_00005576-RA, DD_AX2_00005631-RA, DD_AX2_00005934-RA, DD_AX2_00006097-RA, DD_AX2_00009265-RA, DD_AX2_00011641-RA	DD_CR_00003248-RA, DD_CR_00003249-RA, DD_CR_00003250-RA, DD_CR_00003251-RA	DD_OT_00005127-RA, DD_OT_00005128-RA, DD_OT_00005129-RA, DD_OT_00005130-RA	DD_M4_00003177-RA, DD_M4_00006532-RA, DD_M4_00006533-RA	DD_S6_00005151-RA, DD_S6_00005152-RA, DD_S6_00005153-RA, DD_S6_00005155-RA	DC_KG_00004296-RA	DC_CF_00000498-RA	DC_GS_00001511-RA	DDIM_AR_00000709-RA	DI_PJ_00003173-RA	KAK5579412.1
OG0000178	DDB0189998|DDB_G0268738, DDB0347371|DDB_G0288417	DD_AX2_00004910-RA	DD_CR_00000361-RA, DD_CR_00001655-RA, DD_CR_00002162-RA, DD_CR_00005214-RA, DD_CR_00005450-RA, DD_CR_00010221-RA	DD_OT_00001117-RA, DD_OT_00004396-RA, DD_OT_00004397-RA, DD_OT_00005900-RA, DD_OT_00005938-RA, DD_OT_00009595-RA, DD_OT_00011385-RA	DD_M4_00002587-RA, DD_M4_00008038-RA, DD_M4_00011324-RA, DD_M4_00011325-RA	DD_S6_00002767-RA		DC_CF_00006427-RA	DC_GS_00004311-RA, DC_GS_00010528-RA	DDIM_AR_00001242-RA, DDIM_AR_00008961-RA, DDIM_AR_00008962-RA, DDIM_AR_00008963-RA	DI_PJ_00005472-RA, DI_PJ_00007974-RA, DI_PJ_00007975-RA, DI_PJ_00008117-RA, DI_PJ_00009516-RA, DI_PJ_00010446-RA, DI_PJ_00010462-RA, DI_PJ_00010647-RA, DI_PJ_00011105-RA
OG0000179	DDB0185215|DDB_G0273259, DDB0191297|DDB_G0268636, DDB0191509|DDB_G0288251, DDB0304847|DDB_G0273635	DD_AX2_00004829-RA, DD_AX2_00009013-RA, DD_AX2_00010317-RA	DD_CR_00002545-RA, DD_CR_00008523-RA, DD_CR_00012239-RA	DD_OT_00002396-RA, DD_OT_00004536-RA, DD_OT_00007946-RA	DD_M4_00003897-RA, DD_M4_00008354-RA, DD_M4_00011414-RA	DD_S6_00005856-RA, DD_S6_00006047-RA, DD_S6_00009900-RA	DC_KG_00004977-RA, DC_KG_00009593-RA, DC_KG_00010580-RA	DC_CF_00006844-RA, DC_CF_00008319-RA, DC_CF_00010567-RA	DC_GS_00000061-RA, DC_GS_00002182-RA, DC_GS_00010504-RA	DDIM_AR_00001438-RA, DDIM_AR_00005520-RA, DDIM_AR_00010386-RA	DI_PJ_00002463-RA, DI_PJ_00006660-RA, DI_PJ_00009073-RA	KAK5575374.1, KAK5576189.1, KAK5578754.1
OG0000180	DDB0233019|DDB_G0274623, DDB0233020|DDB_G0284089, DDB0348537|DDB_G0274973	DD_AX2_00003798-RA, DD_AX2_00006637-RA, DD_AX2_00006638-RA	DD_CR_00000613-RA, DD_CR_00005271-RA, DD_CR_00005272-RA	DD_OT_00001172-RA, DD_OT_00001173-RA, DD_OT_00007049-RA	DD_M4_00004738-RA, DD_M4_00004739-RA, DD_M4_00009372-RA	DD_S6_00000341-RA, DD_S6_00003290-RA	DC_KG_00001424-RA, DC_KG_00008677-RA, DC_KG_00008678-RA	DC_CF_00001358-RA, DC_CF_00005945-RA, DC_CF_00005946-RA	DC_GS_00003152-RA, DC_GS_00009431-RA, DC_GS_00009432-RA	DDIM_AR_00004125-RA, DDIM_AR_00006619-RA, DDIM_AR_00006620-RA, DDIM_AR_00006621-RA	DI_PJ_00001435-RA, DI_PJ_00007628-RA, DI_PJ_00011052-RA, DI_PJ_00011053-RA	KAK5577034.1, KAK5577035.1, KAK5581195.1
OG0000181	DDB0233217|DDB_G0294575, DDB0347914|DDB_G0282639	DD_AX2_00000093-RA, DD_AX2_00002228-RA	DD_CR_00005807-RA, DD_CR_00005808-RA, DD_CR_00010175-RA, DD_CR_00010176-RA	DD_OT_00008655-RA, DD_OT_00008656-RA, DD_OT_00009388-RA	DD_M4_00000362-RA, DD_M4_00000363-RA, DD_M4_00006945-RA, DD_M4_00006946-RA, DD_M4_00006947-RA, DD_M4_00006984-RA	DD_S6_00003697-RA, DD_S6_00004845-RA, DD_S6_00004846-RA	DC_KG_00003593-RA, DC_KG_00005382-RA	DC_CF_00008977-RA, DC_CF_00010827-RA	DC_GS_00002592-RA, DC_GS_00006177-RA	DDIM_AR_00003595-RA, DDIM_AR_00006185-RA, DDIM_AR_00008836-RA, DDIM_AR_00008837-RA, DDIM_AR_00008838-RA, DDIM_AR_00010511-RA, DDIM_AR_00010515-RA, DDIM_AR_00011391-RA, DDIM_AR_00011392-RA	DI_PJ_00005489-RA	KAK5584807.1
OG0000182	DDB0307509|DDB_G0272572, DDB0307631|DDB_G0277599, DDB0308574|DDB_G0273937, DDB0348689|DDB_G0277583	DD_AX2_00007922-RA, DD_AX2_00007923-RA, DD_AX2_00008875-RA	DD_CR_00004012-RA, DD_CR_00004013-RA, DD_CR_00012382-RA	DD_OT_00002259-RA, DD_OT_00011866-RA, DD_OT_00011867-RA	DD_M4_00006021-RA, DD_M4_00006022-RA, DD_M4_00011546-RA	DD_S6_00001021-RA, DD_S6_00001558-RA, DD_S6_00001559-RA, DD_S6_00009759-RA, DD_S6_00009763-RA	DC_KG_00007293-RA, DC_KG_00007294-RA, DC_KG_00010716-RA	DC_CF_00006213-RA, DC_CF_00006214-RA, DC_CF_00006478-RA	DC_GS_00000185-RA, DC_GS_00008101-RA, DC_GS_00008102-RA	DDIM_AR_00002752-RA	DI_PJ_00009212-RA, DI_PJ_00010095-RA, DI_PJ_00010097-RA, DI_PJ_00010098-RA	KAK5575267.1, KAK5578266.1
OG0000183	DDB0238763|DDB_G0295691, DDB0308213|DDB_G0291888	DD_AX2_00012348-RA, DD_AX2_00012349-RA	DD_CR_00010846-RA, DD_CR_00010847-RA, DD_CR_00010849-RA, DD_CR_00010850-RA	DD_OT_00009802-RA, DD_OT_00009803-RA, DD_OT_00009804-RA, DD_OT_00010809-RA, DD_OT_00010810-RA	DD_M4_00009945-RA, DD_M4_00009947-RA, DD_M4_00009948-RA	DD_S6_00004563-RA, DD_S6_00004564-RA, DD_S6_00004565-RA	DC_KG_00002201-RA, DC_KG_00002204-RA, DC_KG_00002205-RA	DC_CF_00003754-RA, DC_CF_00003757-RA, DC_CF_00003758-RA	DC_GS_00004832-RA, DC_GS_00004835-RA, DC_GS_00004836-RA	DDIM_AR_00005856-RA, DDIM_AR_00005857-RA, DDIM_AR_00005860-RA	DI_PJ_00004111-RA, DI_PJ_00004114-RA, DI_PJ_00004115-RA	KAK5583623.1, KAK5583650.1, KAK5583651.1
OG0000184	DDB0238609|DDB_G0287491, DDB0238610|DDB_G0287483, DDB0238611|DDB_G0287471, DDB0238612|DDB_G0295701	DD_AX2_00004475-RA, DD_AX2_00004476-RA	DD_CR_00002188-RA, DD_CR_00002189-RA, DD_CR_00011411-RA	DD_OT_00001427-RA, DD_OT_00011135-RA, DD_OT_00011136-RA, DD_OT_00011137-RA	DD_M4_00004246-RA, DD_M4_00004250-RA, DD_M4_00004251-RA, DD_M4_00012292-RA	DD_S6_00010311-RA, DD_S6_00010312-RA, DD_S6_00010313-RA, DD_S6_00010325-RA	DC_KG_00005319-RA	DC_CF_00009042-RA, DC_CF_00009045-RA	DC_GS_00002521-RA, DC_GS_00002523-RA, DC_GS_00002526-RA	DDIM_AR_00006120-RA	DI_PJ_00008040-RA, DI_PJ_00008041-RA	KAK5578433.1, KAK5578434.1, KAK5578435.1, KAK5578436.1, KAK5578437.1, KAK5578438.1, KAK5579696.1
OG0000185	DDB0220032|DDB_G0281571, DDB0238043|DDB_G0281589, DDB0307147|DDB_G0272100	DD_AX2_00001730-RA, DD_AX2_00001731-RA, DD_AX2_00008453-RA	DD_CR_00009680-RA, DD_CR_00009681-RA, DD_CR_00011754-RA	DD_OT_00001839-RA, DD_OT_00008366-RA, DD_OT_00008367-RA	DD_M4_00006436-RA, DD_M4_00006437-RA, DD_M4_00011970-RA, DD_M4_00011971-RA, DD_M4_00011972-RA	DD_S6_00002936-RA, DD_S6_00007388-RA, DD_S6_00007389-RA, DD_S6_00007951-RA, DD_S6_00007952-RA, DD_S6_00008025-RA	DC_KG_00003111-RA, DC_KG_00011141-RA	DC_CF_00002164-RA, DC_CF_00007420-RA	DC_GS_00000583-RA, DC_GS_00005715-RA	DDIM_AR_00007051-RA	DI_PJ_00005016-RA, DI_PJ_00005017-RA, DI_PJ_00009631-RA, DI_PJ_00011165-RA	KAK5574894.1, KAK5584391.1, KAK5584392.1
OG0000186	DDB0302572|DDB_G0283091, DDB0307743|DDB_G0283093, DDB0309002|DDB_G0283089	DD_AX2_00004250-RA, DD_AX2_00004251-RA, DD_AX2_00004252-RA	DD_CR_00000134-RA, DD_CR_00000135-RA	DD_OT_00011029-RA, DD_OT_00011030-RA	DD_M4_00000194-RA, DD_M4_00000195-RA, DD_M4_00000196-RA, DD_M4_00000197-RA, DD_M4_00000198-RA	DD_S6_00004047-RA, DD_S6_00008693-RA, DD_S6_00008694-RA, DD_S6_00008695-RA, DD_S6_00008696-RA, DD_S6_00008697-RA, DD_S6_00008698-RA, DD_S6_00008700-RA, DD_S6_00008701-RA, DD_S6_00008702-RA, DD_S6_00008703-RA, DD_S6_00008704-RA, DD_S6_00008705-RA, DD_S6_00008707-RA	DC_KG_00001846-RA	DC_CF_00000943-RA	DC_GS_00002745-RA	DDIM_AR_00009176-RA	DI_PJ_00001870-RA	KAK5576042.1, KAK5581612.1, KAK5581613.1
OG0000187	DDB0189765|DDB_G0268082, DDB0348015|DDB_G0287177, DDB0349784|DDB_G0282777	DD_AX2_00002181-RA, DD_AX2_00002253-RA, DD_AX2_00002255-RA, DD_AX2_00002354-RA, DD_AX2_00004631-RA, DD_AX2_00009080-RA	DD_CR_00003796-RA, DD_CR_00007519-RA, DD_CR_00007520-RA, DD_CR_00007668-RA, DD_CR_00007669-RA, DD_CR_00010201-RA, DD_CR_00010203-RA, DD_CR_00010204-RA	DD_OT_00003535-RA, DD_OT_00008627-RA, DD_OT_00008629-RA, DD_OT_00008630-RA, DD_OT_00010405-RA	DD_M4_00000390-RA, DD_M4_00001051-RA, DD_M4_00001878-RA, DD_M4_00006942-RA, DD_M4_00006948-RA, DD_M4_00006986-RA, DD_M4_00007919-RA, DD_M4_00008768-RA, DD_M4_00010736-RA, DD_M4_00010902-RA	DD_S6_00001683-RA, DD_S6_00004817-RA, DD_S6_00004840-RA, DD_S6_00005053-RA					DI_PJ_00002572-RA
OG0000188	DDB0215974|DDB_G0290239, DDB0219538|DDB_G0290247, DDB0347856|DDB_G0290203	DD_AX2_00005755-RA, DD_AX2_00005756-RA	DD_CR_00003444-RA, DD_CR_00003445-RA, DD_CR_00003446-RA	DD_OT_00005316-RA, DD_OT_00005317-RA	DD_M4_00002990-RA, DD_M4_00002991-RA, DD_M4_00002992-RA	DD_S6_00002160-RA, DD_S6_00002161-RA, DD_S6_00002162-RA	DC_KG_00004133-RA, DC_KG_00004134-RA, DC_KG_00004135-RA, DC_KG_00004136-RA	DC_CF_00000336-RA, DC_CF_00000337-RA, DC_CF_00000338-RA	DC_GS_00001353-RA, DC_GS_00001354-RA	DDIM_AR_00000539-RA, DDIM_AR_00000540-RA, DDIM_AR_00000541-RA, DDIM_AR_00000542-RA	DI_PJ_00003333-RA, DI_PJ_00003334-RA, DI_PJ_00003335-RA	KAK5579556.1, KAK5579557.1, KAK5579558.1, KAK5579559.1
OG0000189	DDB0191505|DDB_G0289485, DDB0214913|DDB_G0279191, DDB0234056|DDB_G0279307	DD_AX2_00000722-RA, DD_AX2_00000723-RA, DD_AX2_00005424-RA	DD_CR_00003102-RA, DD_CR_00006416-RA, DD_CR_00006417-RA	DD_OT_00002957-RA, DD_OT_00002958-RA, DD_OT_00004978-RA	DD_M4_00001002-RA, DD_M4_00001003-RA, DD_M4_00003326-RA	DD_S6_00004325-RA, DD_S6_00004326-RA, DD_S6_00005297-RA	DC_KG_00004442-RA, DC_KG_00006119-RA, DC_KG_00006120-RA	DC_CF_00000639-RA, DC_CF_00008777-RA, DC_CF_00008778-RA	DC_GS_00001635-RA, DC_GS_00006956-RA, DC_GS_00006957-RA	DDIM_AR_00000878-RA, DDIM_AR_00002914-RA, DDIM_AR_00002915-RA	DI_PJ_00003051-RA, DI_PJ_00008328-RA, DI_PJ_00008329-RA	KAK5579281.1, KAK5582662.1, KAK5582663.1
OG0000190			DD_CR_00003725-RA, DD_CR_00004647-RA, DD_CR_00005943-RA, DD_CR_00006896-RA, DD_CR_00010228-RA	DD_OT_00013476-RA	DD_M4_00002945-RA, DD_M4_00003515-RA, DD_M4_00004668-RA, DD_M4_00005458-RA, DD_M4_00005500-RA, DD_M4_00006467-RA, DD_M4_00006531-RA, DD_M4_00007704-RA, DD_M4_00007878-RA, DD_M4_00007950-RA, DD_M4_00008243-RA, DD_M4_00009823-RA, DD_M4_00009977-RA, DD_M4_00010376-RA, DD_M4_00010828-RA, DD_M4_00010960-RA, DD_M4_00012221-RA, DD_M4_00012255-RA	DD_S6_00006259-RA, DD_S6_00006260-RA, DD_S6_00008623-RA, DD_S6_00008699-RA, DD_S6_00009702-RA, DD_S6_00010357-RA, DD_S6_00012382-RA, DD_S6_00012582-RA				DDIM_AR_00000975-RA, DDIM_AR_00000976-RA, DDIM_AR_00008506-RA, DDIM_AR_00011485-RA
OG0000191	DDB0267112|DDB_G0288503, DDB0267113|DDB_G0288507, DDB0267114|DDB_G0288509	DD_AX2_00004950-RA, DD_AX2_00004951-RA, DD_AX2_00004952-RA	DD_CR_00002654-RA, DD_CR_00002655-RA, DD_CR_00002656-RA	DD_OT_00008056-RA, DD_OT_00008057-RA, DD_OT_00008058-RA	DD_M4_00003782-RA, DD_M4_00003783-RA, DD_M4_00003784-RA	DD_S6_00005744-RA, DD_S6_00005745-RA, DD_S6_00005746-RA	DC_KG_00004865-RA, DC_KG_00004866-RA, DC_KG_00004867-RA	DC_CF_00008204-RA, DC_CF_00008205-RA, DC_CF_00008206-RA	DC_GS_00002070-RA, DC_GS_00002071-RA, DC_GS_00002072-RA	DDIM_AR_00001320-RA, DDIM_AR_00001321-RA, DDIM_AR_00001322-RA	DI_PJ_00002680-RA, DI_PJ_00002681-RA, DI_PJ_00002682-RA	KAK5578887.1, KAK5578888.1, KAK5578889.1
OG0000192	DDB0306279|DDB_G0283785, DDB0306285|DDB_G0283869, DDB0306286|DDB_G0283787	DD_AX2_00003951-RA, DD_AX2_00003952-RA, DD_AX2_00003954-RA	DD_CR_00000459-RA, DD_CR_00000460-RA, DD_CR_00000461-RA	DD_OT_00006895-RA, DD_OT_00006896-RA, DD_OT_00006897-RA	DD_M4_00009537-RA, DD_M4_00009538-RA, DD_M4_00009540-RA	DD_S6_00008363-RA, DD_S6_00008364-RA, DD_S6_00008366-RA	DC_KG_00001585-RA, DC_KG_00001586-RA	DC_CF_00001198-RA, DC_CF_00001199-RA, DC_CF_00001200-RA	DC_GS_00003000-RA, DC_GS_00003001-RA, DC_GS_00003002-RA	DDIM_AR_00003959-RA, DDIM_AR_00003963-RA, DDIM_AR_00003964-RA	DI_PJ_00001614-RA, DI_PJ_00001615-RA, DI_PJ_00001616-RA, DI_PJ_00001617-RA, DI_PJ_00001618-RA	KAK5581386.1, KAK5581387.1
OG0000193	DDB0235172|DDB_G0274237, DDB0305452|DDB_G0275243, DDB0305456|DDB_G0284793	DD_AX2_00003474-RA, DD_AX2_00006625-RA, DD_AX2_00006725-RA	DD_CR_00000939-RA, DD_CR_00005185-RA, DD_CR_00005285-RA	DD_OT_00001087-RA, DD_OT_00001187-RA, DD_OT_00010555-RA	DD_M4_00004727-RA, DD_M4_00004827-RA	DD_S6_00000229-RA, DD_S6_00000248-RA, DD_S6_00002959-RA	DC_KG_00001104-RA, DC_KG_00008420-RA, DC_KG_00008669-RA	DC_CF_00001687-RA, DC_CF_00005937-RA, DC_CF_00010773-RA	DC_GS_00003466-RA, DC_GS_00009189-RA, DC_GS_00009424-RA	DDIM_AR_00004465-RA, DDIM_AR_00006351-RA, DDIM_AR_00006609-RA	DI_PJ_00001128-RA, DI_PJ_00001129-RA, DI_PJ_00010808-RA, DI_PJ_00011043-RA	KAK5577038.1, KAK5577274.1, KAK5580935.1
OG0000194	DDB0185065|DDB_G0276943, DDB0232251|DDB_G0277321, DDB0232252|DDB_G0270204	DD_AX2_00007637-RA, DD_AX2_00007708-RA, DD_AX2_00009476-RA	DD_CR_00004221-RA, DD_CR_00004282-RA, DD_CR_00007699-RA	DD_OT_00000136-RA, DD_OT_00000193-RA, DD_OT_00003714-RA	DD_M4_00005762-RA, DD_M4_00005823-RA, DD_M4_00010704-RA	DD_S6_00001267-RA, DD_S6_00001338-RA, DD_S6_00006666-RA	DC_KG_00007379-RA, DC_KG_00007443-RA, DC_KG_00010356-RA	DC_CF_00006300-RA, DC_CF_00006365-RA, DC_CF_00009666-RA	DC_GS_00008183-RA, DC_GS_00008242-RA, DC_GS_00009771-RA	DDIM_AR_00002558-RA, DDIM_AR_00002623-RA, DDIM_AR_00009483-RA	DI_PJ_00007538-RA, DI_PJ_00010188-RA, DI_PJ_00010250-RA	KAK5575544.1, KAK5578132.1, KAK5578172.1
OG0000195	DDB0191223|DDB_G0267438, DDB0191224|DDB_G0274119, DDB0201627|DDB_G0291245	DD_AX2_00006441-RA, DD_AX2_00011504-RA, DD_AX2_00012000-RA	DD_CR_00005483-RA, DD_CR_00009027-RA, DD_CR_00011077-RA	DD_OT_00001385-RA, DD_OT_00012054-RA, DD_OT_00012365-RA	DD_M4_00004535-RA, DD_M4_00007674-RA, DD_M4_00009745-RA	DD_S6_00000039-RA, DD_S6_00006579-RA, DD_S6_00010534-RA	DC_KG_00002031-RA, DC_KG_00008695-RA, DC_KG_00009078-RA	DC_CF_00003585-RA, DC_CF_00005962-RA, DC_CF_00011113-RA	DC_GS_00004669-RA, DC_GS_00009451-RA, DC_GS_00011001-RA	DDIM_AR_00005600-RA, DDIM_AR_00006640-RA, DDIM_AR_00009901-RA	DI_PJ_00003924-RA, DI_PJ_00007182-RA, DI_PJ_00011080-RA	KAK5576635.1, KAK5577017.1, KAK5583474.1
OG0000196	DDB0229870|DDB_G0275879	DD_AX2_00007010-RA, DD_AX2_00008806-RA, DD_AX2_00008959-RA	DD_CR_00004894-RA, DD_CR_00005078-RA, DD_CR_00012101-RA, DD_CR_00012290-RA	DD_OT_00000806-RA, DD_OT_00000981-RA, DD_OT_00002190-RA, DD_OT_00002346-RA	DD_M4_00004938-RA, DD_M4_00005134-RA, DD_M4_00005135-RA, DD_M4_00011464-RA, DD_M4_00011465-RA, DD_M4_00011622-RA, DD_M4_00011624-RA	DD_S6_00000642-RA, DD_S6_00009849-RA	DC_KG_00010595-RA, DC_KG_00010825-RA	DC_CF_00010583-RA	DC_GS_00000074-RA, DC_GS_00000292-RA	DDIM_AR_00010374-RA, DDIM_AR_00012543-RA	DI_PJ_00009085-RA, DI_PJ_00009088-RA, DI_PJ_00009275-RA, DI_PJ_00009327-RA	KAK5575136.1, KAK5575145.1, KAK5575167.1, KAK5575291.1
OG0000197	DDB0220631|DDB_G0270666, DDB0220632|DDB_G0270550	DD_AX2_00002965-RA, DD_AX2_00009749-RA, DD_AX2_00010046-RA	DD_CR_00001435-RA, DD_CR_00007960-RA, DD_CR_00007964-RA, DD_CR_00008233-RA, DD_CR_00008235-RA	DD_OT_00003987-RA, DD_OT_00003992-RA, DD_OT_00004260-RA, DD_OT_00004262-RA, DD_OT_00006151-RA	DD_M4_00002254-RA, DD_M4_00010993-RA, DD_M4_00011260-RA, DD_M4_00011262-RA	DD_S6_00006944-RA, DD_S6_00010827-RA, DD_S6_00012791-RA	DC_KG_00000660-RA, DC_KG_00009829-RA, DC_KG_00010081-RA	DC_CF_00004448-RA, DC_CF_00006616-RA	DC_GS_00003892-RA, DC_GS_00010033-RA	DDIM_AR_00004999-RA, DDIM_AR_00005281-RA, DDIM_AR_00007530-RA	DI_PJ_00000621-RA, DI_PJ_00007795-RA, DI_PJ_00008080-RA	KAK5576002.1
OG0000198	DDB0237696|DDB_G0274207, DDB0307220|DDB_G0274209, DDB0347902|DDB_G0290691	DD_AX2_00005985-RA, DD_AX2_00006649-RA, DD_AX2_00006650-RA	DD_CR_00003674-RA, DD_CR_00005252-RA, DD_CR_00005253-RA	DD_OT_00001155-RA, DD_OT_00001156-RA, DD_OT_00011689-RA	DD_M4_00002746-RA, DD_M4_00004753-RA, DD_M4_00004754-RA	DD_S6_00000322-RA, DD_S6_00000323-RA, DD_S6_00002423-RA	DC_KG_00003937-RA, DC_KG_00008688-RA, DC_KG_00008689-RA	DC_CF_00000140-RA, DC_CF_00005956-RA, DC_CF_00005957-RA	DC_GS_00001162-RA, DC_GS_00009443-RA, DC_GS_00009444-RA	DDIM_AR_00000290-RA, DDIM_AR_00006634-RA, DDIM_AR_00006635-RA	DI_PJ_00003548-RA, DI_PJ_00011085-RA, DI_PJ_00011086-RA	KAK5577001.1, KAK5579775.1
OG0000199	DDB0238213|DDB_G0290659, DDB0305667|DDB_G0279545	DD_AX2_00000837-RA, DD_AX2_00005938-RA	DD_CR_00003628-RA, DD_CR_00006534-RA	DD_OT_00003071-RA, DD_OT_00005518-RA	DD_M4_00001120-RA	DD_S6_00002352-RA, DD_S6_00002356-RA, DD_S6_00002358-RA, DD_S6_00002362-RA, DD_S6_00002366-RA, DD_S6_00002370-RA, DD_S6_00012252-RA	DC_KG_00003972-RA, DC_KG_00003973-RA, DC_KG_00006241-RA	DC_CF_00000174-RA, DC_CF_00000175-RA, DC_CF_00003446-RA	DC_GS_00001195-RA, DC_GS_00001196-RA, DC_GS_00007069-RA	DDIM_AR_00000351-RA, DDIM_AR_00000352-RA, DDIM_AR_00003034-RA	DI_PJ_00003508-RA, DI_PJ_00003509-RA, DI_PJ_00003510-RA, DI_PJ_00006563-RA	KAK5574741.1, KAK5579722.1, KAK5579723.1
OG0000200	DDB0302648|DDB_G0281021, DDB0305865|DDB_G0289065, DDB0305866|DDB_G0276225	DD_AX2_00001465-RA, DD_AX2_00005209-RA, DD_AX2_00007168-RA	DD_CR_00004738-RA, DD_CR_00009433-RA	DD_OT_00000657-RA, DD_OT_00004781-RA, DD_OT_00006681-RA	DD_M4_00003526-RA, DD_M4_00005298-RA, DD_M4_00006225-RA	DD_S6_00000799-RA, DD_S6_00005502-RA, DD_S6_00005503-RA, DD_S6_00007648-RA	DC_KG_00002863-RA, DC_KG_00004704-RA, DC_KG_00004705-RA, DC_KG_00007969-RA	DC_CF_00000901-RA, DC_CF_00000902-RA, DC_CF_00001915-RA, DC_CF_00007104-RA	DC_GS_00001899-RA, DC_GS_00001900-RA, DC_GS_00005470-RA	DDIM_AR_00001144-RA, DDIM_AR_00001145-RA, DDIM_AR_00008362-RA	DI_PJ_00002775-RA, DI_PJ_00002776-RA	KAK5579046.1
OG0000201	DDB0214809|DDB_G0280973, DDB0215367|DDB_G0280977, DDB0216251|DDB_G0287691	DD_AX2_00001613-RA, DD_AX2_00001615-RA, DD_AX2_00004667-RA	DD_CR_00002391-RA, DD_CR_00009577-RA, DD_CR_00009579-RA	DD_OT_00007791-RA, DD_OT_00008472-RA, DD_OT_00008474-RA	DD_M4_00004059-RA, DD_M4_00006331-RA, DD_M4_00006333-RA	DD_S6_00007496-RA, DD_S6_00007503-RA, DD_S6_00009619-RA	DC_KG_00003002-RA, DC_KG_00005138-RA, DC_KG_00010280-RA	DC_CF_00002051-RA, DC_CF_00002052-RA, DC_CF_00009225-RA	DC_GS_00002337-RA, DC_GS_00005607-RA, DC_GS_00005608-RA	DDIM_AR_00001604-RA, DDIM_AR_00006920-RA, DDIM_AR_00006921-RA	DI_PJ_00002297-RA, DI_PJ_00004891-RA, DI_PJ_00004892-RA	KAK5578615.1, KAK5584294.1
OG0000202	DDB0306233|DDB_G0283993, DDB0348407|DDB_G0283623, DDB0348408|DDB_G0283995	DD_AX2_00003882-RA, DD_AX2_00003883-RA, DD_AX2_00004030-RA	DD_CR_00000379-RA, DD_CR_00000530-RA, DD_CR_00000531-RA	DD_OT_00006809-RA, DD_OT_00006966-RA, DD_OT_00006967-RA	DD_M4_00009438-RA, DD_M4_00009439-RA, DD_M4_00012452-RA	DD_S6_00008446-RA, DD_S6_00012033-RA, DD_S6_00012034-RA	DC_KG_00001514-RA, DC_KG_00001515-RA, DC_KG_00001655-RA	DC_CF_00001129-RA, DC_CF_00001269-RA, DC_CF_00001270-RA	DC_GS_00002931-RA, DC_GS_00003067-RA, DC_GS_00003068-RA	DDIM_AR_00003873-RA, DDIM_AR_00004005-RA	DI_PJ_00001527-RA, DI_PJ_00001528-RA, DI_PJ_00001540-RA	KAK5581309.1, KAK5581320.1, KAK5581321.1
OG0000203	DDB0230165|DDB_G0272654, DDB0232259|DDB_G0272927, DDB0233577|DDB_G0273023, DDB0233578|DDB_G0272656, DDB0233579|DDB_G0273021, DDB0233581|DDB_G0272658, DDB0233633|DDB_G0271714, DDB0238812|DDB_G0271824, DDB0238813|DDB_G0271716, DDB0238814|DDB_G0271718, DDB0238815|DDB_G0271822, DDB0238816|DDB_G0271712, DDB0238817|DDB_G0295685, DDB0238818|DDB_G0271818, DDB0252560|DDB_G0278951, DDB0252777|DDB_G0283711,…									DDIM_AR_00003905-RA, DDIM_AR_00009029-RA	DI_PJ_00005373-RA	KAK5574713.1, KAK5574729.1, KAK5574731.1, KAK5574734.1, KAK5575171.1, KAK5575172.1, KAK5575173.1, KAK5575191.1, KAK5577421.1, KAK5581350.1, KAK5581367.1, KAK5582829.1, KAK5584771.1
OG0000204	DDB0232394|DDB_G0283929, DDB0232998|DDB_G0284647, DDB0233016|DDB_G0283933	DD_AX2_00003541-RA, DD_AX2_00003872-RA, DD_AX2_00003874-RA, DD_AX2_00008130-RA, DD_AX2_00008131-RA	DD_CR_00000539-RA, DD_CR_00000866-RA	DD_OT_00006975-RA, DD_OT_00010480-RA	DD_M4_00009103-RA, DD_M4_00009386-RA, DD_M4_00009447-RA	DD_S6_00003028-RA, DD_S6_00012453-RA, DD_S6_00012455-RA, DD_S6_00012457-RA	DC_KG_00001172-RA, DC_KG_00001513-RA, DC_KG_00001524-RA	DC_CF_00001260-RA, DC_CF_00001271-RA, DC_CF_00001616-RA	DC_GS_00003069-RA, DC_GS_00003397-RA	DDIM_AR_00004002-RA, DDIM_AR_00004004-RA, DDIM_AR_00004015-RA	DI_PJ_00001194-RA, DI_PJ_00001521-RA, DI_PJ_00001523-RA, DI_PJ_00001526-RA	KAK5581885.1
OG0000205	DDB0231670|DDB_G0283885, DDB0231672|DDB_G0275279	DD_AX2_00003924-RA, DD_AX2_00006792-RA, DD_AX2_00007041-RA	DD_CR_00000490-RA, DD_CR_00004861-RA, DD_CR_00005118-RA	DD_OT_00000774-RA, DD_OT_00001021-RA, DD_OT_00006925-RA	DD_M4_00004897-RA, DD_M4_00005166-RA, DD_M4_00009511-RA	DD_S6_00000413-RA, DD_S6_00000676-RA, DD_S6_00012077-RA	DC_KG_00001554-RA, DC_KG_00008083-RA, DC_KG_00008344-RA	DC_CF_00001230-RA, DC_CF_00004944-RA, DC_CF_00010697-RA	DC_GS_00003030-RA, DC_GS_00008850-RA, DC_GS_00009116-RA	DDIM_AR_00001868-RA, DDIM_AR_00004047-RA, DDIM_AR_00006271-RA	DI_PJ_00001646-RA, DI_PJ_00010880-RA, DI_PJ_00011406-RA	KAK5577320.1, KAK5577532.1, KAK5581431.1
OG0000206	DDB0191456|DDB_G0285211, DDB0214992|DDB_G0282147, DDB0231853|DDB_G0294553	DD_AX2_00001991-RA, DD_AX2_00003274-RA, DD_AX2_00010096-RA	DD_CR_00001136-RA, DD_CR_00008279-RA, DD_CR_00009937-RA	DD_OT_00004308-RA, DD_OT_00008888-RA, DD_OT_00009191-RA	DD_M4_00006706-RA, DD_M4_00008477-RA, DD_M4_00008823-RA	DD_S6_00002752-RA, DD_S6_00005068-RA, DD_S6_00012342-RA	DC_KG_00000898-RA, DC_KG_00003308-RA, DC_KG_00009786-RA	DC_CF_00002365-RA, DC_CF_00004682-RA, DC_CF_00006657-RA	DC_GS_00003664-RA, DC_GS_00005903-RA, DC_GS_00010317-RA	DDIM_AR_00004665-RA, DDIM_AR_00005329-RA, DDIM_AR_00007260-RA	DI_PJ_00000936-RA, DI_PJ_00005194-RA, DI_PJ_00008130-RA	KAK5580771.1, KAK5584578.1
OG0000207	DDB0307351|DDB_G0267798, DDB0346707|DDB_G0268526, DDB0347147|DDB_G0279335	DD_AX2_00000736-RA, DD_AX2_00011550-RA, DD_AX2_00011551-RA	DD_CR_00006430-RA, DD_CR_00008983-RA, DD_CR_00008984-RA	DD_OT_00002971-RA, DD_OT_00012012-RA, DD_OT_00012013-RA	DD_M4_00001016-RA, DD_M4_00007714-RA, DD_M4_00011989-RA	DD_S6_00004339-RA, DD_S6_00006540-RA, DD_S6_00006541-RA	DC_KG_00002745-RA, DC_KG_00009121-RA	DC_CF_00008667-RA, DC_CF_00011295-RA	DC_GS_00005372-RA, DC_GS_00010958-RA, DC_GS_00010959-RA	DDIM_AR_00008250-RA, DDIM_AR_00008613-RA, DDIM_AR_00009953-RA, DDIM_AR_00009954-RA	DI_PJ_00007141-RA, DI_PJ_00007142-RA, DI_PJ_00008315-RA	KAK5576616.1, KAK5576617.1, KAK5582656.1
OG0000208	DDB0231275|DDB_G0275123, DDB0231278|DDB_G0275119, DDB0231279|DDB_G0275121	DD_AX2_00006730-RA, DD_AX2_00006731-RA, DD_AX2_00006732-RA	DD_CR_00005176-RA, DD_CR_00005177-RA, DD_CR_00005178-RA	DD_OT_00001080-RA, DD_OT_00001081-RA, DD_OT_00001082-RA	DD_M4_00004832-RA, DD_M4_00004833-RA, DD_M4_00004834-RA	DD_S6_00000348-RA, DD_S6_00000349-RA, DD_S6_00000350-RA	DC_KG_00008414-RA, DC_KG_00008415-RA, DC_KG_00008416-RA	DC_CF_00010765-RA, DC_CF_00010766-RA, DC_CF_00010767-RA	DC_GS_00009181-RA, DC_GS_00009182-RA, DC_GS_00009183-RA	DDIM_AR_00006344-RA, DDIM_AR_00006345-RA, DDIM_AR_00006964-RA	DI_PJ_00010814-RA, DI_PJ_00010815-RA, DI_PJ_00010816-RA	KAK5577255.1, KAK5577256.1
OG0000209	DDB0232108|DDB_G0271672, DDB0232109|DDB_G0273091, DDB0232110|DDB_G0281921, DDB0266641|DDB_G0273809	DD_AX2_00001891-RA, DD_AX2_00008312-RA, DD_AX2_00008934-RA	DD_CR_00009838-RA, DD_CR_00011615-RA, DD_CR_00012317-RA	DD_OT_00001701-RA, DD_OT_00002320-RA, DD_OT_00008206-RA	DD_M4_00011494-RA, DD_M4_00012119-RA	DD_S6_00007241-RA, DD_S6_00008082-RA, DD_S6_00009821-RA	DC_KG_00003258-RA, DC_KG_00010664-RA, DC_KG_00011283-RA	DC_CF_00002309-RA, DC_CF_00007831-RA, DC_CF_00011415-RA	DC_GS_00000137-RA, DC_GS_00000718-RA, DC_GS_00005855-RA	DDIM_AR_00007209-RA, DDIM_AR_00010306-RA, DDIM_AR_00011245-RA	DI_PJ_00009160-RA, DI_PJ_00009770-RA	KAK5574710.1, KAK5575283.1, KAK5584520.1
OG0000210	DDB0307675|DDB_G0286979, DDB0307676|DDB_G0268784, DDB0307677|DDB_G0268996	DD_AX2_00002455-RA, DD_AX2_00010357-RA, DD_AX2_00010358-RA	DD_CR_00001928-RA, DD_CR_00008559-RA, DD_CR_00008561-RA	DD_OT_00004574-RA, DD_OT_00004576-RA, DD_OT_00005660-RA	DD_M4_00007219-RA, DD_M4_00008272-RA, DD_M4_00008275-RA	DD_S6_00001957-RA, DD_S6_00006082-RA, DD_S6_00006084-RA	DC_KG_00000098-RA, DC_KG_00009555-RA, DC_KG_00009556-RA	DC_CF_00006881-RA, DC_CF_00006882-RA, DC_CF_00007293-RA	DC_GS_00004425-RA, DC_GS_00010540-RA, DC_GS_00010541-RA	DDIM_AR_00010687-RA, DDIM_AR_00010690-RA, DDIM_AR_00011648-RA	DI_PJ_00000109-RA, DI_PJ_00006691-RA	KAK5576206.1, KAK5576207.1, KAK5580078.1
OG0000211	DDB0238064|DDB_G0283551, DDB0238065|DDB_G0283553, DDB0238066|DDB_G0283595	DD_AX2_00004049-RA, DD_AX2_00004050-RA, DD_AX2_00004051-RA, DD_AX2_00008741-RA	DD_CR_00000360-RA, DD_CR_00000363-RA, DD_CR_00012037-RA, DD_CR_00012038-RA, DD_CR_00012039-RA	DD_OT_00002123-RA, DD_OT_00002124-RA, DD_OT_00002125-RA, DD_OT_00006791-RA, DD_OT_00006792-RA	DD_M4_00011681-RA, DD_M4_00011682-RA, DD_M4_00012433-RA, DD_M4_00012435-RA	DD_S6_00008462-RA, DD_S6_00010752-RA, DD_S6_00010753-RA	DC_KG_00001671-RA, DC_KG_00009427-RA	DC_CF_00001113-RA, DC_CF_00007008-RA	DC_GS_00002915-RA, DC_GS_00010664-RA	DDIM_AR_00005432-RA, DDIM_AR_00008983-RA, DDIM_AR_00008984-RA, DDIM_AR_00010845-RA	DI_PJ_00008222-RA
OG0000212	DDB0304357|DDB_G0274223, DDB0304358|DDB_G0280881, DDB0304359|DDB_G0274705	DD_AX2_00001427-RA, DD_AX2_00006440-RA, DD_AX2_00006634-RA	DD_CR_00005275-RA, DD_CR_00005484-RA, DD_CR_00009388-RA	DD_OT_00001177-RA, DD_OT_00001386-RA, DD_OT_00006637-RA	DD_M4_00004534-RA, DD_M4_00004736-RA, DD_M4_00006148-RA, DD_M4_00011982-RA	DD_S6_00000038-RA, DD_S6_00000344-RA, DD_S6_00001346-RA, DD_S6_00007691-RA	DC_KG_00002752-RA, DC_KG_00002754-RA, DC_KG_00008696-RA	DC_CF_00005963-RA, DC_CF_00011302-RA, DC_CF_00011304-RA	DC_GS_00005403-RA, DC_GS_00009452-RA	DDIM_AR_00005569-RA, DDIM_AR_00008259-RA	DI_PJ_00010610-RA, DI_PJ_00010735-RA, DI_PJ_00011124-RA	KAK5575005.1, KAK5577181.1
OG0000213	DDB0216428|DDB_G0280431, DDB0306459|DDB_G0286677, DDB0308750|DDB_G0280429	DD_AX2_00001249-RA, DD_AX2_00001250-RA, DD_AX2_00002568-RA	DD_CR_00001813-RA, DD_CR_00010446-RA, DD_CR_00010447-RA	DD_OT_00005778-RA, DD_OT_00006413-RA, DD_OT_00006414-RA	DD_M4_00007209-RA, DD_M4_00010368-RA, DD_M4_00010372-RA	DD_S6_00001852-RA, DD_S6_00001853-RA, DD_S6_00008979-RA, DD_S6_00008980-RA, DD_S6_00008981-RA	DC_KG_00000207-RA, DC_KG_00002612-RA	DC_CF_00004164-RA, DC_CF_00007187-RA	DC_GS_00004323-RA, DC_GS_00005256-RA, DC_GS_00005257-RA	DDIM_AR_00008048-RA, DDIM_AR_00012206-RA, DDIM_AR_00012207-RA	DI_PJ_00000222-RA, DI_PJ_00000223-RA, DI_PJ_00004538-RA	KAK5580194.1, KAK5584006.1
OG0000214	DDB0229335|DDB_G0283301	DD_AX2_00004148-RA	DD_CR_00000202-RA, DD_CR_00000207-RA, DD_CR_00009325-RA, DD_CR_00010356-RA	DD_OT_00006506-RA, DD_OT_00006576-RA, DD_OT_00013314-RA	DD_M4_00000143-RA, DD_M4_00010466-RA, DD_M4_00010499-RA, DD_M4_00010500-RA, DD_M4_00012486-RA	DD_S6_00007748-RA, DD_S6_00007750-RA, DD_S6_00007751-RA, DD_S6_00007755-RA, DD_S6_00007760-RA, DD_S6_00008618-RA	DC_KG_00001795-RA, DC_KG_00002693-RA	DC_CF_00000991-RA, DC_CF_00010904-RA	DC_GS_00002794-RA, DC_GS_00005339-RA	DDIM_AR_00008174-RA	DI_PJ_00001842-RA, DI_PJ_00001976-RA, DI_PJ_00012664-RA, DI_PJ_00012915-RA	KAK5581624.1, KAK5584077.1, KAK5584078.1, KAK5584080.1
OG0000215	DDB0203021|DDB_G0273271, DDB0205654|DDB_G0279215, DDB0217355|DDB_G0273883, DDB0347447|DDB_G0269456	DD_AX2_00000674-RA, DD_AX2_00001867-RA, DD_AX2_00002080-RA, DD_AX2_00003561-RA, DD_AX2_00003562-RA, DD_AX2_00009662-RA	DD_CR_00000843-RA, DD_CR_00005183-RA, DD_CR_00007878-RA, DD_CR_00010026-RA, DD_CR_00010027-RA, DD_CR_00010938-RA, DD_CR_00012348-RA	DD_OT_00002284-RA, DD_OT_00002285-RA, DD_OT_00003892-RA, DD_OT_00008800-RA, DD_OT_00009909-RA, DD_OT_00012638-RA	DD_M4_00000952-RA, DD_M4_00006799-RA, DD_M4_00008601-RA, DD_M4_00009123-RA, DD_M4_00009858-RA, DD_M4_00010906-RA, DD_M4_00011529-RA, DD_M4_00011531-RA	DD_S6_00006291-RA, DD_S6_00012339-RA				DDIM_AR_00005326-RA	DI_PJ_00002532-RA
OG0000216	DDB0308992|DDB_G0282843, DDB0347436|DDB_G0282839	DD_AX2_00002308-RA, DD_AX2_00002310-RA, DD_AX2_00008997-RA	DD_CR_00010264-RA, DD_CR_00010266-RA, DD_CR_00012253-RA	DD_OT_00002382-RA, DD_OT_00008572-RA, DD_OT_00008574-RA	DD_M4_00007044-RA, DD_M4_00007046-RA, DD_M4_00011429-RA	DD_S6_00004755-RA, DD_S6_00004757-RA, DD_S6_00009852-RA	DC_KG_00003663-RA, DC_KG_00003664-RA, DC_KG_00010598-RA	DC_CF_00010585-RA, DC_CF_00011247-RA, DC_CF_00011249-RA, DC_CF_00011474-RA, DC_CF_00011475-RA	DC_GS_00000077-RA, DC_GS_00006245-RA, DC_GS_00006246-RA	DDIM_AR_00010370-RA	DI_PJ_00005559-RA, DI_PJ_00005560-RA, DI_PJ_00009086-RA	KAK5575343.1, KAK5584886.1, KAK5584887.1
OG0000217	DDB0346568|DDB_G0289133, DDB0349128|DDB_G0289643	DD_AX2_00005237-RA, DD_AX2_00005482-RA, DD_AX2_00005483-RA	DD_CR_00002925-RA, DD_CR_00003160-RA	DD_OT_00004808-RA, DD_OT_00005035-RA	DD_M4_00003496-RA	DD_S6_00005239-RA, DD_S6_00005475-RA	DC_KG_00004371-RA, DC_KG_00004646-RA, DC_KG_00004728-RA	DC_CF_00000568-RA, DC_CF_00000842-RA, DC_CF_00000843-RA, DC_CF_00008067-RA	DC_GS_00001581-RA, DC_GS_00001839-RA, DC_GS_00001929-RA, DC_GS_00009517-RA, DC_GS_00009678-RA	DDIM_AR_00000805-RA, DDIM_AR_00000806-RA, DDIM_AR_00000807-RA, DDIM_AR_00000808-RA, DDIM_AR_00000809-RA, DDIM_AR_00001170-RA	DI_PJ_00002747-RA, DI_PJ_00002835-RA	KAK5579021.1, KAK5579114.1
OG0000218	DDB0191519|DDB_G0290959, DDB0232159|DDB_G0283913, DDB0237822|DDB_G0283911	DD_AX2_00003892-RA, DD_AX2_00003893-RA, DD_AX2_00006131-RA	DD_CR_00000520-RA, DD_CR_00000521-RA, DD_CR_00003803-RA	DD_OT_00006956-RA, DD_OT_00006957-RA, DD_OT_00010395-RA	DD_M4_00000105-RA, DD_M4_00002623-RA, DD_M4_00009428-RA, DD_M4_00009429-RA, DD_M4_00009481-RA	DD_S6_00002593-RA, DD_S6_00002595-RA, DD_S6_00008593-RA, DD_S6_00012042-RA, DD_S6_00012043-RA, DD_S6_00012044-RA	DC_KG_00001785-RA, DC_KG_00003841-RA, DC_KG_00003842-RA	DC_CF_00000043-RA	DC_GS_00001063-RA	DDIM_AR_00004016-RA, DDIM_AR_00004017-RA	DI_PJ_00010161-RA	KAK5581303.1, KAK5581304.1, KAK5581305.1
OG0000219	DDB0266656|DDB_G0285005, DDB0266658|DDB_G0285003	DD_AX2_00003356-RA, DD_AX2_00003357-RA	DD_CR_00001050-RA, DD_CR_00001051-RA	DD_OT_00008371-RA, DD_OT_00013022-RA, DD_OT_00013023-RA	DD_M4_00008922-RA, DD_M4_00008923-RA	DD_S6_00001163-RA, DD_S6_00002851-RA, DD_S6_00002852-RA, DD_S6_00002853-RA, DD_S6_00003485-RA, DD_S6_00003486-RA, DD_S6_00007394-RA	DC_KG_00000959-RA, DC_KG_00000960-RA, DC_KG_00003106-RA	DC_CF_00001822-RA, DC_CF_00001823-RA, DC_CF_00002159-RA	DC_GS_00003603-RA, DC_GS_00005710-RA	DDIM_AR_00004594-RA, DDIM_AR_00004595-RA, DDIM_AR_00007046-RA	DI_PJ_00000453-RA, DI_PJ_00001007-RA, DI_PJ_00001008-RA, DI_PJ_00005605-RA	KAK5580843.1
OG0000220	DDB0231564|DDB_G0272146, DDB0306739|DDB_G0291760	DD_AX2_00008527-RA, DD_AX2_00012189-RA	DD_CR_00010907-RA, DD_CR_00010908-RA, DD_CR_00011828-RA	DD_OT_00001914-RA, DD_OT_00009874-RA, DD_OT_00009875-RA, DD_OT_00009876-RA	DD_M4_00009887-RA, DD_M4_00009888-RA, DD_M4_00011895-RA	DD_S6_00004504-RA, DD_S6_00004505-RA, DD_S6_00007856-RA	DC_KG_00002144-RA, DC_KG_00002145-RA, DC_KG_00011064-RA	DC_CF_00003696-RA, DC_CF_00003697-RA, DC_CF_00007491-RA	DC_GS_00000511-RA, DC_GS_00004775-RA, DC_GS_00004776-RA	DDIM_AR_00005927-RA, DDIM_AR_00005928-RA, DDIM_AR_00009790-RA	DI_PJ_00004050-RA, DI_PJ_00004051-RA, DI_PJ_00009559-RA	KAK5574944.1, KAK5579450.1
OG0000221	DDB0305486|DDB_G0275513, DDB0348907|DDB_G0275511, DDB0349303|DDB_G0275715	DD_AX2_00007075-RA, DD_AX2_00007078-RA, DD_AX2_00007079-RA	DD_CR_00004822-RA, DD_CR_00004825-RA	DD_OT_00000741-RA, DD_OT_00000742-RA, DD_OT_00000745-RA	DD_M4_00005196-RA, DD_M4_00005198-RA, DD_M4_00005199-RA	DD_S6_00000705-RA, DD_S6_00000708-RA, DD_S6_00000709-RA	DC_KG_00008049-RA, DC_KG_00008050-RA, DC_KG_00008052-RA	DC_CF_00004975-RA, DC_CF_00004977-RA, DC_CF_00004978-RA	DC_GS_00008817-RA, DC_GS_00008818-RA, DC_GS_00008820-RA	DDIM_AR_00001912-RA, DDIM_AR_00001914-RA, DDIM_AR_00001915-RA	DI_PJ_00011376-RA, DI_PJ_00011377-RA, DI_PJ_00011378-RA	KAK5577576.1, KAK5577586.1
OG0000222	DDB0346644|DDB_G0291410, DDB0346651|DDB_G0291426, DDB0347489|DDB_G0291654	DD_AX2_00012011-RA, DD_AX2_00012019-RA, DD_AX2_00012058-RA	DD_CR_00011087-RA, DD_CR_00011095-RA, DD_CR_00011135-RA	DD_OT_00011593-RA, DD_OT_00012375-RA, DD_OT_00012383-RA	DD_M4_00009686-RA, DD_M4_00009728-RA, DD_M4_00009735-RA	DD_S6_00010475-RA, DD_S6_00010516-RA, DD_S6_00010524-RA	DC_KG_00002013-RA, DC_KG_00002014-RA, DC_KG_00002021-RA	DC_CF_00003568-RA, DC_CF_00003569-RA, DC_CF_00003576-RA	DC_GS_00004652-RA, DC_GS_00004653-RA, DC_GS_00004660-RA	DDIM_AR_00005543-RA, DDIM_AR_00005584-RA, DDIM_AR_00005591-RA	DI_PJ_00003908-RA, DI_PJ_00003909-RA	KAK5583420.1, KAK5583455.1
OG0000223	DDB0190782|DDB_G0270066, DDB0216739|DDB_G0271024	DD_AX2_00009574-RA, DD_AX2_00009575-RA, DD_AX2_00009584-RA, DD_AX2_00010212-RA, DD_AX2_00010941-RA	DD_CR_00006842-RA, DD_CR_00007794-RA, DD_CR_00007800-RA, DD_CR_00008420-RA, DD_CR_00008422-RA	DD_OT_00003377-RA, DD_OT_00003809-RA, DD_OT_00003815-RA, DD_OT_00004474-RA, DD_OT_00004475-RA	DD_M4_00001462-RA, DD_M4_00008416-RA, DD_M4_00010813-RA, DD_M4_00010814-RA	DD_S6_00005988-RA, DD_S6_00006771-RA, DD_S6_00006776-RA, DD_S6_00006778-RA, DD_S6_00011536-RA	DC_KG_00009652-RA, DC_KG_00009653-RA, DC_KG_00010238-RA	DC_CF_00006787-RA, DC_CF_00010187-RA	DC_GS_00010442-RA	DDIM_AR_00005462-RA	DI_PJ_00007636-RA
OG0000224	DDB0231139|DDB_G0286647, DDB0231140|DDB_G0286663, DDB0306458|DDB_G0286649	DD_AX2_00002575-RA, DD_AX2_00002584-RA, DD_AX2_00002585-RA	DD_CR_00001795-RA, DD_CR_00001796-RA, DD_CR_00001805-RA	DD_OT_00005786-RA, DD_OT_00005796-RA, DD_OT_00005797-RA	DD_M4_00007190-RA, DD_M4_00007191-RA, DD_M4_00007200-RA	DD_S6_00001832-RA, DD_S6_00001833-RA, DD_S6_00001842-RA	DC_KG_00000214-RA, DC_KG_00000226-RA	DC_CF_00007168-RA, DC_CF_00007180-RA	DC_GS_00004305-RA, DC_GS_00004317-RA	DDIM_AR_00007902-RA, DDIM_AR_00007903-RA, DDIM_AR_00007911-RA	DI_PJ_00000233-RA, DI_PJ_00000242-RA, DI_PJ_00000243-RA, DI_PJ_00007161-RA	KAK5580187.1, KAK5580188.1, KAK5580191.1
OG0000225	DDB0191195|DDB_G0268620, DDB0220670|DDB_G0288795	DD_AX2_00001457-RA, DD_AX2_00005086-RA, DD_AX2_00010423-RA	DD_CR_00002779-RA, DD_CR_00008606-RA, DD_CR_00009420-RA	DD_OT_00004628-RA, DD_OT_00004662-RA, DD_OT_00006671-RA	DD_M4_00003653-RA, DD_M4_00006178-RA, DD_M4_00008228-RA	DD_S6_00005621-RA, DD_S6_00006130-RA, DD_S6_00007658-RA	DC_KG_00002852-RA, DC_KG_00004584-RA, DC_KG_00009506-RA	DC_CF_00000781-RA, DC_CF_00001905-RA, DC_CF_00006933-RA	DC_GS_00001776-RA, DC_GS_00005461-RA, DC_GS_00010589-RA	DDIM_AR_00001015-RA, DDIM_AR_00008349-RA, DDIM_AR_00010739-RA	DI_PJ_00002906-RA, DI_PJ_00004722-RA, DI_PJ_00006743-RA	KAK5579149.1
OG0000226	DDB0237960|DDB_G0288011, DDB0347390|DDB_G0268948	DD_AX2_00004725-RA, DD_AX2_00010420-RA	DD_CR_00002445-RA, DD_CR_00008578-RA, DD_CR_00008581-RA	DD_OT_00004598-RA, DD_OT_00004600-RA, DD_OT_00007845-RA	DD_M4_00004000-RA, DD_M4_00008256-RA, DD_M4_00008258-RA	DD_S6_00006099-RA, DD_S6_00006101-RA, DD_S6_00009680-RA	DC_KG_00005081-RA, DC_KG_00009536-RA, DC_KG_00009540-RA	DC_CF_00006896-RA, DC_CF_00006902-RA, DC_CF_00011026-RA	DC_GS_00002282-RA, DC_GS_00010555-RA, DC_GS_00010559-RA	DDIM_AR_00001544-RA, DDIM_AR_00010697-RA, DDIM_AR_00010700-RA	DI_PJ_00002355-RA, DI_PJ_00006705-RA, DI_PJ_00006709-RA, DI_PJ_00006710-RA	KAK5576240.1
OG0000227	DDB0305036|DDB_G0278557, DDB0305038|DDB_G0278707, DDB0305039|DDB_G0278565	DD_AX2_00000421-RA, DD_AX2_00000425-RA, DD_AX2_00000426-RA	DD_CR_00006134-RA, DD_CR_00006138-RA, DD_CR_00006139-RA, DD_CR_00006140-RA	DD_OT_00002669-RA, DD_OT_00002673-RA, DD_OT_00002674-RA, DD_OT_00002675-RA	DD_M4_00000697-RA, DD_M4_00000698-RA, DD_M4_00000699-RA	DD_S6_00000104-RA, DD_S6_00004026-RA	DC_KG_00005819-RA, DC_KG_00005821-RA	DC_CF_00005313-RA, DC_CF_00005315-RA	DC_GS_00006672-RA, DC_GS_00006674-RA	DDIM_AR_00008493-RA, DDIM_AR_00008495-RA, DDIM_AR_00008496-RA	DI_PJ_00008619-RA, DI_PJ_00008621-RA, DI_PJ_00008624-RA	KAK5582930.1, KAK5582932.1
OG0000228	DDB0188351|DDB_G0289295, DDB0231580|DDB_G0288745, DDB0231581|DDB_G0279119	DD_AX2_00000629-RA, DD_AX2_00005058-RA	DD_CR_00010278-RA	DD_OT_00008556-RA	DD_M4_00000002-RA, DD_M4_00001319-RA, DD_M4_00001387-RA, DD_M4_00002063-RA, DD_M4_00007084-RA, DD_M4_00007790-RA, DD_M4_00009565-RA, DD_M4_00012011-RA, DD_M4_00012508-RA	DD_S6_00001942-RA, DD_S6_00006457-RA, DD_S6_00011767-RA, DD_S6_00011887-RA	DC_KG_00001559-RA	DC_CF_00001225-RA		DDIM_AR_00006184-RA, DDIM_AR_00008954-RA, DDIM_AR_00009133-RA, DDIM_AR_00011428-RA, DDIM_AR_00011431-RA	DI_PJ_00001707-RA, DI_PJ_00002863-RA, DI_PJ_00007976-RA, DI_PJ_00008118-RA, DI_PJ_00010698-RA	KAK5580455.1
OG0000229	DDB0229932|DDB_G0292218, DDB0230008|DDB_G0292224, DDB0231136|DDB_G0292220	DD_AX2_00011144-RA, DD_AX2_00011145-RA, DD_AX2_00011147-RA	DD_CR_00010698-RA, DD_CR_00010699-RA, DD_CR_00010701-RA	DD_OT_00010660-RA, DD_OT_00010661-RA, DD_OT_00010663-RA	DD_M4_00010101-RA, DD_M4_00010103-RA, DD_M4_00010104-RA	DD_S6_00004714-RA, DD_S6_00004716-RA, DD_S6_00004717-RA	DC_KG_00002345-RA, DC_KG_00002346-RA	DC_CF_00003898-RA, DC_CF_00003899-RA	DC_GS_00004981-RA, DC_GS_00004982-RA	DDIM_AR_00011965-RA, DDIM_AR_00011966-RA, DDIM_AR_00011968-RA	DI_PJ_00004268-RA, DI_PJ_00004270-RA, DI_PJ_00004271-RA	KAK5583754.1, KAK5583755.1, KAK5583756.1
OG0000230	DDB0231688|DDB_G0270214, DDB0238141|DDB_G0270212	DD_AX2_00009470-RA, DD_AX2_00009471-RA	DD_CR_00007691-RA	DD_OT_00003706-RA, DD_OT_00003707-RA	DD_M4_00010697-RA	DD_S6_00006652-RA, DD_S6_00006654-RA, DD_S6_00006655-RA, DD_S6_00006659-RA	DC_KG_00010359-RA, DC_KG_00010360-RA, DC_KG_00010362-RA, DC_KG_00010363-RA	DC_CF_00009659-RA, DC_CF_00009660-RA, DC_CF_00009662-RA, DC_CF_00009663-RA	DC_GS_00009764-RA, DC_GS_00009765-RA, DC_GS_00009767-RA, DC_GS_00009768-RA	DDIM_AR_00009474-RA, DDIM_AR_00009477-RA, DDIM_AR_00009478-RA	DI_PJ_00007531-RA, DI_PJ_00007533-RA, DI_PJ_00007534-RA	KAK5575524.1, KAK5575526.1, KAK5575543.1
OG0000231	DDB0168028|DDB_G0273161, DDB0217369|DDB_G0273911, DDB0348558|DDB_G0273159, DDB0348559|DDB_G0273913	DD_AX2_00005847-RA, DD_AX2_00008886-RA, DD_AX2_00008887-RA	DD_CR_00003534-RA, DD_CR_00012367-RA, DD_CR_00012368-RA, DD_CR_00012369-RA, DD_CR_00012370-RA, DD_CR_00012371-RA	DD_OT_00002270-RA, DD_OT_00002271-RA, DD_OT_00002272-RA, DD_OT_00002273-RA, DD_OT_00005409-RA	DD_M4_00002893-RA, DD_M4_00011538-RA	DD_S6_00009745-RA, DD_S6_00009746-RA, DD_S6_00009747-RA, DD_S6_00009748-RA, DD_S6_00009774-RA, DD_S6_00009775-RA, DD_S6_00009776-RA, DD_S6_00009777-RA	DC_KG_00010708-RA	DC_CF_00006470-RA	DC_GS_00000177-RA		DI_PJ_00009182-RA, DI_PJ_00009184-RA
OG0000232	DDB0189105|DDB_G0290819, DDB0191417|DDB_G0284335, DDB0238245|DDB_G0278309	DD_AX2_00000280-RA, DD_AX2_00002323-RA, DD_AX2_00002324-RA, DD_AX2_00003677-RA, DD_AX2_00008637-RA	DD_CR_00006345-RA	DD_OT_00001174-RA, DD_OT_00012384-RA	DD_M4_00000534-RA, DD_M4_00001494-RA, DD_M4_00003602-RA, DD_M4_00007447-RA, DD_M4_00008182-RA, DD_M4_00008183-RA, DD_M4_00008331-RA, DD_M4_00008332-RA, DD_M4_00008998-RA, DD_M4_00008999-RA, DD_M4_00009067-RA, DD_M4_00009068-RA, DD_M4_00009330-RA	DD_S6_00012418-RA, DD_S6_00012887-RA					DI_PJ_00001078-RA, DI_PJ_00002186-RA, DI_PJ_00005955-RA, DI_PJ_00007040-RA, DI_PJ_00007234-RA, DI_PJ_00007311-RA, DI_PJ_00008522-RA
OG0000233	DDB0229987|DDB_G0283511, DDB0229989|DDB_G0283503, DDB0229996|DDB_G0283515, DDB0229998|DDB_G0283507, DDB0230003|DDB_G0286193, DDB0230004|DDB_G0283465, DDB0230143|DDB_G0283517, DDB0230144|DDB_G0283501, DDB0231561|DDB_G0283519, DDB0266579|DDB_G0283395, DDB0266580|DDB_G0283493, DDB0266581|DDB_G0283295, DDB0304980|DDB_G0281195, DDB0304981|DDB_G0281189, DDB0305778|DDB_G0283513, DDB0305779|DDB_G0283509,…	DD_AX2_00004071-RA, DD_AX2_00004093-RA, DD_AX2_00004094-RA, DD_AX2_00004095-RA	DD_CR_00000337-RA		DD_M4_00000027-RA, DD_M4_00000050-RA, DD_M4_00000051-RA, DD_M4_00000072-RA							KAK5581523.1, KAK5581535.1, KAK5581536.1
OG0000234	DDB0307345|DDB_G0268122, DDB0348035|DDB_G0268434	DD_AX2_00011771-RA, DD_AX2_00011772-RA, DD_AX2_00011774-RA	DD_CR_00008762-RA, DD_CR_00008763-RA, DD_CR_00008764-RA	DD_OT_00009714-RA, DD_OT_00009715-RA, DD_OT_00009716-RA	DD_M4_00007961-RA	DD_S6_00006302-RA, DD_S6_00006303-RA, DD_S6_00006304-RA	DC_KG_00009326-RA, DC_KG_00009327-RA, DC_KG_00009328-RA, DC_KG_00009329-RA	DC_CF_00008459-RA, DC_CF_00008460-RA, DC_CF_00008462-RA, DC_CF_00008463-RA, DC_CF_00008464-RA	DC_GS_00010749-RA, DC_GS_00010750-RA, DC_GS_00010751-RA, DC_GS_00010752-RA		DI_PJ_00006921-RA, DI_PJ_00006922-RA, DI_PJ_00009130-RA	KAK5576410.1, KAK5576411.1
OG0000235	DDB0306495|DDB_G0267616, DDB0308163|DDB_G0290837, DDB0308166|DDB_G0291033	DD_AX2_00006048-RA, DD_AX2_00006166-RA, DD_AX2_00011401-RA	DD_CR_00003837-RA, DD_CR_00003839-RA, DD_CR_00003840-RA, DD_CR_00012907-RA, DD_CR_00012908-RA, DD_CR_00012909-RA	DD_OT_00010356-RA, DD_OT_00010358-RA, DD_OT_00010360-RA	DD_M4_00002583-RA, DD_M4_00002584-RA	DD_S6_00002629-RA, DD_S6_00002631-RA	DC_KG_00003766-RA	DC_CF_00010962-RA	DC_GS_00000991-RA	DDIM_AR_00000076-RA, DDIM_AR_00000209-RA, DDIM_AR_00000210-RA, DDIM_AR_00005948-RA	DI_PJ_00008461-RA	KAK5579859.1, KAK5579860.1, KAK5579861.1, KAK5579907.1, KAK5579908.1
OG0000236	DDB0232979|DDB_G0290707, DDB0232982|DDB_G0290743, DDB0232984|DDB_G0294561	DD_AX2_00005792-RA, DD_AX2_00006000-RA, DD_AX2_00006007-RA	DD_CR_00003483-RA, DD_CR_00003688-RA	DD_OT_00005355-RA, DD_OT_00011664-RA, DD_OT_00011665-RA	DD_M4_00002722-RA, DD_M4_00002730-RA, DD_M4_00002951-RA	DD_S6_00002098-RA, DD_S6_00002202-RA, DD_S6_00002443-RA	DC_KG_00003921-RA, DC_KG_00003925-RA	DC_CF_00000125-RA, DC_CF_00000128-RA	DC_GS_00001143-RA, DC_GS_00001146-RA, DC_GS_00001148-RA, DC_GS_00001150-RA	DDIM_AR_00000275-RA, DDIM_AR_00000276-RA	DI_PJ_00003558-RA, DI_PJ_00003562-RA, DI_PJ_00005592-RA	KAK5579781.1, KAK5579782.1
OG0000237	DDB0346621|DDB_G0292368, DDB0348304|DDB_G0292502	DD_AX2_00010985-RA, DD_AX2_00011074-RA	DD_CR_00006800-RA	DD_OT_00000427-RA, DD_OT_00003338-RA	DD_M4_00001422-RA, DD_M4_00007452-RA	DD_S6_00001777-RA, DD_S6_00002838-RA, DD_S6_00005921-RA, DD_S6_00006872-RA, DD_S6_00010576-RA, DD_S6_00011580-RA, DD_S6_00011740-RA, DD_S6_00012173-RA, DD_S6_00012414-RA, DD_S6_00012472-RA, DD_S6_00012638-RA	DC_KG_00006512-RA	DC_CF_00003181-RA	DC_GS_00007334-RA	DDIM_AR_00000326-RA, DDIM_AR_00003311-RA, DDIM_AR_00003712-RA, DDIM_AR_00007090-RA, DDIM_AR_00008672-RA, DDIM_AR_00009858-RA, DDIM_AR_00011429-RA	DI_PJ_00006305-RA	KAK5582314.1
OG0000238	DDB0233502|DDB_G0281259, DDB0346988|DDB_G0288497, DDB0348025|DDB_G0281257	DD_AX2_00001600-RA, DD_AX2_00001601-RA, DD_AX2_00004947-RA	DD_CR_00002651-RA, DD_CR_00009564-RA, DD_CR_00009565-RA	DD_OT_00008053-RA, DD_OT_00008486-RA, DD_OT_00008487-RA	DD_M4_00003787-RA, DD_M4_00003788-RA, DD_M4_00006317-RA	DD_S6_00005749-RA, DD_S6_00007515-RA, DD_S6_00007516-RA	DC_KG_00002992-RA, DC_KG_00004870-RA	DC_CF_00002040-RA, DC_CF_00008209-RA	DC_GS_00002075-RA, DC_GS_00005597-RA	DDIM_AR_00001325-RA, DDIM_AR_00006906-RA	DI_PJ_00002151-RA, DI_PJ_00002685-RA, DI_PJ_00004879-RA	KAK5578492.1, KAK5578873.1, KAK5584276.1
OG0000239	DDB0238163|DDB_G0283721, DDB0238164|DDB_G0283723	DD_AX2_00003977-RA, DD_AX2_00003978-RA, DD_AX2_00003979-RA	DD_CR_00000433-RA, DD_CR_00000434-RA, DD_CR_00000436-RA, DD_CR_00000437-RA	DD_OT_00006870-RA, DD_OT_00006871-RA, DD_OT_00006872-RA	DD_M4_00009562-RA, DD_M4_00009563-RA, DD_M4_00009567-RA, DD_M4_00009568-RA	DD_S6_00008388-RA, DD_S6_00008390-RA, DD_S6_00008391-RA, DD_S6_00008392-RA, DD_S6_00008393-RA, DD_S6_00008396-RA	DC_KG_00001608-RA	DC_CF_00001177-RA	DC_GS_00002980-RA	DDIM_AR_00003898-RA, DDIM_AR_00003899-RA	DI_PJ_00001591-RA, DI_PJ_00001592-RA, DI_PJ_00001593-RA	KAK5581371.1, KAK5581372.1
OG0000240	DDB0185516|DDB_G0283431	DD_AX2_00004087-RA	DD_CR_00005666-RA, DD_CR_00009381-RA, DD_CR_00010309-RA, DD_CR_00011305-RA, DD_CR_00012677-RA, DD_CR_00012694-RA, DD_CR_00012701-RA, DD_CR_00012715-RA, DD_CR_00012812-RA, DD_CR_00012898-RA, DD_CR_00012981-RA	DD_OT_00006558-RA, DD_OT_00011921-RA, DD_OT_00012260-RA, DD_OT_00012856-RA, DD_OT_00013201-RA	DD_M4_00001122-RA, DD_M4_00003513-RA, DD_M4_00011572-RA	DD_S6_00009621-RA, DD_S6_00012410-RA	DC_KG_00002715-RA, DC_KG_00008015-RA	DC_CF_00005012-RA, DC_CF_00005013-RA		DDIM_AR_00002107-RA, DDIM_AR_00003095-RA, DDIM_AR_00010953-RA, DDIM_AR_00011463-RA	DI_PJ_00012685-RA
OG0000241	DDB0231627|DDB_G0276937, DDB0231632|DDB_G0276287	DD_AX2_00000982-RA, DD_AX2_00007290-RA, DD_AX2_00007512-RA	DD_CR_00004396-RA, DD_CR_00004633-RA, DD_CR_00006675-RA	DD_OT_00000310-RA, DD_OT_00000553-RA, DD_OT_00003214-RA	DD_M4_00005399-RA, DD_M4_00005649-RA	DD_S6_00000900-RA, DD_S6_00001145-RA, DD_S6_00010066-RA	DC_KG_00006388-RA, DC_KG_00007654-RA, DC_KG_00007860-RA	DC_CF_00003300-RA, DC_CF_00005159-RA, DC_CF_00009374-RA	DC_GS_00008444-RA, DC_GS_00008644-RA	DDIM_AR_00002100-RA, DDIM_AR_00002480-RA, DDIM_AR_00003177-RA	DI_PJ_00007109-RA, DI_PJ_00010477-RA, DI_PJ_00011181-RA	KAK5577741.1, KAK5577817.1
OG0000242	DDB0347294|DDB_G0286847	DD_AX2_00002513-RA	DD_CR_00001873-RA, DD_CR_00010326-RA, DD_CR_00010335-RA, DD_CR_00012692-RA	DD_OT_00005720-RA, DD_OT_00006528-RA, DD_OT_00006537-RA, DD_OT_00006538-RA	DD_M4_00007277-RA, DD_M4_00010485-RA, DD_M4_00010504-RA	DD_S6_00001903-RA, DD_S6_00008855-RA, DD_S6_00008872-RA	DC_KG_00002697-RA, DC_KG_00002704-RA, DC_KG_00002746-RA	DC_CF_00010908-RA, DC_CF_00010915-RA, DC_CF_00011296-RA	DC_GS_00005342-RA, DC_GS_00005350-RA, DC_GS_00005373-RA	DDIM_AR_00008140-RA, DDIM_AR_00008143-RA, DDIM_AR_00008193-RA, DDIM_AR_00008194-RA, DDIM_AR_00008233-RA	DI_PJ_00004588-RA	KAK5584035.1
OG0000243	DDB0190985|DDB_G0270348, DDB0220519|DDB_G0270346, DDB0232964|DDB_G0270784	DD_AX2_00009377-RA, DD_AX2_00009378-RA	DD_CR_00007592-RA, DD_CR_00007593-RA, DD_CR_00007594-RA	DD_OT_00003608-RA, DD_OT_00003609-RA, DD_OT_00003610-RA	DD_M4_00009727-RA, DD_M4_00009979-RA, DD_M4_00010596-RA, DD_M4_00010597-RA	DD_S6_00001516-RA, DD_S6_00008544-RA, DD_S6_00011458-RA, DD_S6_00011459-RA, DD_S6_00011460-RA	DC_KG_00010450-RA, DC_KG_00010451-RA	DC_CF_00009572-RA, DC_CF_00009573-RA	DC_GS_00009680-RA	DDIM_AR_00009370-RA, DDIM_AR_00009371-RA	DI_PJ_00007438-RA, DI_PJ_00007439-RA	KAK5575442.1, KAK5575444.1, KAK5581887.1
OG0000244	DDB0252761|DDB_G0282641	DD_AX2_00002230-RA, DD_AX2_00002231-RA	DD_CR_00010178-RA, DD_CR_00010179-RA	DD_OT_00008649-RA, DD_OT_00008650-RA, DD_OT_00008651-RA, DD_OT_00008652-RA, DD_OT_00008653-RA	DD_M4_00001216-RA, DD_M4_00006967-RA, DD_M4_00006968-RA, DD_M4_00006969-RA, DD_M4_00006970-RA, DD_M4_00006971-RA, DD_M4_00006972-RA, DD_M4_00006973-RA, DD_M4_00006974-RA, DD_M4_00006976-RA, DD_M4_00006981-RA, DD_M4_00006982-RA	DD_S6_00004842-RA, DD_S6_00004843-RA	DC_KG_00003595-RA	DC_CF_00010825-RA	DC_GS_00006179-RA	DDIM_AR_00010509-RA	DI_PJ_00002638-RA, DI_PJ_00005491-RA, DI_PJ_00010384-RA	KAK5577998.1
OG0000245	DDB0233032|DDB_G0269016, DDB0306555|DDB_G0268856, DDB0346743|DDB_G0269018	DD_AX2_00010302-RA, DD_AX2_00010303-RA, DD_AX2_00010304-RA	DD_CR_00008505-RA, DD_CR_00008506-RA, DD_CR_00008507-RA	DD_OT_00004520-RA, DD_OT_00004521-RA, DD_OT_00004522-RA	DD_M4_00008367-RA, DD_M4_00008368-RA, DD_M4_00008369-RA	DD_S6_00006032-RA, DD_S6_00006033-RA	DC_KG_00009603-RA, DC_KG_00009604-RA, DC_KG_00009605-RA	DC_CF_00006832-RA, DC_CF_00006833-RA, DC_CF_00006834-RA	DC_GS_00010492-RA, DC_GS_00010493-RA	DDIM_AR_00005507-RA, DDIM_AR_00005508-RA	DI_PJ_00006643-RA, DI_PJ_00006645-RA, DI_PJ_00006651-RA	KAK5576184.1, KAK5576185.1
OG0000246	DDB0306397|DDB_G0286955, DDB0306398|DDB_G0286977, DDB0306405|DDB_G0287215	DD_AX2_00002456-RA, DD_AX2_00002457-RA, DD_AX2_00002458-RA, DD_AX2_00004349-RA	DD_CR_00001926-RA, DD_CR_00001927-RA, DD_CR_00002070-RA	DD_OT_00005661-RA, DD_OT_00005662-RA, DD_OT_00011481-RA	DD_M4_00004375-RA, DD_M4_00006849-RA, DD_M4_00007220-RA, DD_M4_00007221-RA	DD_S6_00001954-RA, DD_S6_00001955-RA, DD_S6_00001956-RA	DC_KG_00000100-RA, DC_KG_00000101-RA, DC_KG_00000102-RA	DC_CF_00007289-RA, DC_CF_00007290-RA, DC_CF_00007291-RA	DC_GS_00004421-RA, DC_GS_00004422-RA, DC_GS_00004423-RA	DDIM_AR_00011652-RA	DI_PJ_00000112-RA	KAK5576104.1
OG0000247												KAK5574441.1, KAK5574442.1, KAK5574443.1, KAK5574444.1, KAK5574445.1, KAK5574446.1, KAK5574452.1, KAK5574453.1, KAK5574454.1, KAK5574469.1, KAK5574470.1, KAK5574489.1, KAK5574492.1, KAK5576812.1, KAK5576819.1, KAK5576837.1, KAK5576838.1, KAK5579967.1, KAK5579968.1, KAK5579970.1, KAK5579974.1, KAK5579975.1, KAK5581711.1, KAK5581712.1, KAK5581732.1, KAK5581734.1, KAK5581735.1, KAK5583296.1, KAK5583…
OG0000248	DDB0168386|DDB_G0271528, DDB0347830|DDB_G0347828, DDB0348133|DDB_G0282065, DDB0348952|DDB_G0269532	DD_AX2_00001965-RA, DD_AX2_00008143-RA, DD_AX2_00008223-RA, DD_AX2_00010037-RA	DD_CR_00009909-RA	DD_OT_00012167-RA, DD_OT_00012689-RA	DD_M4_00001321-RA, DD_M4_00002878-RA, DD_M4_00004294-RA, DD_M4_00006676-RA, DD_M4_00008810-RA, DD_M4_00012215-RA	DD_S6_00002770-RA, DD_S6_00004446-RA, DD_S6_00004450-RA, DD_S6_00005097-RA, DD_S6_00012467-RA, DD_S6_00012617-RA, DD_S6_00012886-RA	DC_KG_00003336-RA	DC_CF_00002394-RA	DC_GS_00005931-RA	DDIM_AR_00000277-RA, DDIM_AR_00005179-RA, DDIM_AR_00007286-RA	DI_PJ_00005227-RA
OG0000249	DDB0238631|DDB_G0289925, DDB0304385|DDB_G0289961, DDB0305382|DDB_G0289927	DD_AX2_00005623-RA, DD_AX2_00005624-RA, DD_AX2_00005625-RA	DD_CR_00003297-RA, DD_CR_00003298-RA, DD_CR_00003299-RA	DD_OT_00005179-RA, DD_OT_00005182-RA, DD_OT_00005183-RA	DD_M4_00003126-RA, DD_M4_00003127-RA	DD_S6_00011877-RA, DD_S6_00011878-RA	DC_KG_00004245-RA, DC_KG_00004246-RA, DC_KG_00004247-RA	DC_CF_00000451-RA, DC_CF_00000452-RA, DC_CF_00000453-RA	DC_GS_00001467-RA, DC_GS_00001468-RA, DC_GS_00001469-RA	DDIM_AR_00000658-RA, DDIM_AR_00000659-RA	DI_PJ_00003223-RA, DI_PJ_00003474-RA	KAK5579446.1, KAK5579447.1
OG0000250	DDB0233311|DDB_G0282073	DD_AX2_00001914-RA	DD_CR_00009860-RA	DD_OT_00008184-RA	DD_M4_00006622-RA	DD_S6_00007219-RA	DC_KG_00003280-RA	DC_CF_00002333-RA	DC_GS_00005875-RA	DDIM_AR_00002451-RA, DDIM_AR_00002452-RA, DDIM_AR_00003726-RA, DDIM_AR_00003995-RA, DDIM_AR_00004109-RA, DDIM_AR_00004154-RA, DDIM_AR_00005362-RA, DDIM_AR_00007233-RA, DDIM_AR_00008772-RA, DDIM_AR_00008897-RA, DDIM_AR_00008898-RA, DDIM_AR_00009071-RA, DDIM_AR_00009073-RA, DDIM_AR_00009239-RA, DDIM_AR_00009255-RA, DDIM_AR_00009313-RA, DDIM_AR_00009416-RA, DDIM_AR_00009508-RA, DDIM_AR_00009937-RA, …	DI_PJ_00005167-RA	KAK5584546.1
OG0000251	DDB0231282|DDB_G0285053, DDB0231284|DDB_G0268058	DD_AX2_00003417-RA, DD_AX2_00011731-RA, DD_AX2_00011732-RA	DD_CR_00000991-RA, DD_CR_00008804-RA, DD_CR_00008805-RA	DD_OT_00009755-RA, DD_OT_00009756-RA, DD_OT_00009757-RA, DD_OT_00010601-RA	DD_M4_00007916-RA, DD_M4_00008978-RA	DD_S6_00002912-RA, DD_S6_00006351-RA	DC_KG_00001052-RA, DC_KG_00009283-RA, DC_KG_00009284-RA	DC_CF_00001733-RA, DC_CF_00008505-RA	DC_GS_00003522-RA, DC_GS_00010793-RA, DC_GS_00010794-RA	DDIM_AR_00004511-RA, DDIM_AR_00007552-RA, DDIM_AR_00010123-RA, DDIM_AR_00010125-RA	DI_PJ_00001997-RA, DI_PJ_00006961-RA	KAK5576449.1
OG0000252	DDB0238808|DDB_G0279815, DDB0308703|DDB_G0278503, DDB0348859|DDB_G0279817	DD_AX2_00000386-RA, DD_AX2_00000965-RA	DD_CR_00006102-RA, DD_CR_00006655-RA, DD_CR_00006656-RA	DD_OT_00002636-RA, DD_OT_00003195-RA, DD_OT_00003196-RA	DD_M4_00000661-RA, DD_M4_00001248-RA, DD_M4_00001249-RA	DD_S6_00003992-RA, DD_S6_00010083-RA, DD_S6_00010084-RA	DC_KG_00005788-RA, DC_KG_00006372-RA, DC_KG_00006373-RA	DC_CF_00003315-RA, DC_CF_00003316-RA, DC_CF_00005345-RA	DC_GS_00006641-RA, DC_GS_00007197-RA, DC_GS_00007198-RA	DDIM_AR_00003159-RA, DDIM_AR_00008532-RA	DI_PJ_00006436-RA, DI_PJ_00008662-RA	KAK5582436.1
OG0000253	DDB0348319|DDB_G0268494, DDB0349261|DDB_G0267672	DD_AX2_00003680-RA, DD_AX2_00011439-RA, DD_AX2_00011440-RA	DD_CR_00000728-RA, DD_CR_00009090-RA, DD_CR_00009091-RA	DD_OT_00010943-RA, DD_OT_00010944-RA	DD_M4_00007604-RA, DD_M4_00007605-RA	DD_S6_00003180-RA, DD_S6_00011139-RA, DD_S6_00011140-RA	DC_KG_00009010-RA, DC_KG_00009011-RA, DC_KG_00009012-RA, DC_KG_00009013-RA	DC_CF_00010156-RA, DC_CF_00010157-RA	DC_GS_00011059-RA, DC_GS_00011060-RA, DC_GS_00011061-RA	DDIM_AR_00002696-RA, DDIM_AR_00011989-RA, DDIM_AR_00011992-RA, DDIM_AR_00011994-RA	DI_PJ_00007232-RA, DI_PJ_00007233-RA	KAK5576706.1
OG0000254	DDB0307849|DDB_G0285669, DDB0309067|DDB_G0285665, DDB0309068|DDB_G0285667	DD_AX2_00003044-RA, DD_AX2_00003045-RA, DD_AX2_00003046-RA	DD_CR_00001361-RA, DD_CR_00001362-RA, DD_CR_00001363-RA	DD_OT_00008961-RA, DD_OT_00008962-RA, DD_OT_00008963-RA	DD_M4_00002176-RA, DD_M4_00002177-RA, DD_M4_00002178-RA, DD_M4_00002179-RA	DD_S6_00003402-RA, DD_S6_00003403-RA, DD_S6_00003404-RA	DC_KG_00000554-RA, DC_KG_00000556-RA, DC_KG_00000557-RA	DC_CF_00004342-RA, DC_CF_00004344-RA, DC_CF_00004345-RA	DC_GS_00003989-RA, DC_GS_00003990-RA, DC_GS_00003991-RA	DDIM_AR_00007446-RA	DI_PJ_00000701-RA	KAK5580573.1
OG0000255		DD_AX2_00001819-RA, DD_AX2_00005326-RA, DD_AX2_00005935-RA, DD_AX2_00008161-RA, DD_AX2_00011404-RA	DD_CR_00003349-RA, DD_CR_00003350-RA, DD_CR_00003692-RA, DD_CR_00005267-RA, DD_CR_00009128-RA, DD_CR_00012356-RA	DD_OT_00001168-RA, DD_OT_00002281-RA, DD_OT_00003976-RA, DD_OT_00005140-RA, DD_OT_00005231-RA, DD_OT_00005666-RA, DD_OT_00005773-RA, DD_OT_00005774-RA, DD_OT_00006224-RA, DD_OT_00006541-RA, DD_OT_00006659-RA, DD_OT_00006836-RA, DD_OT_00010910-RA, DD_OT_00011661-RA, DD_OT_00011672-RA, DD_OT_00012334-RA, DD_OT_00013340-RA	DD_M4_00006980-RA, DD_M4_00007610-RA, DD_M4_00009367-RA
OG0000256	DDB0232291|DDB_G0279973	DD_AX2_00001050-RA, DD_AX2_00005175-RA	DD_CR_00002854-RA, DD_CR_00010645-RA	DD_OT_00004737-RA, DD_OT_00006209-RA	DD_M4_00004037-RA, DD_M4_00010156-RA	DD_S6_00005538-RA, DD_S6_00009187-RA, DD_S6_00009642-RA	DC_KG_00002398-RA, DC_KG_00005117-RA, DC_KG_00007134-RA	DC_CF_00003952-RA, DC_CF_00009246-RA, DC_CF_00010418-RA	DC_GS_00002316-RA, DC_GS_00005039-RA, DC_GS_00007941-RA	DDIM_AR_00001104-RA, DDIM_AR_00011744-RA, DDIM_AR_00011901-RA	DI_PJ_00002318-RA, DI_PJ_00004339-RA, DI_PJ_00005680-RA	KAK5580494.1, KAK5581813.1, KAK5583971.1
OG0000257	DDB0347257|DDB_G0284373, DDB0347258|DDB_G0284453	DD_AX2_00003669-RA, DD_AX2_00003670-RA	DD_CR_00000737-RA, DD_CR_00000738-RA	DD_OT_00007173-RA, DD_OT_00007174-RA	DD_M4_00009235-RA, DD_M4_00009236-RA	DD_S6_00003170-RA, DD_S6_00003171-RA	DC_KG_00001294-RA, DC_KG_00001295-RA, DC_KG_00001296-RA, DC_KG_00001297-RA	DC_CF_00001484-RA, DC_CF_00001485-RA, DC_CF_00001486-RA, DC_CF_00001487-RA	DC_GS_00003272-RA, DC_GS_00003273-RA, DC_GS_00003275-RA	DDIM_AR_00004263-RA, DDIM_AR_00004264-RA	DI_PJ_00001316-RA, DI_PJ_00001317-RA	KAK5581107.1, KAK5581108.1, KAK5581109.1
OG0000258	DDB0238846|DDB_G0280997	DD_AX2_00001464-RA	DD_CR_00001863-RA, DD_CR_00009427-RA	DD_OT_00006678-RA	DD_M4_00006185-RA	DD_S6_00001894-RA, DD_S6_00007651-RA	DC_KG_00000158-RA, DC_KG_00000443-RA, DC_KG_00000889-RA, DC_KG_00002859-RA, DC_KG_00002860-RA	DC_CF_00001912-RA, DC_CF_00004231-RA, DC_CF_00004673-RA, DC_CF_00007237-RA	DC_GS_00003675-RA, DC_GS_00004102-RA, DC_GS_00005468-RA	DDIM_AR_00004654-RA, DDIM_AR_00007687-RA, DDIM_AR_00008356-RA, DDIM_AR_00012152-RA	DI_PJ_00000009-RA, DI_PJ_00000468-RA, DI_PJ_00000469-RA, DI_PJ_00004729-RA, DI_PJ_00007364-RA	KAK5580764.1
OG0000259	DDB0305478|DDB_G0285485, DDB0305479|DDB_G0285487	DD_AX2_00003152-RA, DD_AX2_00003153-RA	DD_CR_00001253-RA, DD_CR_00001254-RA, DD_CR_00001255-RA	DD_OT_00009072-RA, DD_OT_00009073-RA, DD_OT_00009074-RA	DD_M4_00002067-RA, DD_M4_00002068-RA, DD_M4_00002069-RA	DD_S6_00003529-RA, DD_S6_00003530-RA, DD_S6_00003531-RA	DC_KG_00000776-RA, DC_KG_00000777-RA	DC_CF_00004563-RA, DC_CF_00004564-RA	DC_GS_00003774-RA, DC_GS_00003775-RA	DDIM_AR_00003819-RA, DDIM_AR_00004773-RA, DDIM_AR_00004774-RA	DI_PJ_00000813-RA, DI_PJ_00000814-RA, DI_PJ_00000815-RA	KAK5580660.1, KAK5580661.1
OG0000260	DDB0306260|DDB_G0282893, DDB0306261|DDB_G0282905, DDB0347705|DDB_G0286413	DD_AX2_00002338-RA, DD_AX2_00002339-RA, DD_AX2_00002717-RA	DD_CR_00001679-RA, DD_CR_00010292-RA, DD_CR_00010293-RA	DD_OT_00005914-RA, DD_OT_00008537-RA, DD_OT_00008538-RA	DD_M4_00007073-RA, DD_M4_00007074-RA	DD_S6_00001716-RA	DC_KG_00000352-RA, DC_KG_00003686-RA	DC_CF_00007040-RA, DC_CF_00011273-RA, DC_CF_00011274-RA	DC_GS_00004187-RA, DC_GS_00006267-RA	DDIM_AR_00007783-RA, DDIM_AR_00009860-RA	DI_PJ_00000380-RA, DI_PJ_00005582-RA, DI_PJ_00005584-RA	KAK5574671.1, KAK5580287.1, KAK5584899.1
OG0000261	DDB0232362|DDB_G0267682, DDB0232387|DDB_G0272052, DDB0232393|DDB_G0267684	DD_AX2_00008393-RA, DD_AX2_00011448-RA, DD_AX2_00011449-RA	DD_CR_00009079-RA, DD_CR_00009080-RA, DD_CR_00011695-RA	DD_OT_00001780-RA, DD_OT_00010953-RA, DD_OT_00010954-RA	DD_M4_00007614-RA, DD_M4_00012036-RA	DD_S6_00007996-RA, DD_S6_00011151-RA, DD_S6_00011152-RA	DC_KG_00009020-RA, DC_KG_00009021-RA, DC_KG_00011202-RA	DC_CF_00007754-RA, DC_CF_00010164-RA, DC_CF_00010165-RA	DC_GS_00000643-RA, DC_GS_00011052-RA	DDIM_AR_00011984-RA, DDIM_AR_00012550-RA	DI_PJ_00007225-RA	KAK5575186.1, KAK5576686.1
OG0000262	DDB0233835|DDB_G0267598, DDB0233851|DDB_G0267600	DD_AX2_00011388-RA, DD_AX2_00011389-RA	DD_CR_00009145-RA, DD_CR_00009147-RA	DD_OT_00010893-RA, DD_OT_00010894-RA	DD_M4_00007552-RA, DD_M4_00007555-RA	DD_S6_00011084-RA, DD_S6_00011085-RA	DC_KG_00008950-RA, DC_KG_00008951-RA, DC_KG_00008952-RA	DC_CF_00010096-RA, DC_CF_00010097-RA, DC_CF_00010098-RA	DC_GS_00011109-RA, DC_GS_00011111-RA, DC_GS_00011112-RA	DDIM_AR_00010488-RA, DDIM_AR_00012071-RA, DDIM_AR_00012072-RA, DDIM_AR_00012073-RA	DI_PJ_00007276-RA, DI_PJ_00007277-RA	KAK5576727.1, KAK5576728.1, KAK5576729.1
OG0000263	DDB0238145|DDB_G0277969, DDB0238152|DDB_G0293114, DDB0238153|DDB_G0271752	DD_AX2_00000067-RA, DD_AX2_00008284-RA, DD_AX2_00010680-RA	DD_CR_00005779-RA, DD_CR_00011590-RA	DD_OT_00001369-RA, DD_OT_00001676-RA, DD_OT_00009417-RA	DD_M4_00000332-RA, DD_M4_00012151-RA	DD_S6_00003667-RA, DD_S6_00008109-RA	DC_KG_00005446-RA, DC_KG_00005452-RA, DC_KG_00011312-RA	DC_CF_00005677-RA, DC_CF_00005683-RA, DC_CF_00007861-RA	DC_GS_00000747-RA, DC_GS_00006314-RA, DC_GS_00006321-RA	DDIM_AR_00008881-RA, DDIM_AR_00011218-RA	DI_PJ_00008827-RA, DI_PJ_00009804-RA	KAK5574670.1, KAK5583135.1
OG0000264	DDB0214912|DDB_G0281823, DDB0309140|DDB_G0287357	DD_AX2_00001854-RA, DD_AX2_00004417-RA, DD_AX2_00008439-RA	DD_CR_00009806-RA, DD_CR_00011741-RA	DD_OT_00001825-RA, DD_OT_00008240-RA	DD_M4_00004305-RA, DD_M4_00006566-RA	DD_S6_00007273-RA, DD_S6_00007938-RA	DC_KG_00003224-RA, DC_KG_00005371-RA, DC_KG_00011154-RA	DC_CF_00002276-RA, DC_CF_00007408-RA, DC_CF_00008989-RA	DC_GS_00000597-RA, DC_GS_00002581-RA, DC_GS_00005823-RA	DDIM_AR_00007176-RA, DDIM_AR_00009226-RA, DDIM_AR_00012315-RA	DI_PJ_00005107-RA, DI_PJ_00009645-RA	KAK5574900.1, KAK5578352.1, KAK5584521.1
OG0000265	DDB0220438|DDB_G0271870, DDB0233052|DDB_G0281955	DD_AX2_00001902-RA, DD_AX2_00008360-RA	DD_CR_00009849-RA, DD_CR_00009850-RA, DD_CR_00011662-RA	DD_OT_00001747-RA, DD_OT_00008194-RA, DD_OT_00008195-RA	DD_M4_00006611-RA, DD_M4_00006612-RA, DD_M4_00006613-RA, DD_M4_00012074-RA	DD_S6_00007228-RA, DD_S6_00007229-RA, DD_S6_00008032-RA	DC_KG_00003270-RA, DC_KG_00011236-RA	DC_CF_00002323-RA, DC_CF_00007788-RA	DC_GS_00000677-RA, DC_GS_00005865-RA	DDIM_AR_00007222-RA, DDIM_AR_00011296-RA	DI_PJ_00005154-RA, DI_PJ_00005155-RA, DI_PJ_00009724-RA	KAK5574765.1, KAK5584538.1
OG0000266	DDB0307002|DDB_G0281185, DDB0307004|DDB_G0281287, DDB0308788|DDB_G0281285	DD_AX2_00001554-RA, DD_AX2_00001612-RA, DD_AX2_00001614-RA	DD_CR_00009521-RA, DD_CR_00009576-RA, DD_CR_00009578-RA	DD_OT_00008473-RA, DD_OT_00008475-RA, DD_OT_00013293-RA	DD_M4_00006272-RA, DD_M4_00006330-RA, DD_M4_00006332-RA	DD_S6_00007502-RA, DD_S6_00007504-RA, DD_S6_00007564-RA	DC_KG_00002947-RA	DC_CF_00001996-RA, DC_CF_00002053-RA	DC_GS_00005551-RA, DC_GS_00005609-RA	DDIM_AR_00006919-RA, DDIM_AR_00006922-RA, DDIM_AR_00008444-RA	DI_PJ_00004819-RA, DI_PJ_00004890-RA, DI_PJ_00004893-RA	KAK5584293.1
OG0000267	DDB0347422|DDB_G0270718	DD_AX2_00001684-RA, DD_AX2_00009596-RA	DD_CR_00007812-RA, DD_CR_00009641-RA	DD_OT_00003826-RA, DD_OT_00008408-RA	DD_M4_00006393-RA, DD_M4_00006395-RA, DD_M4_00010832-RA	DD_S6_00006794-RA, DD_S6_00006795-RA	DC_KG_00003070-RA, DC_KG_00003071-RA, DC_KG_00010222-RA, DC_KG_00010223-RA	DC_CF_00002123-RA, DC_CF_00002124-RA, DC_CF_00010202-RA, DC_CF_00010203-RA	DC_GS_00005673-RA, DC_GS_00009890-RA, DC_GS_00009893-RA	DDIM_AR_00007002-RA, DDIM_AR_00009604-RA	DI_PJ_00004959-RA, DI_PJ_00007652-RA	KAK5575641.1, KAK5575642.1, KAK5575643.1
OG0000268	DDB0307713|DDB_G0282127, DDB0347295|DDB_G0281927	DD_AX2_00001897-RA, DD_AX2_00001984-RA	DD_CR_00009844-RA, DD_CR_00009929-RA	DD_OT_00008200-RA, DD_OT_00008895-RA	DD_M4_00006605-RA, DD_M4_00006606-RA, DD_M4_00006698-RA	DD_S6_00005076-RA, DD_S6_00007234-RA, DD_S6_00007235-RA	DC_KG_00001672-RA, DC_KG_00003264-RA, DC_KG_00003316-RA	DC_CF_00001112-RA, DC_CF_00002317-RA, DC_CF_00002373-RA	DC_GS_00002914-RA, DC_GS_00005913-RA	DDIM_AR_00007215-RA, DDIM_AR_00007216-RA, DDIM_AR_00007267-RA	DI_PJ_00004318-RA, DI_PJ_00005147-RA, DI_PJ_00005204-RA, DI_PJ_00007051-RA	KAK5584598.1
OG0000269	DDB0231238|DDB_G0270994, DDB0231240|DDB_G0270670	DD_AX2_00009700-RA, DD_AX2_00009745-RA, DD_AX2_00009746-RA	DD_CR_00007909-RA, DD_CR_00007955-RA, DD_CR_00007961-RA	DD_OT_00003929-RA, DD_OT_00003977-RA, DD_OT_00003988-RA, DD_OT_00003989-RA	DD_M4_00010940-RA, DD_M4_00010988-RA	DD_S6_00006891-RA, DD_S6_00006937-RA, DD_S6_00006941-RA	DC_KG_00010083-RA, DC_KG_00010125-RA	DC_CF_00010298-RA, DC_CF_00010339-RA	DC_GS_00009990-RA, DC_GS_00010030-RA	DDIM_AR_00004950-RA, DDIM_AR_00004993-RA	DI_PJ_00004247-RA, DI_PJ_00007751-RA, DI_PJ_00007792-RA	KAK5575731.1, KAK5575734.1
OG0000270	DDB0308335|DDB_G0267762, DDB0308744|DDB_G0280075	DD_AX2_00001079-RA, DD_AX2_00011517-RA	DD_CR_00009013-RA, DD_CR_00010615-RA	DD_OT_00006243-RA, DD_OT_00012041-RA	DD_M4_00007687-RA, DD_M4_00010182-RA	DD_S6_00006568-RA, DD_S6_00009158-RA	DC_KG_00007712-RA, DC_KG_00009092-RA, DC_KG_00009093-RA, DC_KG_00009094-RA	DC_CF_00009315-RA, DC_CF_00011126-RA, DC_CF_00011127-RA, DC_CF_00011128-RA	DC_GS_00008501-RA, DC_GS_00010987-RA, DC_GS_00010988-RA, DC_GS_00010989-RA	DDIM_AR_00009916-RA, DDIM_AR_00009917-RA, DDIM_AR_00009924-RA	DI_PJ_00007170-RA, DI_PJ_00007782-RA	KAK5575726.1
OG0000271	DDB0305398|DDB_G0286657, DDB0305399|DDB_G0286659	DD_AX2_00002578-RA, DD_AX2_00002579-RA	DD_CR_00001801-RA, DD_CR_00001802-RA	DD_OT_00005789-RA, DD_OT_00005790-RA	DD_M4_00007196-RA, DD_M4_00007197-RA	DD_S6_00001838-RA, DD_S6_00001839-RA	DC_KG_00000217-RA, DC_KG_00000218-RA, DC_KG_00000219-RA, DC_KG_00000220-RA	DC_CF_00007174-RA, DC_CF_00007175-RA, DC_CF_00007176-RA, DC_CF_00007177-RA	DC_GS_00004312-RA, DC_GS_00004313-RA, DC_GS_00004314-RA	DDIM_AR_00007908-RA	DI_PJ_00000236-RA, DI_PJ_00000237-RA, DI_PJ_00000238-RA, DI_PJ_00002403-RA	KAK5580189.1, KAK5580190.1
OG0000272	DDB0306368|DDB_G0306367	DD_AX2_00010258-RA, DD_AX2_00011406-RA	DD_CR_00004549-RA, DD_CR_00004550-RA, DD_CR_00008388-RA, DD_CR_00009126-RA, DD_CR_00012407-RA	DD_OT_00002929-RA, DD_OT_00004438-RA, DD_OT_00004912-RA, DD_OT_00004913-RA, DD_OT_00004914-RA, DD_OT_00009947-RA, DD_OT_00010049-RA, DD_OT_00010911-RA	DD_M4_00005065-RA, DD_M4_00007538-RA, DD_M4_00008586-RA	DD_S6_00005957-RA, DD_S6_00008665-RA, DD_S6_00008667-RA, DD_S6_00011107-RA	DC_KG_00009681-RA	DC_CF_00002350-RA, DC_CF_00006758-RA	DC_GS_00002522-RA, DC_GS_00010415-RA		DI_PJ_00008234-RA	KAK5576164.1
OG0000273											DI_PJ_00001940-RA, DI_PJ_00001941-RA, DI_PJ_00001942-RA, DI_PJ_00003759-RA, DI_PJ_00003760-RA, DI_PJ_00003769-RA, DI_PJ_00003770-RA, DI_PJ_00003773-RA, DI_PJ_00003779-RA, DI_PJ_00003780-RA, DI_PJ_00003788-RA, DI_PJ_00003790-RA, DI_PJ_00003816-RA, DI_PJ_00003817-RA, DI_PJ_00003820-RA, DI_PJ_00005588-RA, DI_PJ_00005589-RA, DI_PJ_00005591-RA, DI_PJ_00005599-RA, DI_PJ_00005600-RA, DI_PJ_00006780-RA, …
OG0000274	DDB0168900|DDB_G0272702, DDB0168902|DDB_G0272700, DDB0203796|DDB_G0272917, DDB0216405|DDB_G0268144	DD_AX2_00008690-RA, DD_AX2_00011791-RA	DD_CR_00008744-RA, DD_CR_00008745-RA, DD_CR_00008746-RA, DD_CR_00011985-RA, DD_CR_00011986-RA, DD_CR_00012413-RA	DD_OT_00002072-RA, DD_OT_00009698-RA	DD_M4_00011733-RA	DD_S6_00012299-RA	DC_KG_00010839-RA	DC_CF_00007711-RA		DDIM_AR_00000094-RA, DDIM_AR_00000302-RA, DDIM_AR_00004678-RA, DDIM_AR_00008186-RA, DDIM_AR_00008222-RA, DDIM_AR_00009166-RA, DDIM_AR_00012238-RA, DDIM_AR_00012239-RA, DDIM_AR_00012241-RA	DI_PJ_00002627-RA, DI_PJ_00011334-RA
OG0000275	DDB0252661|DDB_G0295813, DDB0347868|DDB_G0268832	DD_AX2_00002377-RA, DD_AX2_00005324-RA, DD_AX2_00010321-RA	DD_CR_00002014-RA	DD_OT_00005576-RA, DD_OT_00005578-RA, DD_OT_00011705-RA	DD_M4_00005613-RA, DD_M4_00008006-RA, DD_M4_00010746-RA	DD_S6_00000740-RA, DD_S6_00002763-RA, DD_S6_00003299-RA, DD_S6_00007738-RA, DD_S6_00011886-RA				DDIM_AR_00000207-RA, DDIM_AR_00006540-RA, DDIM_AR_00007467-RA, DDIM_AR_00010472-RA, DDIM_AR_00010770-RA, DDIM_AR_00010954-RA	DI_PJ_00001706-RA, DI_PJ_00001833-RA, DI_PJ_00003357-RA, DI_PJ_00005473-RA, DI_PJ_00008740-RA, DI_PJ_00011253-RA
OG0000276	DDB0206284|DDB_G0278917, DDB0347319|DDB_G0285153, DDB0347320|DDB_G0285115	DD_AX2_00003320-RA, DD_AX2_00003321-RA	DD_CR_00001089-RA, DD_CR_00001090-RA	DD_OT_00002787-RA, DD_OT_00009239-RA, DD_OT_00009240-RA	DD_M4_00000820-RA, DD_M4_00008871-RA, DD_M4_00008872-RA	DD_S6_00002816-RA, DD_S6_00004152-RA	DC_KG_00000944-RA, DC_KG_00000945-RA, DC_KG_00005938-RA	DC_CF_00004726-RA, DC_CF_00004727-RA, DC_CF_00008953-RA	DC_GS_00003620-RA, DC_GS_00003621-RA, DC_GS_00006784-RA	DDIM_AR_00004612-RA	DI_PJ_00000990-RA, DI_PJ_00000993-RA	KAK5580804.1, KAK5580805.1
OG0000277	DDB0307779|DDB_G0271670, DDB0347266|DDB_G0285983, DDB0349482|DDB_G0274557	DD_AX2_00002926-RA, DD_AX2_00006442-RA, DD_AX2_00008313-RA	DD_CR_00005482-RA, DD_CR_00011616-RA	DD_OT_00001384-RA, DD_OT_00001702-RA	DD_M4_00004536-RA, DD_M4_00012118-RA	DD_S6_00000040-RA, DD_S6_00008081-RA, DD_S6_00010863-RA	DC_KG_00000619-RA, DC_KG_00008694-RA, DC_KG_00011282-RA	DC_CF_00005961-RA, DC_CF_00007830-RA	DC_GS_00000717-RA, DC_GS_00003933-RA, DC_GS_00009450-RA	DDIM_AR_00006639-RA, DDIM_AR_00011246-RA	DI_PJ_00009769-RA, DI_PJ_00011081-RA	KAK5574727.1, KAK5580451.1
OG0000278	DDB0237861|DDB_G0271722, DDB0307523|DDB_G0273123, DDB0308560|DDB_G0273867	DD_AX2_00008128-RA, DD_AX2_00008319-RA, DD_AX2_00008909-RA	DD_CR_00011421-RA, DD_CR_00011622-RA, DD_CR_00012342-RA	DD_OT_00001437-RA, DD_OT_00001440-RA, DD_OT_00001443-RA, DD_OT_00001445-RA, DD_OT_00001707-RA, DD_OT_00002295-RA	DD_M4_00011520-RA, DD_M4_00012282-RA	DD_S6_00000326-RA, DD_S6_00008074-RA, DD_S6_00008206-RA, DD_S6_00008257-RA, DD_S6_00009796-RA	DC_KG_00010691-RA	DC_CF_00006453-RA	DC_GS_00000162-RA	DDIM_AR_00011252-RA	DI_PJ_00009198-RA, DI_PJ_00009764-RA	KAK5574733.1
OG0000279	DDB0232045|DDB_G0269738, DDB0349209|DDB_G0270628	DD_AX2_00009847-RA, DD_AX2_00009848-RA, DD_AX2_00010444-RA	DD_CR_00008041-RA, DD_CR_00008042-RA, DD_CR_00008625-RA	DD_OT_00004071-RA, DD_OT_00004072-RA, DD_OT_00012985-RA	DD_M4_00008210-RA, DD_M4_00011082-RA	DD_S6_00006152-RA, DD_S6_00007032-RA	DC_KG_00009481-RA, DC_KG_00010003-RA	DC_CF_00006955-RA, DC_CF_00009894-RA	DC_GS_00010106-RA, DC_GS_00010610-RA	DDIM_AR_00005091-RA, DDIM_AR_00010781-RA	DI_PJ_00006765-RA, DI_PJ_00007878-RA, DI_PJ_00007880-RA	KAK5575848.1, KAK5576265.1, KAK5576266.1
OG0000280	DDB0238130|DDB_G0271062, DDB0347382|DDB_G0271060	DD_AX2_00009417-RA, DD_AX2_00009418-RA	DD_CR_00007633-RA, DD_CR_00007634-RA, DD_CR_00007637-RA, DD_CR_00007638-RA	DD_OT_00003652-RA, DD_OT_00003654-RA, DD_OT_00003655-RA	DD_M4_00010638-RA, DD_M4_00010639-RA, DD_M4_00010642-RA, DD_M4_00010644-RA	DD_S6_00006596-RA, DD_S6_00006598-RA, DD_S6_00011497-RA, DD_S6_00011498-RA	DC_KG_00010416-RA	DC_CF_00009607-RA	DC_GS_00009714-RA	DDIM_AR_00000354-RA, DDIM_AR_00009405-RA, DDIM_AR_00009408-RA, DDIM_AR_00009412-RA	DI_PJ_00011229-RA, DI_PJ_00011231-RA
OG0000281	DDB0347558|DDB_G0289227	DD_AX2_00005278-RA	DD_CR_00002965-RA	DD_OT_00004849-RA	DD_M4_00003453-RA, DD_M4_00003454-RA	DD_S6_00005432-RA, DD_S6_00005433-RA, DD_S6_00005434-RA	DC_KG_00010840-RA	DC_CF_00007702-RA, DC_CF_00007709-RA	DC_GS_00000305-RA, DC_GS_00000310-RA	DDIM_AR_00000389-RA, DDIM_AR_00008217-RA, DDIM_AR_00008236-RA, DDIM_AR_00012242-RA, DDIM_AR_00012244-RA, DDIM_AR_00012246-RA, DDIM_AR_00012247-RA, DDIM_AR_00012249-RA, DDIM_AR_00012251-RA, DDIM_AR_00012252-RA, DDIM_AR_00012254-RA	DI_PJ_00009349-RA, DI_PJ_00009350-RA	KAK5575125.1
OG0000282	DDB0305381|DDB_G0289779	DD_AX2_00005562-RA	DD_CR_00003235-RA	DD_OT_00005109-RA	DD_M4_00003193-RA	DD_S6_00005168-RA, DD_S6_00008511-RA	DC_KG_00003039-RA, DC_KG_00003265-RA, DC_KG_00004304-RA	DC_CF_00000505-RA, DC_CF_00002089-RA, DC_CF_00002318-RA	DC_GS_00001518-RA, DC_GS_00005642-RA, DC_GS_00005860-RA	DDIM_AR_00000723-RA, DDIM_AR_00007217-RA, DDIM_AR_00011310-RA, DDIM_AR_00011311-RA	DI_PJ_00003165-RA, DI_PJ_00005148-RA, DI_PJ_00005149-RA, DI_PJ_00009712-RA, DI_PJ_00009919-RA	KAK5579404.1, KAK5579405.1, KAK5584554.1
OG0000283	DDB0220470|DDB_G0277589, DDB0349524|DDB_G0277577	DD_AX2_00007895-RA, DD_AX2_00007896-RA	DD_CR_00004053-RA, DD_CR_00004054-RA	DD_OT_00012319-RA, DD_OT_00012320-RA	DD_M4_00006008-RA, DD_M4_00006009-RA	DD_S6_00001540-RA, DD_S6_00001541-RA	DC_KG_00007304-RA	DC_CF_00006223-RA	DC_GS_00008108-RA	DDIM_AR_00000816-RA, DDIM_AR_00002734-RA, DDIM_AR_00002735-RA, DDIM_AR_00004158-RA, DDIM_AR_00004165-RA, DDIM_AR_00006987-RA, DDIM_AR_00006989-RA, DDIM_AR_00008461-RA, DDIM_AR_00010935-RA	DI_PJ_00010113-RA, DI_PJ_00010114-RA	KAK5578223.1, KAK5578224.1
OG0000284		DD_AX2_00001732-RA, DD_AX2_00010742-RA, DD_AX2_00011841-RA	DD_CR_00004023-RA, DD_CR_00006902-RA, DD_CR_00007039-RA, DD_CR_00009682-RA	DD_OT_00006573-RA, DD_OT_00009651-RA, DD_OT_00010423-RA	DD_M4_00001658-RA, DD_M4_00006460-RA	DD_S6_00000140-RA, DD_S6_00002073-RA, DD_S6_00002074-RA, DD_S6_00002078-RA, DD_S6_00002080-RA, DD_S6_00002405-RA, DD_S6_00002563-RA, DD_S6_00003065-RA, DD_S6_00003868-RA, DD_S6_00011099-RA, DD_S6_00011104-RA, DD_S6_00011105-RA, DD_S6_00011171-RA, DD_S6_00012383-RA	DC_KG_00006605-RA			DDIM_AR_00003921-RA
OG0000285	DDB0348831|DDB_G0285483, DDB0348836|DDB_G0348834, DDB0348837|DDB_G0348835	DD_AX2_00003154-RA, DD_AX2_00003156-RA, DD_AX2_00003157-RA	DD_CR_00001248-RA, DD_CR_00001249-RA, DD_CR_00001252-RA	DD_OT_00009075-RA, DD_OT_00009077-RA, DD_OT_00009078-RA	DD_M4_00002057-RA, DD_M4_00002058-RA, DD_M4_00002066-RA	DD_S6_00003532-RA, DD_S6_00003536-RA	DC_KG_00000778-RA, DC_KG_00000779-RA, DC_KG_00000780-RA	DC_CF_00004565-RA, DC_CF_00004567-RA, DC_CF_00004568-RA	DC_GS_00003772-RA, DC_GS_00003773-RA	DDIM_AR_00004772-RA	DI_PJ_00000816-RA	KAK5580680.1
OG0000286	DDB0306804|DDB_G0293594, DDB0346709|DDB_G0293592, DDB0347234|DDB_G0293714	DD_AX2_00012229-RA, DD_AX2_00012230-RA, DD_AX2_00012231-RA	DD_CR_00007304-RA, DD_CR_00007305-RA, DD_CR_00007306-RA	DD_OT_00007563-RA, DD_OT_00007564-RA, DD_OT_00007565-RA	DD_M4_00001945-RA, DD_M4_00001946-RA, DD_M4_00001947-RA	DD_S6_00009309-RA, DD_S6_00009310-RA	DC_KG_00007011-RA, DC_KG_00007012-RA	DC_CF_00002690-RA, DC_CF_00002691-RA	DC_GS_00007831-RA, DC_GS_00007832-RA	DDIM_AR_00003816-RA, DDIM_AR_00003817-RA	DI_PJ_00005789-RA, DI_PJ_00005790-RA	KAK5581842.1
OG0000287	DDB0346636|DDB_G0293542, DDB0348308|DDB_G0282495	DD_AX2_00002143-RA, DD_AX2_00010506-RA	DD_CR_00007264-RA, DD_CR_00010096-RA	DD_OT_00007523-RA, DD_OT_00008731-RA	DD_M4_00001903-RA, DD_M4_00006863-RA	DD_S6_00004917-RA, DD_S6_00009267-RA	DC_KG_00003518-RA, DC_KG_00003519-RA, DC_KG_00006969-RA	DC_CF_00002571-RA, DC_CF_00002572-RA, DC_CF_00002731-RA	DC_GS_00006104-RA, DC_GS_00007791-RA	DDIM_AR_00003770-RA, DDIM_AR_00010598-RA	DI_PJ_00005388-RA, DI_PJ_00005390-RA, DI_PJ_00005838-RA	KAK5581913.1, KAK5584758.1, KAK5584759.1
OG0000288	DDB0217666|DDB_G0275435, DDB0348910|DDB_G0275691, DDB0349345|DDB_G0349347, DDB0349350|DDB_G0293820	DD_AX2_00006904-RA, DD_AX2_00009096-RA, DD_AX2_00009214-RA, DD_AX2_00009215-RA	DD_CR_00005006-RA, DD_CR_00007400-RA	DD_OT_00000914-RA, DD_OT_00006823-RA, DD_OT_00007656-RA, DD_OT_00007658-RA	DD_M4_00005023-RA, DD_M4_00008723-RA, DD_M4_00012463-RA	DD_S6_00000523-RA, DD_S6_00009411-RA	DC_KG_00007113-RA, DC_KG_00008225-RA	DC_CF_00004802-RA, DC_CF_00010439-RA	DC_GS_00007920-RA, DC_GS_00008996-RA	DDIM_AR_00001716-RA	DI_PJ_00011551-RA	KAK5577415.1
OG0000289	DDB0169262|DDB_G0277461		DD_CR_00005449-RA, DD_CR_00008084-RA, DD_CR_00008447-RA, DD_CR_00008467-RA, DD_CR_00012673-RA, DD_CR_00012807-RA		DD_M4_00000018-RA, DD_M4_00001407-RA, DD_M4_00003205-RA, DD_M4_00007800-RA, DD_M4_00007801-RA, DD_M4_00007982-RA, DD_M4_00008013-RA, DD_M4_00008043-RA, DD_M4_00008320-RA, DD_M4_00009425-RA, DD_M4_00009426-RA, DD_M4_00009427-RA, DD_M4_00011284-RA, DD_M4_00011306-RA, DD_M4_00011327-RA, DD_M4_00012521-RA	DD_S6_00001090-RA				DDIM_AR_00008914-RA, DDIM_AR_00008965-RA	DI_PJ_00006512-RA	KAK5574363.1
OG0000290	DDB0304624|DDB_G0268662, DDB0304625|DDB_G0268660	DD_AX2_00010452-RA, DD_AX2_00010453-RA	DD_CR_00008632-RA, DD_CR_00008633-RA, DD_CR_00008634-RA	DD_OT_00009576-RA, DD_OT_00009577-RA	DD_M4_00008202-RA, DD_M4_00008203-RA	DD_S6_00006160-RA, DD_S6_00006161-RA, DD_S6_00006162-RA	DC_KG_00009474-RA	DC_CF_00006962-RA, DC_CF_00006963-RA	DC_GS_00010617-RA, DC_GS_00010618-RA	DDIM_AR_00010789-RA, DDIM_AR_00010800-RA	DI_PJ_00006772-RA, DI_PJ_00006773-RA, DI_PJ_00006774-RA, DI_PJ_00006775-RA, DI_PJ_00006776-RA	KAK5576269.1, KAK5576270.1
OG0000291		DD_AX2_00002830-RA	DD_CR_00000171-RA, DD_CR_00001559-RA, DD_CR_00001563-RA, DD_CR_00002060-RA, DD_CR_00002061-RA, DD_CR_00004063-RA, DD_CR_00011025-RA, DD_CR_00011463-RA, DD_CR_00011464-RA	DD_OT_00006027-RA, DD_OT_00012893-RA, DD_OT_00013474-RA	DD_M4_00002383-RA	DD_S6_00001520-RA, DD_S6_00001521-RA, DD_S6_00004454-RA, DD_S6_00004455-RA, DD_S6_00005142-RA, DD_S6_00005143-RA, DD_S6_00010419-RA, DD_S6_00010421-RA, DD_S6_00010951-RA, DD_S6_00012596-RA, DD_S6_00012659-RA				DDIM_AR_00005613-RA, DDIM_AR_00007610-RA	DI_PJ_00000490-RA
OG0000292	DDB0306065|DDB_G0283373, DDB0306186|DDB_G0283305	DD_AX2_00004127-RA, DD_AX2_00004143-RA	DD_CR_00000258-RA, DD_CR_00000276-RA	DD_OT_00011718-RA, DD_OT_00011739-RA	DD_M4_00000086-RA, DD_M4_00000101-RA	DD_S6_00008537-RA, DD_S6_00008564-RA	DC_KG_00001739-RA, DC_KG_00001754-RA, DC_KG_00001756-RA	DC_CF_00001028-RA, DC_CF_00001030-RA, DC_CF_00001045-RA	DC_GS_00002832-RA, DC_GS_00002833-RA, DC_GS_00002847-RA	DDIM_AR_00009104-RA, DDIM_AR_00009106-RA, DDIM_AR_00009126-RA	DI_PJ_00001771-RA, DI_PJ_00001791-RA	KAK5581580.1, KAK5581588.1
OG0000293	DDB0266969|DDB_G0273451, DDB0266970|DDB_G0273573	DD_AX2_00000456-RA, DD_AX2_00000457-RA, DD_AX2_00009037-RA	DD_CR_00006168-RA, DD_CR_00012212-RA	DD_OT_00002424-RA, DD_OT_00002705-RA, DD_OT_00002790-RA	DD_M4_00000731-RA, DD_M4_00000734-RA, DD_M4_00000735-RA, DD_M4_00011386-RA	DD_S6_00004057-RA, DD_S6_00009927-RA	DC_KG_00005852-RA, DC_KG_00010557-RA	DC_CF_00005282-RA, DC_CF_00010544-RA	DC_GS_00000038-RA, DC_GS_00006704-RA	DDIM_AR_00010414-RA, DDIM_AR_00010943-RA, DDIM_AR_00010944-RA	DI_PJ_00008586-RA, DI_PJ_00009046-RA	KAK5575389.1
OG0000294	DDB0231711|DDB_G0272582, DDB0231712|DDB_G0272584, DDB0266407|DDB_G0273993, DDB0266408|DDB_G0273991	DD_AX2_00008851-RA, DD_AX2_00008852-RA	DD_CR_00012146-RA, DD_CR_00012149-RA	DD_OT_00002234-RA, DD_OT_00002235-RA, DD_OT_00002236-RA	DD_M4_00011570-RA, DD_M4_00011571-RA, DD_M4_00011573-RA	DD_S6_00010632-RA, DD_S6_00010633-RA, DD_S6_00010640-RA, DD_S6_00010641-RA, DD_S6_00010642-RA	DC_KG_00010736-RA	DC_CF_00006499-RA, DC_CF_00006500-RA		DDIM_AR_00005216-RA, DDIM_AR_00010238-RA	DI_PJ_00008002-RA, DI_PJ_00009232-RA, DI_PJ_00009233-RA	KAK5575213.1
OG0000295	DDB0252599|DDB_G0268848, DDB0252600|DDB_G0268850, DDB0252601|DDB_G0268852	DD_AX2_00010306-RA, DD_AX2_00010307-RA, DD_AX2_00010308-RA	DD_CR_00008509-RA, DD_CR_00008511-RA, DD_CR_00008512-RA, DD_CR_00008513-RA, DD_CR_00008514-RA	DD_OT_00004524-RA, DD_OT_00004525-RA, DD_OT_00004526-RA, DD_OT_00004527-RA	DD_M4_00008362-RA, DD_M4_00008363-RA, DD_M4_00008364-RA	DD_S6_00006036-RA, DD_S6_00006037-RA, DD_S6_00006038-RA	DC_KG_00009600-RA, DC_KG_00009601-RA	DC_CF_00006836-RA	DC_GS_00010495-RA	DDIM_AR_00005510-RA	DI_PJ_00006653-RA	KAK5576186.1
OG0000296	DDB0235380|DDB_G0295485, DDB0348875|DDB_G0272434	DD_AX2_00003010-RA, DD_AX2_00008562-RA	DD_CR_00001394-RA, DD_CR_00011777-RA, DD_CR_00011864-RA	DD_OT_00001862-RA, DD_OT_00001947-RA, DD_OT_00008929-RA	DD_M4_00002212-RA, DD_M4_00011860-RA, DD_M4_00011944-RA	DD_S6_00002011-RA, DD_S6_00003367-RA, DD_S6_00003370-RA, DD_S6_00007824-RA	DC_KG_00000701-RA, DC_KG_00001924-RA	DC_CF_00003478-RA, DC_CF_00004486-RA	DC_GS_00003851-RA, DC_GS_00004563-RA	DDIM_AR_00007507-RA	DI_PJ_00000664-RA, DI_PJ_00004506-RA, DI_PJ_00006312-RA	KAK5580541.1
OG0000297	DDB0231106|DDB_G0289443, DDB0304830|DDB_G0271110, DDB0304831|DDB_G0293696, DDB0304832|DDB_G0293698, DDB0348292|DDB_G0293854	DD_AX2_00005389-RA	DD_CR_00003071-RA, DD_CR_00007269-RA	DD_OT_00004949-RA			DC_KG_00006974-RA, DC_KG_00006975-RA, DC_KG_00007571-RA, DC_KG_00010875-RA	DC_CF_00001595-RA, DC_CF_00002810-RA, DC_CF_00007672-RA, DC_CF_00009461-RA	DC_GS_00003378-RA, DC_GS_00005493-RA, DC_GS_00006053-RA, DC_GS_00007866-RA, DC_GS_00009835-RA			KAK5579263.1, KAK5579264.1, KAK5579265.1, KAK5579266.1, KAK5579267.1, KAK5579268.1
OG0000298	DDB0306855|DDB_G0276601, DDB0307595|DDB_G0276593, DDB0308667|DDB_G0276597, DDB0308668|DDB_G0276603	DD_AX2_00007446-RA, DD_AX2_00007447-RA, DD_AX2_00007448-RA, DD_AX2_00007449-RA	DD_CR_00004467-RA, DD_CR_00004468-RA, DD_CR_00004469-RA, DD_CR_00004470-RA	DD_OT_00000379-RA, DD_OT_00000380-RA, DD_OT_00000381-RA, DD_OT_00000382-RA, DD_OT_00000383-RA	DD_M4_00005575-RA, DD_M4_00005576-RA, DD_M4_00005577-RA	DD_S6_00001073-RA, DD_S6_00001074-RA	DC_KG_00007713-RA, DC_KG_00007714-RA	DC_CF_00009313-RA, DC_CF_00009314-RA	DC_GS_00008502-RA, DC_GS_00008503-RA
OG0000299	DDB0347496|DDB_G0291065, DDB0347497|DDB_G0290815	DD_AX2_00006047-RA, DD_AX2_00006167-RA, DD_AX2_00011400-RA, DD_AX2_00011402-RA	DD_CR_00003838-RA, DD_CR_00003841-RA, DD_CR_00012910-RA	DD_OT_00010355-RA, DD_OT_00010357-RA, DD_OT_00010359-RA	DD_M4_00002582-RA	DD_S6_00002630-RA, DD_S6_00002632-RA	DC_KG_00003767-RA	DC_CF_00010961-RA	DC_GS_00000992-RA	DDIM_AR_00000075-RA, DDIM_AR_00000211-RA, DDIM_AR_00000212-RA, DDIM_AR_00000224-RA, DDIM_AR_00005949-RA, DDIM_AR_00012383-RA	DI_PJ_00008460-RA	KAK5579897.1, KAK5579898.1
OG0000300	DDB0346806|DDB_G0272977	DD_AX2_00008705-RA, DD_AX2_00011301-RA	DD_CR_00010839-RA, DD_CR_00010840-RA, DD_CR_00012001-RA	DD_OT_00002087-RA, DD_OT_00010803-RA	DD_M4_00009955-RA, DD_M4_00011717-RA	DD_S6_00004577-RA, DD_S6_00010799-RA	DC_KG_00002212-RA, DC_KG_00005007-RA, DC_KG_00010815-RA	DC_CF_00003764-RA, DC_CF_00006579-RA, DC_CF_00008350-RA, DC_CF_00008351-RA	DC_GS_00000285-RA, DC_GS_00002211-RA, DC_GS_00004843-RA	DDIM_AR_00001471-RA, DDIM_AR_00005847-RA	DI_PJ_00002431-RA, DI_PJ_00004121-RA	KAK5578722.1
OG0000301	DDB0001983, DDB0001984, DDB0219811|DDB_G0293154, DDB0233050|DDB_G0294489, DDB0233281|DDB_G0287849	DD_AX2_00010747-RA, DD_AX2_00010748-RA, DD_AX2_00010749-RA	DD_CR_00002399-RA, DD_CR_00007036-RA	DD_OT_00007281-RA, DD_OT_00007799-RA	DD_M4_00000439-RA, DD_M4_00001653-RA, DD_M4_00004051-RA	DD_S6_00009361-RA, DD_S6_00009629-RA	DC_KG_00005128-RA	DC_CF_00009235-RA	DC_GS_00002327-RA, DC_GS_00006348-RA	DDIM_AR_00001593-RA, DDIM_AR_00001594-RA	DI_PJ_00002306-RA	KAK5579799.1, KAK5579800.1, KAK5579802.1
OG0000302	DDB0233483|DDB_G0284401	DD_AX2_00002662-RA, DD_AX2_00003652-RA	DD_CR_00000752-RA, DD_CR_00001725-RA	DD_OT_00005865-RA, DD_OT_00007188-RA	DD_M4_00004217-RA, DD_M4_00007124-RA, DD_M4_00009219-RA	DD_S6_00001765-RA, DD_S6_00003156-RA	DC_KG_00000294-RA, DC_KG_00000295-RA, DC_KG_00001280-RA	DC_CF_00001501-RA, DC_CF_00007097-RA, DC_CF_00007098-RA	DC_GS_00003289-RA, DC_GS_00004238-RA, DC_GS_00004239-RA	DDIM_AR_00004282-RA, DDIM_AR_00007834-RA	DI_PJ_00000330-RA, DI_PJ_00001300-RA	KAK5580230.1, KAK5581098.1
OG0000303	DDB0218684|DDB_G0285235, DDB0233248|DDB_G0285189	DD_AX2_00003277-RA, DD_AX2_00003285-RA	DD_CR_00001125-RA, DD_CR_00001132-RA, DD_CR_00001133-RA	DD_OT_00009194-RA, DD_OT_00009195-RA, DD_OT_00009204-RA	DD_M4_00008828-RA, DD_M4_00008835-RA	DD_S6_00002756-RA, DD_S6_00002758-RA, DD_S6_00002759-RA, DD_S6_00002777-RA	DC_KG_00000901-RA, DC_KG_00000909-RA	DC_CF_00004685-RA, DC_CF_00004692-RA	DC_GS_00003654-RA, DC_GS_00003661-RA	DDIM_AR_00004644-RA	DI_PJ_00000947-RA, DI_PJ_00000955-RA	KAK5580776.1, KAK5580794.1
OG0000304	DDB0201593|DDB_G0294078, DDB0201594|DDB_G0294022, DDB0350612|DDB_G0350614, DDB0350620|DDB_G0350617	DD_AX2_00012401-RA, DD_AX2_00012431-RA, DD_AX2_00012436-RA, DD_AX2_00012486-RA, DD_AX2_00012492-RA		DD_OT_00013347-RA	DD_M4_00012555-RA, DD_M4_00012556-RA, DD_M4_00012614-RA, DD_M4_00012615-RA		DC_KG_00011555-RA, DC_KG_00011556-RA		DC_GS_00008011-RA	DDIM_AR_00012456-RA, DDIM_AR_00012644-RA, DDIM_AR_00012687-RA, DDIM_AR_00012690-RA	DI_PJ_00012728-RA, DI_PJ_00012812-RA	KAK5574383.1, KAK5574399.1, KAK5574400.1, KAK5574401.1
OG0000305	DDB0347116|DDB_G0286873, DDB0347348|DDB_G0279339	DD_AX2_00000738-RA, DD_AX2_00002499-RA	DD_CR_00001885-RA, DD_CR_00006432-RA	DD_OT_00002973-RA, DD_OT_00005707-RA	DD_M4_00001018-RA, DD_M4_00007262-RA, DD_M4_00009357-RA	DD_S6_00001915-RA, DD_S6_00004341-RA	DC_KG_00000147-RA, DC_KG_00006134-RA	DC_CF_00007248-RA, DC_CF_00008763-RA	DC_GS_00004380-RA, DC_GS_00006971-RA	DDIM_AR_00002932-RA, DDIM_AR_00012143-RA	DI_PJ_00000168-RA, DI_PJ_00000169-RA, DI_PJ_00008313-RA	KAK5580108.1, KAK5580109.1, KAK5582622.1
OG0000306	DDB0220712|DDB_G0292454, DDB0351546|DDB_G0292450	DD_AX2_00010952-RA, DD_AX2_00010955-RA	DD_CR_00006828-RA, DD_CR_00006830-RA	DD_OT_00003363-RA, DD_OT_00003366-RA	DD_M4_00001448-RA, DD_M4_00001450-RA	DD_S6_00011548-RA, DD_S6_00011549-RA	DC_KG_00006538-RA, DC_KG_00006540-RA	DC_CF_00003153-RA, DC_CF_00003155-RA	DC_GS_00007361-RA, DC_GS_00007363-RA, DC_GS_00007364-RA	DDIM_AR_00003338-RA, DDIM_AR_00003340-RA	DI_PJ_00006272-RA, DI_PJ_00006273-RA, DI_PJ_00006274-RA, DI_PJ_00006276-RA	KAK5582299.1, KAK5582300.1
OG0000307	DDB0229924|DDB_G0277233, DDB0230164|DDB_G0293360, DDB0231105|DDB_G0293356, DDB0231563|DDB_G0293358, DDB0232103|DDB_G0282317, DDB0252798|DDB_G0282315, DDB0252799|DDB_G0282319, DDB0252800|DDB_G0282321, DDB0252801|DDB_G0282323, DDB0252802|DDB_G0286667, DDB0348712|DDB_G0273465, DDB0348713|DDB_G0273495	DD_AX2_00009074-RA	DD_CR_00001807-RA, DD_CR_00006026-RA, DD_CR_00010008-RA, DD_CR_00012172-RA	DD_OT_00002464-RA, DD_OT_00002562-RA, DD_OT_00005784-RA	DD_M4_00011341-RA		DC_KG_00007211-RA	DC_CF_00010508-RA	DC_GS_00009954-RA	DDIM_AR_00011813-RA	DI_PJ_00002090-RA	KAK5575488.1
OG0000308	DDB0233717|DDB_G0275767, DDB0308259|DDB_G0275541	DD_AX2_00006982-RA, DD_AX2_00006983-RA	DD_CR_00004924-RA, DD_CR_00004925-RA, DD_CR_00004926-RA	DD_OT_00000834-RA, DD_OT_00000835-RA, DD_OT_00000836-RA	DD_M4_00005103-RA, DD_M4_00005104-RA, DD_M4_00005105-RA	DD_S6_00000613-RA	DC_KG_00008142-RA, DC_KG_00008143-RA	DC_CF_00004883-RA, DC_CF_00004884-RA	DC_GS_00008909-RA, DC_GS_00008910-RA	DDIM_AR_00001807-RA, DDIM_AR_00001808-RA	DI_PJ_00011470-RA, DI_PJ_00011471-RA, DI_PJ_00011472-RA, DI_PJ_00011473-RA	KAK5577491.1
OG0000309	DDB0185022|DDB_G0272560, DDB0185023|DDB_G0277501, DDB0229383|DDB_G0272560, DDB0233889|DDB_G0277501, DDB0266498|DDB_G0274023, DDB0266499|DDB_G0274023	DD_AX2_00007866-RA, DD_AX2_00008838-RA	DD_CR_00004076-RA, DD_CR_00012133-RA	DD_OT_00002221-RA, DD_OT_00012288-RA	DD_M4_00005976-RA, DD_M4_00011587-RA	DD_S6_00001481-RA, DD_S6_00010656-RA	DC_KG_00007329-RA, DC_KG_00010750-RA	DC_CF_00006248-RA, DC_CF_00006514-RA	DC_GS_00000218-RA, DC_GS_00008134-RA	DDIM_AR_00002709-RA, DDIM_AR_00010226-RA	DI_PJ_00009248-RA, DI_PJ_00010139-RA	KAK5575228.1
OG0000310	DDB0306609|DDB_G0270050, DDB0307539|DDB_G0274245	DD_AX2_00006460-RA, DD_AX2_00009594-RA	DD_CR_00005457-RA, DD_CR_00005459-RA, DD_CR_00007810-RA	DD_OT_00001360-RA, DD_OT_00001363-RA, DD_OT_00003824-RA	DD_M4_00004418-RA, DD_M4_00004559-RA, DD_M4_00010830-RA	DD_S6_00000063-RA, DD_S6_00006792-RA	DC_KG_00008511-RA, DC_KG_00010225-RA	DC_CF_00005775-RA, DC_CF_00010200-RA	DC_GS_00009278-RA, DC_GS_00009888-RA	DDIM_AR_00006441-RA, DDIM_AR_00009601-RA	DI_PJ_00005875-RA, DI_PJ_00007650-RA	KAK5575639.1, KAK5581961.1
OG0000311	DDB0308209|DDB_G0291792, DDB0347721|DDB_G0291782	DD_AX2_00012168-RA, DD_AX2_00012169-RA, DD_AX2_00012172-RA	DD_CR_00010891-RA, DD_CR_00010892-RA, DD_CR_00010893-RA, DD_CR_00010894-RA, DD_CR_00010895-RA	DD_OT_00009855-RA, DD_OT_00009856-RA, DD_OT_00009857-RA, DD_OT_00009858-RA, DD_OT_00009859-RA, DD_OT_00009860-RA, DD_OT_00009861-RA, DD_OT_00009862-RA	DD_M4_00009900-RA, DD_M4_00009901-RA	DD_S6_00004519-RA	DC_KG_00002157-RA	DC_CF_00003709-RA	DC_GS_00004788-RA	DDIM_AR_00005916-RA	DI_PJ_00004063-RA	KAK5583565.1
OG0000312	DDB0215344|DDB_G0281391, DDB0215376|DDB_G0281389	DD_AX2_00001701-RA, DD_AX2_00001702-RA	DD_CR_00009655-RA, DD_CR_00009656-RA	DD_OT_00008392-RA, DD_OT_00008393-RA	DD_M4_00006409-RA, DD_M4_00006410-RA	DD_S6_00007416-RA, DD_S6_00007417-RA	DC_KG_00003085-RA, DC_KG_00003086-RA	DC_CF_00002138-RA, DC_CF_00002139-RA, DC_CF_00008449-RA	DC_GS_00005688-RA, DC_GS_00005689-RA	DDIM_AR_00007022-RA, DDIM_AR_00007023-RA, DDIM_AR_00009105-RA	DI_PJ_00004974-RA, DI_PJ_00004975-RA, DI_PJ_00011560-RA	KAK5584371.1, KAK5584372.1
OG0000313	DDB0220503|DDB_G0286855, DDB0304731|DDB_G0280627	DD_AX2_00001332-RA, DD_AX2_00002507-RA	DD_CR_00001878-RA, DD_CR_00010350-RA, DD_CR_00010363-RA	DD_OT_00005714-RA, DD_OT_00006500-RA, DD_OT_00006513-RA	DD_M4_00007269-RA, DD_M4_00010459-RA, DD_M4_00010460-RA, DD_M4_00010471-RA	DD_S6_00001907-RA, DD_S6_00001908-RA, DD_S6_00007767-RA, DD_S6_00008879-RA, DD_S6_00008880-RA	DC_KG_00002708-RA, DC_KG_00002747-RA	DC_CF_00010918-RA, DC_CF_00011297-RA	DC_GS_00005353-RA, DC_GS_00005374-RA	DDIM_AR_00008192-RA, DDIM_AR_00008241-RA
OG0000314	DDB0306599|DDB_G0269976, DDB0307109|DDB_G0270390, DDB0347173|DDB_G0270802	DD_AX2_00009350-RA, DD_AX2_00009351-RA, DD_AX2_00009650-RA	DD_CR_00007575-RA, DD_CR_00007866-RA	DD_OT_00003589-RA, DD_OT_00003880-RA	DD_M4_00010575-RA, DD_M4_00010892-RA	DD_S6_00006846-RA, DD_S6_00011435-RA	DC_KG_00010171-RA, DC_KG_00010469-RA	DC_CF_00009554-RA, DC_CF_00010253-RA	DC_GS_00009660-RA, DC_GS_00009942-RA	DDIM_AR_00004896-RA, DDIM_AR_00009348-RA	DI_PJ_00007420-RA, DI_PJ_00007421-RA, DI_PJ_00007702-RA	KAK5575432.1, KAK5575681.1
OG0000315	DDB0252862|DDB_G0287209, DDB0309103|DDB_G0286981, DDB0349190|DDB_G0287123	DD_AX2_00002388-RA, DD_AX2_00002453-RA	DD_CR_00001930-RA, DD_CR_00001998-RA, DD_CR_00001999-RA	DD_OT_00005590-RA, DD_OT_00005658-RA	DD_M4_00007217-RA, DD_M4_00007373-RA	DD_S6_00001959-RA, DD_S6_00002032-RA	DC_KG_00000062-RA, DC_KG_00000096-RA	DC_CF_00007295-RA, DC_CF_00007328-RA	DC_GS_00004427-RA, DC_GS_00004463-RA	DDIM_AR_00011594-RA, DDIM_AR_00011598-RA, DDIM_AR_00011646-RA	DI_PJ_00000104-RA, DI_PJ_00000107-RA	KAK5580062.1, KAK5580076.1
OG0000316	DDB0238299|DDB_G0285617, DDB0238300|DDB_G0285769	DD_AX2_00003077-RA, DD_AX2_00003081-RA	DD_CR_00001323-RA, DD_CR_00001327-RA	DD_OT_00009000-RA, DD_OT_00009004-RA	DD_M4_00002138-RA, DD_M4_00002142-RA	DD_S6_00003452-RA, DD_S6_00003456-RA	DC_KG_00000522-RA, DC_KG_00000526-RA	DC_CF_00004310-RA, DC_CF_00004314-RA	DC_GS_00004018-RA, DC_GS_00004022-RA	DDIM_AR_00007393-RA, DDIM_AR_00007397-RA, DDIM_AR_00007440-RA	DI_PJ_00000731-RA, DI_PJ_00000737-RA, DI_PJ_00007947-RA	KAK5580603.1, KAK5580608.1, KAK5580624.1
OG0000317	DDB0309096|DDB_G0286673	DD_AX2_00002570-RA, DD_AX2_00002829-RA, DD_AX2_00006562-RA	DD_CR_00001564-RA, DD_CR_00001810-RA, DD_CR_00001811-RA	DD_OT_00005781-RA, DD_OT_00006026-RA	DD_M4_00007202-RA, DD_M4_00007203-RA, DD_M4_00007206-RA, DD_M4_00007207-RA	DD_S6_00001844-RA, DD_S6_00001845-RA, DD_S6_00001848-RA, DD_S6_00001849-RA	DC_KG_00000204-RA, DC_KG_00000209-RA	DC_CF_00007185-RA, DC_CF_00007190-RA	DC_GS_00004321-RA, DC_GS_00004326-RA	DDIM_AR_00007915-RA	DI_PJ_00000227-RA	KAK5580171.1, KAK5580172.1
OG0000318	DDB0191077|DDB_G0270456, DDB0202977|DDB_G0271352, DDB0203199|DDB_G0274647, DDB0217838|DDB_G0276647, DDB0218352|DDB_G0282085, DDB0218374|DDB_G0282751, DDB0218634|DDB_G0284733, DDB0219736|DDB_G0292364, DDB0348273|DDB_G0292336	DD_AX2_00001007-RA, DD_AX2_00002077-RA, DD_AX2_00004332-RA, DD_AX2_00006107-RA, DD_AX2_00007860-RA, DD_AX2_00008149-RA, DD_AX2_00009386-RA, DD_AX2_00010403-RA, DD_AX2_00010760-RA, DD_AX2_00011076-RA, DD_AX2_00011077-RA, DD_AX2_00011119-RA, DD_AX2_00011124-RA				DD_S6_00010005-RA, DD_S6_00010006-RA	DC_KG_00006432-RA	DC_CF_00003256-RA	DC_GS_00007257-RA
OG0000319	DDB0347085|DDB_G0292962, DDB0347567|DDB_G0292844	DD_AX2_00003297-RA, DD_AX2_00003299-RA, DD_AX2_00010826-RA, DD_AX2_00010827-RA, DD_AX2_00010828-RA	DD_CR_00001042-RA, DD_CR_00001111-RA, DD_CR_00001113-RA, DD_CR_00006959-RA	DD_OT_00003490-RA, DD_OT_00009216-RA, DD_OT_00009218-RA, DD_OT_00013014-RA	DD_M4_00001581-RA, DD_M4_00008849-RA, DD_M4_00008850-RA, DD_M4_00010385-RA	DD_S6_00002537-RA, DD_S6_00002794-RA, DD_S6_00006784-RA, DD_S6_00008755-RA, DD_S6_00008756-RA, DD_S6_00008757-RA						KAK5576289.1, KAK5576290.1
OG0000320			DD_CR_00002038-RA, DD_CR_00011249-RA, DD_CR_00011286-RA, DD_CR_00012507-RA	DD_OT_00004384-RA, DD_OT_00004385-RA, DD_OT_00012267-RA, DD_OT_00012451-RA, DD_OT_00012574-RA, DD_OT_00013433-RA	DD_M4_00010888-RA	DD_S6_00001573-RA, DD_S6_00001827-RA	DC_KG_00000716-RA	DC_CF_00004501-RA		DDIM_AR_00000073-RA, DDIM_AR_00000074-RA, DDIM_AR_00000273-RA, DDIM_AR_00000575-RA, DDIM_AR_00002331-RA, DDIM_AR_00003894-RA, DDIM_AR_00004225-RA, DDIM_AR_00008191-RA, DDIM_AR_00010716-RA, DDIM_AR_00011885-RA		KAK5581661.1
OG0000321	DDB0238122|DDB_G0270336	DD_AX2_00009383-RA	DD_CR_00007599-RA	DD_OT_00003615-RA	DD_M4_00010603-RA	DD_S6_00011465-RA	DC_KG_00010445-RA	DC_CF_00009578-RA	DC_GS_00009685-RA	DDIM_AR_00000153-RA, DDIM_AR_00001088-RA, DDIM_AR_00003255-RA, DDIM_AR_00005083-RA, DDIM_AR_00006037-RA, DDIM_AR_00007150-RA, DDIM_AR_00007409-RA, DDIM_AR_00007422-RA, DDIM_AR_00008361-RA, DDIM_AR_00009377-RA, DDIM_AR_00010252-RA, DDIM_AR_00010460-RA, DDIM_AR_00011156-RA, DDIM_AR_00011186-RA, DDIM_AR_00011187-RA	DI_PJ_00007444-RA	KAK5575449.1
OG0000322	DDB0231644|DDB_G0288419	DD_AX2_00004911-RA, DD_AX2_00005325-RA	DD_CR_00012362-RA	DD_OT_00004395-RA, DD_OT_00005138-RA, DD_OT_00009593-RA, DD_OT_00009594-RA, DD_OT_00011386-RA	DD_M4_00002588-RA, DD_M4_00003195-RA, DD_M4_00008037-RA, DD_M4_00008181-RA, DD_M4_00008325-RA, DD_M4_00008819-RA, DD_M4_00008907-RA, DD_M4_00011323-RA	DD_S6_00002766-RA				DDIM_AR_00001243-RA, DDIM_AR_00001245-RA, DDIM_AR_00008960-RA	DI_PJ_00007973-RA, DI_PJ_00008116-RA, DI_PJ_00009888-RA, DI_PJ_00010445-RA, DI_PJ_00010463-RA
OG0000323	DDB0306212|DDB_G0284169	DD_AX2_00003776-RA	DD_CR_00000637-RA, DD_CR_00009599-RA	DD_OT_00007072-RA, DD_OT_00008451-RA	DD_M4_00006354-RA, DD_M4_00009340-RA	DD_S6_00003268-RA, DD_S6_00007470-RA	DC_KG_00001400-RA, DC_KG_00001401-RA, DC_KG_00003027-RA	DC_CF_00001382-RA, DC_CF_00001383-RA, DC_CF_00002078-RA, DC_CF_00002079-RA	DC_GS_00003175-RA, DC_GS_00003176-RA, DC_GS_00005632-RA, DC_GS_00005633-RA	DDIM_AR_00004148-RA	DI_PJ_00001410-RA, DI_PJ_00003734-RA	KAK5579949.1, KAK5581224.1
OG0000324										DDIM_AR_00002855-RA, DDIM_AR_00002856-RA, DDIM_AR_00002933-RA, DDIM_AR_00002934-RA, DDIM_AR_00004159-RA, DDIM_AR_00004160-RA, DDIM_AR_00004917-RA, DDIM_AR_00005635-RA, DDIM_AR_00005636-RA, DDIM_AR_00007170-RA, DDIM_AR_00007319-RA, DDIM_AR_00007320-RA, DDIM_AR_00007401-RA, DDIM_AR_00007402-RA, DDIM_AR_00008509-RA, DDIM_AR_00008899-RA, DDIM_AR_00011269-RA, DDIM_AR_00011270-RA, DDIM_AR_00011468-RA, …	DI_PJ_00009903-RA, DI_PJ_00009904-RA, DI_PJ_00010498-RA, DI_PJ_00010499-RA
OG0000325	DDB0232047|DDB_G0284585, DDB0349756|DDB_G0274033, DDB0349757|DDB_G0273035	DD_AX2_00003573-RA, DD_AX2_00008834-RA	DD_CR_00000833-RA, DD_CR_00012128-RA	DD_OT_00002216-RA, DD_OT_00012789-RA	DD_M4_00009133-RA, DD_M4_00011592-RA	DD_S6_00003068-RA, DD_S6_00003069-RA, DD_S6_00010662-RA	DC_KG_00001201-RA, DC_KG_00010755-RA	DC_CF_00001581-RA, DC_CF_00006519-RA	DC_GS_00000223-RA, DC_GS_00003369-RA	DDIM_AR_00004379-RA, DDIM_AR_00010220-RA	DI_PJ_00001216-RA, DI_PJ_00009255-RA	KAK5575225.1, KAK5581028.1
OG0000326	DDB0231736|DDB_G0284745, DDB0231737|DDB_G0284831, DDB0266358|DDB_G0284743	DD_AX2_00003500-RA, DD_AX2_00003501-RA, DD_AX2_00003502-RA	DD_CR_00000909-RA, DD_CR_00000910-RA, DD_CR_00000911-RA	DD_OT_00010522-RA, DD_OT_00010523-RA, DD_OT_00010524-RA, DD_OT_00010525-RA, DD_OT_00010526-RA	DD_M4_00009056-RA, DD_M4_00009057-RA, DD_M4_00009058-RA, DD_M4_00009059-RA	DD_S6_00002987-RA, DD_S6_00002988-RA	DC_KG_00001134-RA	DC_CF_00001655-RA	DC_GS_00003436-RA	DDIM_AR_00004435-RA	DI_PJ_00001156-RA	KAK5580965.1
OG0000327	DDB0252576|DDB_G0293492, DDB0252580|DDB_G0274181	DD_AX2_00006669-RA, DD_AX2_00010522-RA	DD_CR_00007247-RA	DD_OT_00007507-RA	DD_M4_00001888-RA, DD_M4_00004771-RA	DD_S6_00000305-RA, DD_S6_00009251-RA	DC_KG_00006954-RA, DC_KG_00008480-RA, DC_KG_00008481-RA	DC_CF_00002746-RA, DC_CF_00005744-RA, DC_CF_00005745-RA	DC_GS_00007776-RA, DC_GS_00009247-RA, DC_GS_00009248-RA	DDIM_AR_00003754-RA, DDIM_AR_00006375-RA	DI_PJ_00006177-RA, DI_PJ_00009183-RA, DI_PJ_00010754-RA	KAK5577189.1, KAK5577205.1
OG0000328	DDB0229899|DDB_G0293888, DDB0231349|DDB_G0293886	DD_AX2_00009176-RA, DD_AX2_00009177-RA	DD_CR_00007428-RA, DD_CR_00007429-RA	DD_OT_00007686-RA, DD_OT_00007687-RA	DD_M4_00008692-RA, DD_M4_00008693-RA	DD_S6_00009439-RA, DD_S6_00009440-RA	DC_KG_00007143-RA, DC_KG_00007144-RA	DC_CF_00010407-RA, DC_CF_00010408-RA	DC_GS_00007948-RA, DC_GS_00007949-RA	DDIM_AR_00011752-RA, DDIM_AR_00011753-RA	DI_PJ_00005648-RA, DI_PJ_00005674-RA, DI_PJ_00005675-RA, DI_PJ_00005676-RA	KAK5581783.1, KAK5581784.1
OG0000329	DDB0304480|DDB_G0293666, DDB0308692|DDB_G0277385	DD_AX2_00002151-RA, DD_AX2_00007806-RA, DD_AX2_00009256-RA	DD_CR_00004123-RA, DD_CR_00007358-RA	DD_OT_00000040-RA, DD_OT_00007616-RA	DD_M4_00005927-RA, DD_M4_00008764-RA	DD_S6_00001432-RA, DD_S6_00009367-RA	DC_KG_00007540-RA	DC_CF_00009497-RA	DC_GS_00008335-RA	DDIM_AR_00002345-RA, DDIM_AR_00010183-RA	DI_PJ_00005716-RA, DI_PJ_00005718-RA, DI_PJ_00005740-RA, DI_PJ_00006607-RA, DI_PJ_00010351-RA, DI_PJ_00010796-RA, DI_PJ_00011079-RA	KAK5578030.1
OG0000330	DDB0205463|DDB_G0278451, DDB0230040|DDB_G0278449	DD_AX2_00000362-RA	DD_CR_00006075-RA, DD_CR_00006077-RA, DD_CR_00006078-RA	DD_OT_00002611-RA	DD_M4_00000636-RA	DD_S6_00003966-RA, DD_S6_00003967-RA	DC_KG_00005761-RA, DC_KG_00005762-RA, DC_KG_00005763-RA	DC_CF_00005368-RA, DC_CF_00005369-RA, DC_CF_00005370-RA	DC_GS_00006616-RA, DC_GS_00006617-RA, DC_GS_00006618-RA	DDIM_AR_00008556-RA, DDIM_AR_00008557-RA	DI_PJ_00008685-RA, DI_PJ_00008686-RA	KAK5582989.1, KAK5582990.1, KAK5582991.1
OG0000331	DDB0308404|DDB_G0282841	DD_AX2_00002309-RA	DD_CR_00008459-RA, DD_CR_00010265-RA	DD_OT_00008573-RA	DD_M4_00001395-RA, DD_M4_00003599-RA, DD_M4_00003600-RA, DD_M4_00007045-RA, DD_M4_00008002-RA, DD_M4_00008032-RA, DD_M4_00008062-RA, DD_M4_00008069-RA, DD_M4_00008298-RA, DD_M4_00008610-RA	DD_S6_00004756-RA	DC_KG_00001560-RA, DC_KG_00009567-RA	DC_CF_00001224-RA, DC_CF_00006428-RA, DC_CF_00006870-RA, DC_CF_00011248-RA	DC_GS_00010529-RA	DDIM_AR_00008926-RA, DDIM_AR_00008952-RA	DI_PJ_00009395-RA
OG0000332	DDB0191201|DDB_G0269106, DDB0349511|DDB_G0274643	DD_AX2_00006566-RA, DD_AX2_00009364-RA	DD_CR_00005341-RA, DD_CR_00007583-RA	DD_OT_00001248-RA, DD_OT_00003598-RA	DD_M4_00004671-RA, DD_M4_00010585-RA	DD_S6_00000179-RA, DD_S6_00011443-RA	DC_KG_00008628-RA, DC_KG_00010461-RA	DC_CF_00005896-RA, DC_CF_00009562-RA	DC_GS_00009383-RA, DC_GS_00009668-RA	DDIM_AR_00006565-RA, DDIM_AR_00007313-RA, DDIM_AR_00009358-RA	DI_PJ_00000840-RA, DI_PJ_00007429-RA, DI_PJ_00011118-RA	KAK5575438.1, KAK5577073.1
OG0000333	DDB0231854|DDB_G0270528, DDB0231860|DDB_G0268950	DD_AX2_00010419-RA	DD_CR_00008582-RA	DD_OT_00004601-RA	DD_M4_00008255-RA, DD_M4_00008478-RA	DD_S6_00006102-RA, DD_S6_00006103-RA, DD_S6_00012343-RA	DC_KG_00009534-RA, DC_KG_00009535-RA, DC_KG_00009785-RA	DC_CF_00006658-RA, DC_CF_00006903-RA, DC_CF_00006904-RA	DC_GS_00010318-RA, DC_GS_00010560-RA, DC_GS_00010562-RA	DDIM_AR_00005330-RA, DDIM_AR_00010701-RA	DI_PJ_00006711-RA, DI_PJ_00006712-RA, DI_PJ_00006713-RA, DI_PJ_00008131-RA	KAK5578300.1
OG0000334	DDB0307346|DDB_G0268142, DDB0347300|DDB_G0268146, DDB0347301|DDB_G0268148	DD_AX2_00011790-RA, DD_AX2_00011792-RA, DD_AX2_00011793-RA	DD_CR_00008741-RA, DD_CR_00008742-RA, DD_CR_00008743-RA, DD_CR_00008747-RA	DD_OT_00009696-RA, DD_OT_00009697-RA, DD_OT_00009699-RA	DD_M4_00008072-RA, DD_M4_00008073-RA	DD_S6_00006279-RA, DD_S6_00006282-RA, DD_S6_00006284-RA	DC_KG_00009356-RA	DC_CF_00008431-RA	DC_GS_00010733-RA, DC_GS_00010734-RA	DDIM_AR_00010918-RA	DI_PJ_00006794-RA, DI_PJ_00006904-RA	KAK5576382.1
OG0000335	DDB0232083|DDB_G0285981, DDB0307857|DDB_G0285975	DD_AX2_00002927-RA, DD_AX2_00002928-RA, DD_AX2_00002929-RA	DD_CR_00001470-RA, DD_CR_00001471-RA	DD_OT_00006114-RA, DD_OT_00006115-RA	DD_M4_00002290-RA	DD_S6_00010861-RA, DD_S6_00010862-RA	DC_KG_00000620-RA, DC_KG_00000621-RA, DC_KG_00000622-RA	DC_CF_00004408-RA, DC_CF_00004409-RA, DC_CF_00004410-RA	DC_GS_00003931-RA, DC_GS_00003932-RA	DDIM_AR_00005769-RA, DDIM_AR_00007577-RA, DDIM_AR_00007578-RA	DI_PJ_00000582-RA, DI_PJ_00007622-RA	KAK5580467.1
OG0000336			DD_CR_00000039-RA, DD_CR_00000040-RA, DD_CR_00000172-RA, DD_CR_00001561-RA, DD_CR_00001562-RA, DD_CR_00002062-RA, DD_CR_00009304-RA, DD_CR_00011026-RA, DD_CR_00011027-RA, DD_CR_00011462-RA	DD_OT_00004392-RA		DD_S6_00001490-RA, DD_S6_00001522-RA, DD_S6_00003102-RA, DD_S6_00003422-RA, DD_S6_00004453-RA, DD_S6_00005141-RA, DD_S6_00006419-RA, DD_S6_00008602-RA, DD_S6_00008813-RA, DD_S6_00010562-RA, DD_S6_00010635-RA, DD_S6_00012579-RA				DDIM_AR_00005835-RA, DDIM_AR_00007011-RA, DDIM_AR_00011450-RA
OG0000337	DDB0186789|DDB_G0286047, DDB0234059|DDB_G0282979, DDB0234060|DDB_G0294621	DD_AX2_00004299-RA	DD_CR_00000087-RA, DD_CR_00000088-RA	DD_OT_00011075-RA, DD_OT_00011076-RA	DD_M4_00000246-RA, DD_M4_00002328-RA	DD_S6_00008753-RA	DC_KG_00000584-RA, DC_KG_00001885-RA	DC_CF_00004372-RA, DC_CF_00011157-RA	DC_GS_00002704-RA, DC_GS_00003963-RA	DDIM_AR_00007663-RA, DDIM_AR_00009222-RA	DI_PJ_00000547-RA, DI_PJ_00001910-RA, DI_PJ_00001911-RA, DI_PJ_00008205-RA	KAK5580437.1, KAK5581690.1, KAK5581691.1
OG0000338	DDB0191382|DDB_G0283609, DDB0191383|DDB_G0283611, DDB0191405|DDB_G0283613, DDB0235288|DDB_G0283645	DD_AX2_00004018-RA, DD_AX2_00004019-RA, DD_AX2_00004020-RA, DD_AX2_00004021-RA	DD_CR_00000389-RA, DD_CR_00000390-RA, DD_CR_00000391-RA, DD_CR_00000407-RA	DD_OT_00006819-RA, DD_OT_00006820-RA, DD_OT_00006821-RA, DD_OT_00006822-RA, DD_OT_00006843-RA	DD_M4_00006121-RA	DD_S6_00002307-RA, DD_S6_00008425-RA	DC_KG_00002806-RA		DC_GS_00005415-RA	DDIM_AR_00008299-RA	DI_PJ_00007235-RA, DI_PJ_00007236-RA	KAK5575245.1
OG0000339	DDB0185911|DDB_G0284233, DDB0204880|DDB_G0282635, DDB0347910|DDB_G0282637	DD_AX2_00002227-RA	DD_CR_00000672-RA, DD_CR_00010173-RA, DD_CR_00010174-RA	DD_OT_00007109-RA, DD_OT_00008657-RA	DD_M4_00006943-RA, DD_M4_00006944-RA	DD_S6_00004735-RA, DD_S6_00004736-RA, DD_S6_00004737-RA, DD_S6_00004847-RA, DD_S6_00004848-RA, DD_S6_00004849-RA, DD_S6_00004850-RA, DD_S6_00004851-RA				DDIM_AR_00010516-RA, DDIM_AR_00010517-RA, DDIM_AR_00010518-RA	DI_PJ_00001509-RA, DI_PJ_00003451-RA, DI_PJ_00005488-RA	KAK5584795.1
OG0000340	DDB0306351|DDB_G0282767, DDB0306386|DDB_G0286039	DD_AX2_00002147-RA, DD_AX2_00002884-RA	DD_CR_00001505-RA, DD_CR_00010100-RA	DD_OT_00006080-RA, DD_OT_00008727-RA	DD_M4_00002324-RA, DD_M4_00006859-RA	DD_S6_00004921-RA, DD_S6_00010895-RA	DC_KG_00000590-RA, DC_KG_00003510-RA, DC_KG_00003514-RA	DC_CF_00002563-RA, DC_CF_00002567-RA, DC_CF_00004378-RA	DC_GS_00003959-RA, DC_GS_00006100-RA	DDIM_AR_00007730-RA, DDIM_AR_00010602-RA	DI_PJ_00000551-RA, DI_PJ_00005384-RA	KAK5580419.1, KAK5584757.1
OG0000341	DDB0191175|DDB_G0285793, DDB0304515|DDB_G0285817	DD_AX2_00003002-RA, DD_AX2_00003015-RA	DD_CR_00001390-RA, DD_CR_00001402-RA	DD_OT_00008921-RA, DD_OT_00008933-RA	DD_M4_00002207-RA, DD_M4_00002220-RA	DD_S6_00003359-RA, DD_S6_00003372-RA, DD_S6_00003382-RA, DD_S6_00012810-RA	DC_KG_00000693-RA, DC_KG_00000705-RA	DC_CF_00004478-RA, DC_CF_00004490-RA	DC_GS_00003848-RA, DC_GS_00003859-RA	DDIM_AR_00007486-RA, DDIM_AR_00007498-RA	DI_PJ_00000654-RA, DI_PJ_00000668-RA	KAK5580514.1, KAK5580554.1
OG0000342	DDB0348529|DDB_G0277443, DDB0348744|DDB_G0277447	DD_AX2_00007870-RA, DD_AX2_00007871-RA, DD_AX2_00011405-RA	DD_CR_00004032-RA, DD_CR_00004066-RA, DD_CR_00004068-RA, DD_CR_00004069-RA	DD_OT_00012294-RA, DD_OT_00012296-RA, DD_OT_00012297-RA, DD_OT_00012299-RA	DD_M4_00005982-RA, DD_M4_00005983-RA, DD_M4_00005985-RA	DD_S6_00001494-RA, DD_S6_00001504-RA, DD_S6_00001506-RA, DD_S6_00001512-RA, DD_S6_00001514-RA					DI_PJ_00005651-RA, DI_PJ_00005652-RA, DI_PJ_00005658-RA, DI_PJ_00005689-RA, DI_PJ_00009898-RA
OG0000343	DDB0231559|DDB_G0267566	DD_AX2_00011367-RA, DD_AX2_00011425-RA	DD_CR_00009084-RA, DD_CR_00009103-RA	DD_OT_00010929-RA, DD_OT_00010949-RA	DD_M4_00007513-RA, DD_M4_00007574-RA, DD_M4_00007592-RA, DD_M4_00007626-RA, DD_M4_00007627-RA, DD_M4_00012220-RA	DD_S6_00011126-RA, DD_S6_00011145-RA	DC_KG_00008988-RA	DC_CF_00010139-RA	DC_GS_00011074-RA		DI_PJ_00001766-RA, DI_PJ_00011104-RA	KAK5574779.1, KAK5574780.1, KAK5574801.1, KAK5578189.1, KAK5581505.1, KAK5581561.1
OG0000344	DDB0346898|DDB_G0278127, DDB0347507|DDB_G0278133	DD_AX2_00000162-RA, DD_AX2_00000163-RA, DD_AX2_00000164-RA, DD_AX2_00000166-RA, DD_AX2_00000167-RA, DD_AX2_00000168-RA	DD_CR_00005878-RA, DD_CR_00005879-RA, DD_CR_00005880-RA	DD_OT_00009316-RA, DD_OT_00009317-RA, DD_OT_00009318-RA	DD_M4_00000435-RA, DD_M4_00000436-RA, DD_M4_00000437-RA, DD_M4_00000438-RA	DD_S6_00003770-RA, DD_S6_00003771-RA, DD_S6_00003772-RA, DD_S6_00003774-RA	DC_KG_00005570-RA	DC_CF_00005559-RA	DC_GS_00006429-RA			KAK5583187.1
OG0000345	DDB0305046|DDB_G0282853, DDB0305047|DDB_G0282861	DD_AX2_00002315-RA, DD_AX2_00002320-RA	DD_CR_00010271-RA, DD_CR_00010276-RA	DD_OT_00008559-RA, DD_OT_00008566-RA	DD_M4_00002503-RA, DD_M4_00007051-RA, DD_M4_00007057-RA, DD_M4_00011337-RA	DD_S6_00004742-RA, DD_S6_00004750-RA	DC_KG_00003669-RA, DC_KG_00003673-RA	DC_CF_00011255-RA, DC_CF_00011261-RA, DC_CF_00011469-RA	DC_GS_00006251-RA, DC_GS_00006255-RA		DI_PJ_00005565-RA, DI_PJ_00005569-RA	KAK5576153.1, KAK5584890.1, KAK5584915.1
OG0000346			DD_CR_00011319-RA	DD_OT_00000385-RA, DD_OT_00001575-RA, DD_OT_00010032-RA, DD_OT_00011946-RA, DD_OT_00012545-RA	DD_M4_00002060-RA, DD_M4_00002061-RA, DD_M4_00002513-RA, DD_M4_00002514-RA, DD_M4_00002637-RA, DD_M4_00003415-RA, DD_M4_00004380-RA, DD_M4_00006595-RA, DD_M4_00007622-RA, DD_M4_00010370-RA, DD_M4_00010371-RA, DD_M4_00011275-RA, DD_M4_00011313-RA, DD_M4_00011314-RA, DD_M4_00011489-RA	DD_S6_00010197-RA	DC_KG_00005597-RA	DC_CF_00005533-RA, DC_CF_00010647-RA	DC_GS_00007650-RA
OG0000347	DDB0185190|DDB_G0291227, DDB0238768|DDB_G0291201	DD_AX2_00006232-RA, DD_AX2_00011969-RA	DD_CR_00003909-RA, DD_CR_00011057-RA	DD_OT_00010022-RA, DD_OT_00010294-RA	DD_M4_00002518-RA, DD_M4_00009767-RA	DD_S6_00002695-RA, DD_S6_00010554-RA	DC_KG_00002052-RA, DC_KG_00003735-RA	DC_CF_00003606-RA, DC_CF_00010990-RA	DC_GS_00000965-RA, DC_GS_00004688-RA	DDIM_AR_00000003-RA, DDIM_AR_00000008-RA, DDIM_AR_00005628-RA	DI_PJ_00003701-RA, DI_PJ_00003952-RA	KAK5579964.1, KAK5583498.1
OG0000348	DDB0201647|DDB_G0290957, DDB0252831|DDB_G0291191	DD_AX2_00006123-RA, DD_AX2_00006220-RA	DD_CR_00003791-RA, DD_CR_00003897-RA	DD_OT_00010306-RA, DD_OT_00010410-RA	DD_M4_00002530-RA, DD_M4_00002630-RA	DD_S6_00002584-RA, DD_S6_00002585-RA, DD_S6_00002683-RA	DC_KG_00003752-RA, DC_KG_00003851-RA	DC_CF_00000053-RA, DC_CF_00010976-RA	DC_GS_00000981-RA, DC_GS_00001072-RA	DDIM_AR_00000022-RA, DDIM_AR_00000148-RA	DI_PJ_00003649-RA, DI_PJ_00003715-RA	KAK5579840.1, KAK5579957.1
OG0000349	DDB0231648|DDB_G0290925, DDB0231655|DDB_G0290245	DD_AX2_00005747-RA, DD_AX2_00006087-RA	DD_CR_00003436-RA, DD_CR_00003771-RA	DD_OT_00005307-RA, DD_OT_00010432-RA	DD_M4_00002641-RA, DD_M4_00003000-RA	DD_S6_00002152-RA, DD_S6_00002548-RA	DC_KG_00003858-RA, DC_KG_00004144-RA	DC_CF_00000059-RA, DC_CF_00000346-RA	DC_GS_00001078-RA, DC_GS_00001363-RA	DDIM_AR_00000168-RA, DDIM_AR_00000549-RA	DI_PJ_00003324-RA, DI_PJ_00003637-RA, DI_PJ_00006895-RA	KAK5579575.1, KAK5579852.1
OG0000350	DDB0231519|DDB_G0293286, DDB0231520|DDB_G0293288	DD_AX2_00010630-RA	DD_CR_00007150-RA, DD_CR_00007151-RA	DD_OT_00007395-RA, DD_OT_00007396-RA	DD_M4_00001783-RA, DD_M4_00001784-RA	DD_S6_00011817-RA	DC_KG_00003362-RA, DC_KG_00006838-RA, DC_KG_00006839-RA	DC_CF_00002855-RA, DC_CF_00002856-RA	DC_GS_00007664-RA, DC_GS_00007665-RA	DDIM_AR_00000161-RA, DDIM_AR_00003643-RA, DDIM_AR_00003644-RA	DI_PJ_00005964-RA, DI_PJ_00005965-RA	KAK5575718.1, KAK5582006.1, KAK5582007.1
OG0000351	DDB0347789|DDB_G0290841	DD_AX2_00006055-RA, DD_AX2_00008937-RA	DD_CR_00003740-RA, DD_CR_00012314-RA	DD_OT_00002323-RA, DD_OT_00010464-RA	DD_M4_00002673-RA, DD_M4_00011490-RA, DD_M4_00011491-RA	DD_S6_00002506-RA, DD_S6_00009824-RA	DC_KG_00010660-RA, DC_KG_00010661-RA	DC_CF_00011418-RA	DC_GS_00000133-RA, DC_GS_00000134-RA	DDIM_AR_00000200-RA, DDIM_AR_00010309-RA	DI_PJ_00003606-RA, DI_PJ_00009157-RA	KAK5575300.1, KAK5575301.1, KAK5575302.1, KAK5575303.1
OG0000352	DDB0348245|DDB_G0286139	DD_AX2_00002840-RA	DD_CR_00001549-RA, DD_CR_00004611-RA	DD_OT_00000531-RA, DD_OT_00006037-RA	DD_M4_00002373-RA, DD_M4_00005467-RA	DD_S6_00000922-RA, DD_S6_00010941-RA	DC_KG_00004028-RA, DC_KG_00007840-RA	DC_CF_00000231-RA, DC_CF_00005180-RA	DC_GS_00001248-RA, DC_GS_00008626-RA	DDIM_AR_00000421-RA, DDIM_AR_00007620-RA	DI_PJ_00000500-RA, DI_PJ_00008061-RA, DI_PJ_00008062-RA, DI_PJ_00008067-RA, DI_PJ_00008071-RA	KAK5580378.1, KAK5580379.1
OG0000353	DDB0346582|DDB_G0289687, DDB0349521|DDB_G0289683	DD_AX2_00005497-RA, DD_AX2_00005500-RA	DD_CR_00003172-RA, DD_CR_00003174-RA	DD_OT_00005047-RA, DD_OT_00005049-RA	DD_M4_00003252-RA, DD_M4_00003254-RA	DD_S6_00005225-RA, DD_S6_00005227-RA	DC_KG_00004356-RA, DC_KG_00004358-RA	DC_CF_00000553-RA, DC_CF_00000555-RA	DC_GS_00001567-RA, DC_GS_00001569-RA	DDIM_AR_00000789-RA, DDIM_AR_00000791-RA, DDIM_AR_00011271-RA	DI_PJ_00003111-RA, DI_PJ_00003112-RA, DI_PJ_00003114-RA	KAK5579346.1
OG0000354	DDB0347302|DDB_G0278513	DD_AX2_00000390-RA, DD_AX2_00000391-RA, DD_AX2_00000392-RA, DD_AX2_00000393-RA, DD_AX2_00004975-RA, DD_AX2_00008865-RA	DD_CR_00002679-RA, DD_CR_00006106-RA, DD_CR_00006112-RA, DD_CR_00012390-RA	DD_OT_00002250-RA, DD_OT_00002640-RA, DD_OT_00002646-RA, DD_OT_00008082-RA	DD_M4_00000665-RA, DD_M4_00003448-RA, DD_M4_00003759-RA, DD_M4_00006822-RA, DD_M4_00011557-RA, DD_M4_00011558-RA	DD_S6_00003996-RA, DD_S6_00005721-RA, DD_S6_00007953-RA				DDIM_AR_00001297-RA
OG0000355	DDB0231129|DDB_G0287821, DDB0231131|DDB_G0287819	DD_AX2_00004655-RA, DD_AX2_00004656-RA	DD_CR_00002377-RA, DD_CR_00002378-RA, DD_CR_00002379-RA, DD_CR_00002380-RA	DD_OT_00007778-RA, DD_OT_00007779-RA, DD_OT_00007780-RA	DD_M4_00004070-RA, DD_M4_00004071-RA	DD_S6_00009607-RA, DD_S6_00009608-RA, DD_S6_00009609-RA	DC_KG_00005149-RA, DC_KG_00005150-RA	DC_CF_00009214-RA	DC_GS_00002347-RA, DC_GS_00002348-RA	DDIM_AR_00001616-RA	DI_PJ_00002285-RA, DI_PJ_00002286-RA	KAK5578610.1
OG0000356	DDB0231215|DDB_G0287861, DDB0231219|DDB_G0287795	DD_AX2_00004638-RA, DD_AX2_00004639-RA	DD_CR_00002361-RA, DD_CR_00002362-RA	DD_OT_00002469-RA, DD_OT_00007761-RA, DD_OT_00007762-RA	DD_M4_00004087-RA	DD_S6_00009592-RA, DD_S6_00009593-RA	DC_KG_00005165-RA, DC_KG_00005166-RA	DC_CF_00009199-RA, DC_CF_00009200-RA	DC_GS_00002363-RA, DC_GS_00002364-RA	DDIM_AR_00001630-RA, DDIM_AR_00001631-RA, DDIM_AR_00001636-RA, DDIM_AR_00001637-RA	DI_PJ_00002269-RA	KAK5578601.1, KAK5578602.1
OG0000357	DDB0191380|DDB_G0287689, DDB0306347|DDB_G0281889	DD_AX2_00001875-RA, DD_AX2_00004635-RA	DD_CR_00002358-RA, DD_CR_00009822-RA	DD_OT_00008222-RA, DD_OT_00013161-RA	DD_M4_00004090-RA, DD_M4_00006582-RA	DD_S6_00007257-RA, DD_S6_00009589-RA	DC_KG_00003244-RA, DC_KG_00005169-RA	DC_CF_00002295-RA, DC_CF_00009196-RA	DC_GS_00002367-RA, DC_GS_00005840-RA	DDIM_AR_00001633-RA, DDIM_AR_00001634-RA, DDIM_AR_00007195-RA	DI_PJ_00002265-RA, DI_PJ_00005125-RA	KAK5578600.1, KAK5584511.1
OG0000358	DDB0305393|DDB_G0284765, DDB0305394|DDB_G0272773	DD_AX2_00003490-RA, DD_AX2_00008765-RA	DD_CR_00000922-RA, DD_CR_00012059-RA	DD_OT_00002149-RA, DD_OT_00010537-RA	DD_M4_00009043-RA, DD_M4_00011660-RA	DD_S6_00002975-RA, DD_S6_00010735-RA	DC_KG_00001120-RA, DC_KG_00010946-RA, DC_KG_00010947-RA	DC_CF_00001670-RA, DC_CF_00007604-RA	DC_GS_00000400-RA, DC_GS_00003450-RA	DDIM_AR_00004446-RA, DDIM_AR_00004447-RA, DDIM_AR_00004448-RA, DDIM_AR_00009668-RA	DI_PJ_00001145-RA	KAK5580957.1
OG0000359	DDB0347318|DDB_G0285151, DDB0348807|DDB_G0271150, DDB0348808|DDB_G0271152	DD_AX2_00003322-RA, DD_AX2_00008176-RA, DD_AX2_00008177-RA	DD_CR_00001088-RA, DD_CR_00011493-RA, DD_CR_00011494-RA, DD_CR_00011496-RA	DD_OT_00001564-RA, DD_OT_00001566-RA, DD_OT_00001567-RA, DD_OT_00009241-RA	DD_M4_00008873-RA, DD_M4_00012258-RA	DD_S6_00002817-RA, DD_S6_00008207-RA	DC_KG_00000946-RA	DC_CF_00004728-RA	DC_GS_00003619-RA	DDIM_AR_00004611-RA	DI_PJ_00000991-RA, DI_PJ_00000994-RA	KAK5580803.1
[truncated: 10,599 more rows]

## Sheet: 7-disc orthogroup gene IDs
Table S7: Orthogroups of all genes annotated in the 6 Dictyostleium dicscoideum clade genomes Column A is the ID of the orthology group called by OrthoFinder. Every cell in an orthogroup row contains all the gene IDs (comma-delimited) from one species that is included in the orthology group. Columns B-E are discoideum species AX4, AX2, CR116C, and OT3A. Columns F and G are discoideum-like species…
[truncated: 10,631 more rows]

[truncated: 2 more sheets: 8-disc BUSCO diversity stats, 9-disc tgr diversity stats]
