# Supplementary material for: Hypermutable hotspot enables the rapid evolution of self/non-self recognition genes in Dictyostelium
Source: bioRxiv. 2025 Aug 2:2025.08.01.668227. Preprint. [Version 1] doi: 10.1101/2025.08.01.668227 (PMC12324515; doi:10.1101/2025.08.01.668227)
Supplement: Supplement 3 [file media-3.zip]

Archive with 10 entries (10 files):
- Dictyostelium_BUSCO_tree.newick.txt
- __MACOSX/._Dictyostelium_BUSCO_tree.newick.txt
- tgr_tree_Fig3.newick
- __MACOSX/._tgr_tree_Fig3.newick
- tgr_tree_w_Dpur.newick
- __MACOSX/._tgr_tree_w_Dpur.newick
- tgrBEJs_bifurcating_fulllength.newick
- __MACOSX/._tgrBEJs_bifurcating_fulllength.newick
- tgrCDKs_bifurcating_fulllength.newick
- __MACOSX/._tgrCDKs_bifurcating_fulllength.newick
