# Supplementary material for: Hypermutable hotspot enables the rapid evolution of self/non-self recognition genes in Dictyostelium
Source: bioRxiv. 2025 Aug 2:2025.08.01.668227. Preprint. [Version 1] doi: 10.1101/2025.08.01.668227 (PMC12324515; doi:10.1101/2025.08.01.668227)
Supplement: Supplement 3 [file media-3.zip › Dictyostelium_BUSCO_tree.newick.txt]

(purpureum:0.2994705616,((firmibasis:0.0728385724,PJ11:0.0510223902)'100/100':0.0110931549,(Ar5b:0.0541192565,((GS8b:0.0086337525,(KGL29A:0.000867,CF3b:0.000973)'100/100':0.0049812597)'100/100':0.0313381468,(S6B:0.0220286455,(M4B:0.0146821503,((OT3A:0.0029501599,CR116C:0.0032558399)'100/100':0.0134800313,((ref_AX4:0.000469,AX2-214:0.000002):0.000083)'98.3/100':0.0081223193)'100/100':0.0052985112)'100/100':0.0085864829)'100/100':0.0297753366)'100/100':0.0109970093)'100/100':0.0166874448)'100/100':0.2994705616);
